# Supplementary material for: β-elemene regulates M1-M2 macrophage balance through the ERK/JNK/P38 MAPK signaling pathway
Source: Commun Biol. 2022 May 31;5:519. doi: 10.1038/s42003-022-03369-x (PMC9156783; doi:10.1038/s42003-022-03369-x)
Supplement: Supplementary file 3 — Supplementary Data [file 42003_2022_3369_MOESM3_ESM.xlsx]

## Sheet: Fig. 1a,b,c-2wHFD
id	logFC	AveExpr	t	P.Value	adj.P.Val	B
LOC100042773	3.93223	10.1156	69.5224	1.06979e-10	1.33881e-06	14.3542
ARPC2	3.70087	10.2421	66.1478	1.48452e-10	1.33881e-06	14.1723
EG546166	4.46149	9.09467	64.3584	1.77828e-10	1.33881e-06	14.0681
DAZAP2	3.42071	10.8134	62.1955	2.22711e-10	1.33881e-06	13.9342
ALDH6A1	4.14964	10.8092	58.3268	3.39882e-10	1.33881e-06	13.6707
KCNN3	2.84809	8.11176	58.1541	3.46581e-10	1.33881e-06	13.6582
ACADSB	3.7111	10.1977	55.4301	4.75246e-10	1.33881e-06	13.4509
COQ2	2.6102	10.5497	55.3255	4.81192e-10	1.33881e-06	13.4426
EG434404	2.80271	8.64123	53.7777	5.79967e-10	1.33881e-06	13.3158
H2-AA	4.56857	10.7939	53.6441	5.89539e-10	1.33881e-06	13.3045
POLR2G	3.46787	9.6999	53.4009	6.07427e-10	1.33881e-06	13.2839
KPNB1	2.75959	8.39605	53.3985	6.07607e-10	1.33881e-06	13.2837
IDH2	3.96477	9.88832	52.2708	6.99217e-10	1.42215e-06	13.1859
HADHB	2.88686	10.5219	47.6128	1.29193e-09	2.06684e-06	12.7392
LOC632230	3.40401	11.4297	47.4202	1.32682e-09	2.06684e-06	12.7191
DYNLT3	3.10996	10.3836	47.3731	1.33551e-09	2.06684e-06	12.7141
PMPCB	2.51728	8.18009	47.292	1.35066e-09	2.06684e-06	12.7056
HSPE1	2.75869	9.01246	46.8932	1.428e-09	2.06684e-06	12.6634
RGS10	2.68656	9.48582	46.614	1.48519e-09	2.06684e-06	12.6335
NPC2	3.25111	10.584	45.9748	1.62634e-09	2.1501e-06	12.5639
FAM134A	2.10314	9.18902	43.6795	2.27734e-09	2.71984e-06	12.3002
KCTD2	2.15033	10.9758	43.5543	2.32069e-09	2.71984e-06	12.2852
LOC225058	2.5705	9.40011	43.2691	2.42313e-09	2.71984e-06	12.2507
SUI1-RS1	2.11369	13.4139	43.1465	2.46874e-09	2.71984e-06	12.2358
LOC636952	3.72705	9.45953	42.8031	2.60182e-09	2.75179e-06	12.1936
THBD	2.82782	8.92127	42.1994	2.85642e-09	2.90487e-06	12.118
RPL18A	3.50149	10.9164	41.7761	3.05208e-09	2.94201e-06	12.0641
LOC385699	2.08349	12.5761	41.6456	3.11548e-09	2.94201e-06	12.0472
LOC100044779	3.38415	9.00935	41.15	3.37041e-09	3.073e-06	11.9826
SKP1A	2.16021	8.7991	40.2879	3.87342e-09	3.38644e-06	11.8673
SELK	2.91324	8.63003	40.1366	3.97034e-09	3.38644e-06	11.8466
LOC381649	3.23531	9.94412	39.8267	4.17776e-09	3.40958e-06	11.804
H2-TW3	2.91082	8.37766	39.7153	4.25537e-09	3.40958e-06	11.7885
DCUN1D5	2.08175	9.13806	37.6258	6.06853e-09	4.66573e-06	11.4859
DDT	2.44509	8.29549	37.5253	6.17604e-09	4.66573e-06	11.4707
LOC433546	2.47781	8.69117	37.2535	6.47793e-09	4.75786e-06	11.4294
BCAS2	2.26793	8.64897	35.6685	8.61755e-09	5.87099e-06	11.1789
TXNDC12	2.64893	8.63314	35.5923	8.73943e-09	5.87099e-06	11.1664
PTGES3	2.47347	8.28011	35.2298	9.3467e-09	5.87099e-06	11.1067
ARL8A	3.06685	10.176	35.2035	9.39263e-09	5.87099e-06	11.1023
ATP5A1	3.587	9.31634	35.1531	9.48137e-09	5.87099e-06	11.0939
MGL1	3.59772	9.00844	35.1182	9.54336e-09	5.87099e-06	11.0881
LOC675899	2.63388	8.71785	35.1157	9.54777e-09	5.87099e-06	11.0877
LOC668387	3.28931	9.77603	34.7379	1.02501e-08	6.1596e-06	11.0242
LOC381365	3.36993	9.77507	34.1258	1.15182e-08	6.76783e-06	10.9191
LOC547343	3.0771	9.17308	33.8167	1.22266e-08	6.8407e-06	10.8651
PTPRB	3.02108	10.4517	33.7641	1.23521e-08	6.8407e-06	10.8558
SRP14	2.13942	10.4563	33.7125	1.24765e-08	6.8407e-06	10.8467
UBXN1	2.00495	11.9756	33.6306	1.26771e-08	6.8407e-06	10.8322
LOC677448	2.60707	9.13692	33.5054	1.29911e-08	6.86998e-06	10.8099
DNAJB9	2.11266	8.42937	33.382	1.33093e-08	6.9002e-06	10.7879
EMG1	2.12702	8.76384	33.2027	1.37879e-08	7.0109e-06	10.7556
RPS3A	3.0556	9.28383	33.041	1.42364e-08	7.08484e-06	10.7263
TMEM176B	2.04074	10.9603	32.8164	1.48878e-08	7.08484e-06	10.6853
PRPS1	2.39161	10.7955	32.7904	1.49653e-08	7.08484e-06	10.6805
LOC100048480	3.00365	10.0425	32.7771	1.50052e-08	7.08484e-06	10.6781
TDE2	2.97072	11.2594	32.5161	1.58129e-08	7.33522e-06	10.6298
VPS36	1.60529	9.30462	32.3375	1.63944e-08	7.47385e-06	10.5965
MRPL20	1.46876	8.41093	31.9448	1.77614e-08	7.95981e-06	10.5223
PSMD14	2.36248	8.56183	31.8232	1.82112e-08	8.02536e-06	10.499
MED28	3.00601	10.2165	31.7181	1.86102e-08	8.06674e-06	10.4789
CXCL4	3.09318	9.23312	31.5042	1.94542e-08	8.24665e-06	10.4375
MTAP7D3	1.67646	8.08126	31.4564	1.9649e-08	8.24665e-06	10.4282
GLTSCR2	2.2559	9.48495	30.9171	2.20068e-08	8.96612e-06	10.3221
VAPA	2.89299	8.59407	30.8605	2.22726e-08	8.96612e-06	10.3108
CAV1	1.92405	13.9555	30.8378	2.23805e-08	8.96612e-06	10.3062
CHCHD7	2.602	8.84516	30.7221	2.29386e-08	9.05253e-06	10.2831
HCFC1	2.07352	9.10355	30.5453	2.38228e-08	9.20766e-06	10.2474
PHF10	1.76673	10.0024	30.486	2.41277e-08	9.20766e-06	10.2354
C730025P13RIK	2.91818	8.77479	30.4383	2.43764e-08	9.20766e-06	10.2257
KCTD3	2.28566	8.14555	30.3217	2.49974e-08	9.30925e-06	10.2019
TUBB6	2.17838	9.53004	30.2542	2.53653e-08	9.31505e-06	10.1881
LOC100048439	2.91881	9.19771	30.1325	2.60438e-08	9.43322e-06	10.1631
SEC11C	1.78436	8.3564	29.9738	2.69603e-08	9.5871e-06	10.1302
RPS3	2.08545	12.0646	29.9344	2.71938e-08	9.5871e-06	10.122
LOC100045668	1.51332	12.962	29.5176	2.98092e-08	1.03708e-05	10.0345
POLE4	1.56962	8.29938	29.0897	3.28007e-08	1.12634e-05	9.94298
FYCO1	2.52769	9.14608	28.8566	3.45749e-08	1.17204e-05	9.89235
LOC545396	2.12661	8.48074	28.741	3.54957e-08	1.17399e-05	9.86705
LOC665281	2.73633	10.383	28.7051	3.57876e-08	1.17399e-05	9.85916
EG666756	2.25262	9.4424	28.6754	3.60306e-08	1.17399e-05	9.85263
ENOPH1	1.96047	8.23333	28.6297	3.64084e-08	1.17399e-05	9.84257
NDUFB5	2.6077	8.9479	28.3685	3.86604e-08	1.22635e-05	9.78459
MRPS18C	2.66198	9.87039	28.307	3.92131e-08	1.22635e-05	9.77085
CCNG2	2.31327	8.55645	28.2588	3.96532e-08	1.22635e-05	9.76004
EG637748	3.35681	10.2746	28.226	3.99556e-08	1.22635e-05	9.75268
EIF2S3Y	1.32926	8.02753	28.1835	4.03513e-08	1.22635e-05	9.74313
SERPINB6B	2.03361	7.46263	28.1034	4.11104e-08	1.23523e-05	9.72506
EME2	1.44074	7.772	28.0544	4.15824e-08	1.23537e-05	9.71397
ZC3H15	2.61035	8.58036	27.9421	4.26884e-08	1.25414e-05	9.68848
HSP90B1	1.86064	11.7707	27.8943	4.31695e-08	1.25433e-05	9.67758
LOC381448	1.50843	11.5727	27.7879	4.42621e-08	1.25722e-05	9.65326
BC020002	2.09262	9.05121	27.7811	4.4334e-08	1.25722e-05	9.65168
LOC638034	2.43841	9.33652	27.7402	4.47633e-08	1.25722e-05	9.64229
ATP5E	1.91809	8.06764	27.7018	4.51706e-08	1.25722e-05	9.63347
FGL2	1.39406	7.47406	27.5652	4.6655e-08	1.28501e-05	9.60193
EG665685	1.27263	7.32368	27.45	4.79515e-08	1.3071e-05	9.57516
LOC639931	1.63347	10.4102	27.2457	5.03529e-08	1.3479e-05	9.52735
TANC1	2.61776	8.21389	27.1605	5.13953e-08	1.3479e-05	9.50728
LOC100046855	2.21107	8.89535	27.1587	5.14178e-08	1.3479e-05	9.50685
RRAS2	2.27168	7.97265	27.1531	5.14873e-08	1.3479e-05	9.50552
FCF1	1.46148	9.50868	27.0803	5.23995e-08	1.35833e-05	9.4883
RNUXA	2.50053	9.1171	26.9877	5.35869e-08	1.37562e-05	9.4663
AB023957	2.64148	8.47466	26.5277	5.99633e-08	1.51472e-05	9.35562
TMEM48	1.5158	8.09238	26.515	6.01511e-08	1.51472e-05	9.35253
AKR1E1	1.69486	8.07637	26.3932	6.19891e-08	1.54628e-05	9.3228
R3HDM2	2.39509	8.11456	26.3331	6.29207e-08	1.55485e-05	9.30806
HSDL1	1.98446	8.35811	26.1782	6.53951e-08	1.60103e-05	9.26988
CRYBG3	2.26945	8.03344	26.1176	6.63922e-08	1.60891e-05	9.25489
LOC671641	1.74805	8.93497	26.0852	6.69338e-08	1.60891e-05	9.24683
NOL14	1.86081	8.18089	26.0104	6.82023e-08	1.62463e-05	9.22821
LOC269859	2.60787	8.85999	25.8964	7.01894e-08	1.65703e-05	9.1997
MCCC1	2.41991	8.37663	25.7362	7.30934e-08	1.71032e-05	9.15939
LOC386067	1.9341	11.2174	25.6475	7.47612e-08	1.734e-05	9.13693
SLC30A6	1.63967	8.32227	25.5863	7.59392e-08	1.74601e-05	9.12135
LYZS	2.21272	8.41991	25.3253	8.12008e-08	1.85089e-05	9.0545
LOC280205	1.90753	8.68868	25.2259	8.33139e-08	1.86609e-05	9.02881
S100A10	2.99892	10.0917	25.2199	8.3443e-08	1.86609e-05	9.02726
RHBDL7	-1.12531	8.63617	-25.1747	8.44269e-08	1.86609e-05	9.01553
TTC27	1.50922	8.78317	25.1383	8.52286e-08	1.86609e-05	9.00607
PEX14	1.43376	10.2862	25.1307	8.53966e-08	1.86609e-05	9.0041
NDUFA12L	2.28245	9.17558	24.9948	8.84761e-08	1.91754e-05	8.96861
TBC1D19	1.94675	7.90914	24.9533	8.94425e-08	1.92272e-05	8.95771
SHARPIN	1.57325	8.88285	24.8967	9.07778e-08	1.93569e-05	8.94285
MTMR12	1.56604	8.24947	24.7664	9.3943e-08	1.98716e-05	8.90843
VCL	1.38795	11.2868	24.6288	9.74245e-08	2.04445e-05	8.87183
NDUFB10	1.44135	9.51465	24.4115	1.0323e-07	2.14921e-05	8.81352
ANKRD10	1.63722	7.91506	24.2677	1.07288e-07	2.20815e-05	8.77461
DNCLC1	2.19296	8.27974	24.2524	1.07731e-07	2.20815e-05	8.77045
LOC100043126	2.20538	8.47347	24.1509	1.10722e-07	2.25199e-05	8.74278
ERGIC2	1.37608	8.29278	24.0765	1.12975e-07	2.28028e-05	8.72241
RGMA	2.728	8.76932	24.0007	1.15323e-07	2.31003e-05	8.70159
TEX261	1.26588	11.0004	23.9656	1.1643e-07	2.31468e-05	8.69191
LOC546015	1.5313	13.2288	23.8821	1.19113e-07	2.35034e-05	8.66882
LOC638892	2.49416	8.28211	23.8304	1.20808e-07	2.36614e-05	8.65449
SNX1	2.33756	7.7163	23.733	1.24082e-07	2.40385e-05	8.62736
E030024L06RIK	1.39487	8.98643	23.7193	1.24552e-07	2.40385e-05	8.62353
BC003331	1.28478	7.89438	23.6721	1.26181e-07	2.41765e-05	8.61032
KPNA3	2.12266	7.97894	23.5518	1.30445e-07	2.48136e-05	8.57655
MAP1LC3B	2.42341	9.44794	23.5171	1.31706e-07	2.48746e-05	8.56676
LCE1E	1.23855	7.43608	23.4837	1.32934e-07	2.49284e-05	8.55732
LOC225927	1.48568	7.76025	23.4341	1.34779e-07	2.50964e-05	8.54329
HUWE1	2.60339	8.1662	23.386	1.36597e-07	2.51967e-05	8.52965
ADAM9	2.99895	8.71757	23.3696	1.37223e-07	2.51967e-05	8.52499
RAG1AP1	1.45821	9.88208	23.3311	1.3871e-07	2.5294e-05	8.51401
TRIM30	1.78989	7.91377	23.3001	1.39915e-07	2.53389e-05	8.50519
LOC545369	2.05091	8.40112	23.2724	1.41006e-07	2.53583e-05	8.49727
HNRNPAB	1.22806	12.8089	23.2489	1.4194e-07	2.53583e-05	8.49054
LOC270186	2.0513	8.16499	23.1286	1.46822e-07	2.60544e-05	8.45603
LGALS3	1.35088	12.9529	23.0085	1.51894e-07	2.67748e-05	8.42134
AKR1B3	1.19184	8.02883	22.902	1.56558e-07	2.71046e-05	8.3904
RBP4	3.05861	8.73159	22.8954	1.56853e-07	2.71046e-05	8.38848
FBXO25	1.87211	8.49914	22.8941	1.56914e-07	2.71046e-05	8.38808
AW123240	2.19581	8.05779	22.8729	1.57865e-07	2.71046e-05	8.38189
DDX3X	2.52533	8.48364	22.8218	1.60183e-07	2.71191e-05	8.36697
NDUFB9	2.32463	8.48547	22.8204	1.60245e-07	2.71191e-05	8.36657
WDSOF1	1.10669	8.72259	22.8034	1.61026e-07	2.71191e-05	8.36159
LOC100046298	1.72935	7.88127	22.7761	1.62288e-07	2.71585e-05	8.3536
KTI12	1.80243	7.71024	22.624	1.69534e-07	2.81928e-05	8.30882
GSTT3	1.30746	9.87997	22.5322	1.74089e-07	2.87258e-05	8.28161
OTUD6B	1.76035	7.7589	22.4837	1.7655e-07	2.87258e-05	8.26719
LOC100044696	1.50942	7.77053	22.4822	1.76629e-07	2.87258e-05	8.26673
EMR1	1.73974	8.16002	22.4731	1.77097e-07	2.87258e-05	8.26402
ALDH1A1	2.8813	9.33972	22.4522	1.78172e-07	2.87258e-05	8.2578
SMAD1	1.06013	8.01341	22.3544	1.83316e-07	2.93761e-05	8.22854
LOC668837	2.5042	8.62831	22.2389	1.89605e-07	3.02009e-05	8.19383
LOC237512	2.64353	10.7634	22.0553	2.00132e-07	3.16867e-05	8.13815
PTPRA	2.22821	7.78517	21.8959	2.09812e-07	3.30217e-05	8.0894
ZFP263	1.74698	9.13438	21.8554	2.12364e-07	3.32255e-05	8.07692
DALRD3	-1.18682	9.59895	-21.8204	2.14588e-07	3.33656e-05	8.06615
SPAST	0.984345	7.64356	21.7814	2.17105e-07	3.33656e-05	8.0541
CGGBP1	1.33019	10.9798	21.7678	2.17988e-07	3.33656e-05	8.0499
YWHAE	1.45151	7.39823	21.7625	2.18338e-07	3.33656e-05	8.04824
TJP1	1.99341	7.78714	21.7407	2.19764e-07	3.33656e-05	8.04151
POM121	1.78523	7.65762	21.6994	2.22504e-07	3.33656e-05	8.02869
EED	1.64753	7.81034	21.6992	2.22519e-07	3.33656e-05	8.02863
EXOSC8	1.61816	8.40642	21.6867	2.23354e-07	3.33656e-05	8.02475
LOC382096	1.86269	8.1626	21.6477	2.25987e-07	3.35693e-05	8.01262
WBP4	2.03529	8.43377	21.4883	2.37125e-07	3.5027e-05	7.96279
CC1	0.969546	7.4552	21.253	2.54746e-07	3.74208e-05	7.88841
WDR73	1.78677	7.70973	21.1613	2.6202e-07	3.82767e-05	7.85915
CMBL	2.2965	9.24617	21.1358	2.64088e-07	3.83667e-05	7.85098
LOC100039532	2.55262	11.9713	21.0535	2.70874e-07	3.87056e-05	7.82459
CC2D2A	1.58828	8.94339	21.0504	2.71134e-07	3.87056e-05	7.8236
GLRX3	0.993562	7.50658	21.037	2.72265e-07	3.87056e-05	7.81926
D430043P15RIK	1.28803	7.86539	21.0368	2.72276e-07	3.87056e-05	7.81922
LRP1	1.70224	8.50198	20.6981	3.02607e-07	4.27322e-05	7.70915
SUMO2	1.19046	11.638	20.6852	3.03833e-07	4.27322e-05	7.70492
LOC100046518	1.06004	7.5851	20.6513	3.07097e-07	4.29626e-05	7.69377
SNAP29	1.7064	9.40302	20.5458	3.17493e-07	4.41003e-05	7.65899
HSP90AA1	1.12447	7.52564	20.5275	3.19336e-07	4.41003e-05	7.65294
PABPC1	1.34628	8.59287	20.5187	3.20232e-07	4.41003e-05	7.65002
SQRDL	2.63181	8.96618	20.4572	3.26542e-07	4.47363e-05	7.62961
ABCB7	1.53319	7.99516	20.3774	3.34946e-07	4.52864e-05	7.60303
TSPAN12	1.12993	10.1758	20.3774	3.34951e-07	4.52864e-05	7.60301
MPEG1	1.41536	7.90235	20.3704	3.35696e-07	4.52864e-05	7.60069
D430036O16RIK	1.31532	7.15473	20.3423	3.38727e-07	4.54634e-05	7.59128
PLS3	2.01743	8.77661	20.2782	3.45747e-07	4.61712e-05	7.5698
MTDNA_ND2	1.6555	11.5426	20.1123	3.6471e-07	4.84122e-05	7.51383
CCNH	1.26282	7.94484	20.0758	3.69046e-07	4.84122e-05	7.50143
ANKRD46	2.34347	8.85301	20.072	3.69497e-07	4.84122e-05	7.50015
CFB	2.62731	8.74101	20.0582	3.71148e-07	4.84122e-05	7.49547
LOC665235	1.81041	10.7954	20.0538	3.71683e-07	4.84122e-05	7.49396
LOC100047184	1.58411	12.7828	19.9442	3.8515e-07	4.95327e-05	7.45659
CLEC7A	1.20886	7.36102	19.9407	3.85602e-07	4.95327e-05	7.45536
ANXA1	2.08728	8.3439	19.9382	3.85906e-07	4.95327e-05	7.45453
EIF3K	1.87349	9.87866	19.9025	3.90433e-07	4.96763e-05	7.44228
H2-K1	1.34724	9.73427	19.8997	3.90782e-07	4.96763e-05	7.44134
TALDO1	-1.07762	13.9561	-19.8595	3.95954e-07	5.0093e-05	7.42752
SHFM1	1.63808	12.0473	19.8361	3.98999e-07	5.02378e-05	7.41947
NT5C	1.77798	9.51698	19.793	4.04679e-07	5.07114e-05	7.4046
LOC100046802	1.66365	8.4735	19.7583	4.09323e-07	5.10515e-05	7.3926
VASH1	0.916539	7.12336	19.7314	4.12956e-07	5.12627e-05	7.38331
GNPAT	-0.934312	10.3974	-19.715	4.15198e-07	5.13002e-05	7.37761
VPS29	0.925646	10.5286	19.6662	4.21937e-07	5.18805e-05	7.36066
APCDD1	-1.13738	12.0005	-19.6527	4.23819e-07	5.18805e-05	7.35597
TCOF1	1.07721	7.71586	19.627	4.27442e-07	5.20829e-05	7.34701
POLR1C	1.55359	9.05006	19.6107	4.29749e-07	5.21239e-05	7.34134
TMEM109	1.13953	12.4063	19.5817	4.33899e-07	5.23134e-05	7.33122
ZC3H12C	2.03424	7.75842	19.5722	4.35269e-07	5.23134e-05	7.32789
VIT	1.46242	7.94816	19.5481	4.38771e-07	5.24956e-05	7.31945
LOC277856	1.65515	11.0761	19.5113	4.44165e-07	5.29017e-05	7.30657
CAPRIN1	1.19497	9.8464	19.4572	4.52247e-07	5.36228e-05	7.28756
A930026I22RIK	-0.982626	9.49454	-19.4195	4.5798e-07	5.406e-05	7.27428
PTPN1	1.55305	7.97259	19.3764	4.64635e-07	5.46018e-05	7.25905
LOC216674	1.18722	7.57214	19.3508	4.68633e-07	5.4779e-05	7.25001
PAIP2	3.14038	8.98333	19.3403	4.70286e-07	5.4779e-05	7.24629
SPG21	-0.970722	11.7169	-19.283	4.79441e-07	5.55579e-05	7.22594
D130072O21RIK	1.6547	9.74504	19.264	4.82518e-07	5.55579e-05	7.21918
IFI47	2.76351	8.60647	19.2593	4.83277e-07	5.55579e-05	7.21752
TFG	-1.00596	10.6628	-19.1341	5.0417e-07	5.77051e-05	7.17279
LOC225134	1.56747	11.8109	19.1139	5.07652e-07	5.77051e-05	7.16551
SLC25A3	1.81774	10.4307	19.1059	5.09024e-07	5.77051e-05	7.16266
PICALM	1.94411	9.33803	19.0963	5.10684e-07	5.77051e-05	7.15922
BIRC3	0.963837	6.88857	19.0581	5.1737e-07	5.82119e-05	7.14546
MDFIC	2.60364	8.32729	19.0019	5.27386e-07	5.90873e-05	7.12517
FTL1	1.25378	9.69905	18.9646	5.34151e-07	5.95928e-05	7.11167
D2ERTD391E	-0.984177	9.40153	-18.9095	5.4433e-07	6.01151e-05	7.09168
GALNTL1	1.35578	8.96045	18.9049	5.45185e-07	6.01151e-05	7.09002
ST13	1.82918	8.35164	18.9024	5.45653e-07	6.01151e-05	7.08911
WIPF1	1.65665	8.74127	18.8199	5.61351e-07	6.13692e-05	7.05905
NDFIP2	1.56882	7.83582	18.809	5.63477e-07	6.13692e-05	7.05505
GLUL	1.82119	7.77334	18.8044	5.64371e-07	6.13692e-05	7.05337
MED4	-1.12651	9.27791	-18.7944	5.66321e-07	6.13692e-05	7.04971
COX7A2	1.9982	8.19853	18.7584	5.73407e-07	6.15264e-05	7.03652
LOC383330	1.61097	9.18865	18.7553	5.74018e-07	6.15264e-05	7.03539
TNFAIP8	1.52291	9.397	18.7377	5.77514e-07	6.15264e-05	7.02895
PECI	2.11386	9.74096	18.7364	5.77775e-07	6.15264e-05	7.02848
TUBA1A	2.79578	10.8303	18.7127	5.82541e-07	6.15264e-05	7.01976
ISCA1	1.4973	10.6107	18.702	5.84719e-07	6.15264e-05	7.0158
PCMTD2	2.25504	7.85177	18.6976	5.85608e-07	6.15264e-05	7.01419
LOC630729	1.96836	8.35602	18.6937	5.86387e-07	6.15264e-05	7.01278
TAX1BP1	1.90964	10.9302	18.6529	5.9476e-07	6.21583e-05	6.99773
LOC383308	1.42232	11.4296	18.5711	6.11956e-07	6.37037e-05	6.96747
RHBDL2	1.88475	10.309	18.5442	6.1774e-07	6.40536e-05	6.95748
LARP1	1.29358	7.94405	18.5043	6.26416e-07	6.46995e-05	6.94266
ARHGAP29	0.985103	11.7958	18.4618	6.3582e-07	6.54031e-05	6.92683
ARL1	1.58558	10.8286	18.4513	6.38175e-07	6.54031e-05	6.9229
SETD3	0.943261	7.84478	18.3533	6.60601e-07	6.744e-05	6.88617
ELAVL1	1.55688	10.0936	18.2947	6.74419e-07	6.85858e-05	6.86414
LOC623006	1.53861	8.0768	18.2566	6.83591e-07	6.90317e-05	6.84976
C130065N10RIK	1.28215	9.66888	18.2548	6.84025e-07	6.90317e-05	6.84908
DPT	2.55199	11.4326	18.2327	6.8943e-07	6.91538e-05	6.8407
D030073J21RIK	1.33279	7.40148	18.2285	6.90466e-07	6.91538e-05	6.83911
H1F0	2.30559	8.21193	18.0914	7.25055e-07	7.2344e-05	6.78703
GNPDA2	0.959188	7.90813	18.0064	7.47524e-07	7.41044e-05	6.75448
C230016C14RIK	1.44322	7.44962	18.0035	7.48303e-07	7.41044e-05	6.75337
CETN2	1.15429	7.23949	17.982	7.54107e-07	7.44006e-05	6.74513
REV3L	1.33561	7.80588	17.9658	7.5852e-07	7.44889e-05	6.73891
LOC380707	1.51735	8.85355	17.9403	7.65538e-07	7.44889e-05	6.72908
SDHD	1.64351	7.84392	17.9394	7.6578e-07	7.44889e-05	6.72874
COL16A1	1.43084	9.96935	17.9377	7.66271e-07	7.44889e-05	6.72806
PIK3R3	1.27762	9.03492	17.9035	7.7578e-07	7.5137e-05	6.71489
FOXA1	1.76295	7.53185	17.8808	7.82202e-07	7.54825e-05	6.70609
FHOD1	-0.820361	10.0941	-17.8664	7.8628e-07	7.56001e-05	6.70054
ST8SIA4	0.996414	7.6647	17.8294	7.96906e-07	7.63442e-05	6.6862
RSU1	1.76364	7.73331	17.7914	8.07992e-07	7.65852e-05	6.67145
PRKAG2	1.5439	8.49882	17.786	8.09592e-07	7.65852e-05	6.66933
YWHAB	1.48724	12.6635	17.783	8.10466e-07	7.65852e-05	6.66818
CTNNB1	1.40433	9.57745	17.7812	8.11008e-07	7.65852e-05	6.66747
CMAS	1.52263	9.32276	17.7658	8.15563e-07	7.67412e-05	6.66148
SNX3	1.04861	7.13679	17.7523	8.19586e-07	7.68464e-05	6.65622
LOC668038	2.1251	8.92914	17.7081	8.32901e-07	7.77463e-05	6.639
LOC212399	1.93288	8.09222	17.701	8.35065e-07	7.77463e-05	6.63622
MAB21L2	1.01517	7.69636	17.6868	8.39442e-07	7.78796e-05	6.63063
CCDC6	1.47422	8.34977	17.6621	8.47042e-07	7.81984e-05	6.621
LOC100048020	1.55295	8.86602	17.6558	8.49005e-07	7.81984e-05	6.61852
MT-CO2	3.20914	11.2536	17.647	8.5175e-07	7.81984e-05	6.61507
LINGO4	1.59724	7.48625	17.6035	8.65465e-07	7.91825e-05	6.59798
CPA4	1.00409	7.28346	17.5305	8.89054e-07	8.09185e-05	6.56921
OTTMUSG00000007855	1.78204	8.07745	17.5259	8.9056e-07	8.09185e-05	6.56739
D430028G21RIK	-1.27715	9.36581	-17.4707	9.08944e-07	8.23061e-05	6.54552
TRIP12	1.49677	9.50681	17.4269	9.23826e-07	8.33682e-05	6.52812
LOC666053	2.06569	10.7566	17.3367	9.55355e-07	8.56405e-05	6.49216
C3	1.3631	13.5438	17.3233	9.6016e-07	8.56405e-05	6.48678
EG665509	2.97618	8.76988	17.3176	9.62177e-07	8.56405e-05	6.48453
PGCP	1.4671	9.82409	17.3099	9.64952e-07	8.56405e-05	6.48144
GRAMD4	2.0593	7.78621	17.3056	9.665e-07	8.56405e-05	6.47972
GTL3	1.2962	7.49322	17.3003	9.6844e-07	8.56405e-05	6.47758
NDRG3	-1.13858	8.5848	-17.264	9.81687e-07	8.65227e-05	6.463
SH3BGRL	1.75209	9.7516	17.2543	9.85246e-07	8.65478e-05	6.45912
LOC329702	-0.850643	7.69705	-17.2382	9.91197e-07	8.67822e-05	6.45266
SRP72	1.11458	7.74066	17.202	1.00477e-06	8.74078e-05	6.43807
AB112350	-1.07953	9.87129	-17.2002	1.00546e-06	8.74078e-05	6.43734
RAB5C	2.1522	10.9603	17.1928	1.00826e-06	8.74078e-05	6.43435
LOC384710	1.54125	8.53234	17.1147	1.03836e-06	8.97235e-05	6.40277
CNOT10	-0.853326	9.66921	-17.0763	1.05355e-06	9.06638e-05	6.38718
BLCAP	-1.07222	12.5672	-17.0666	1.05743e-06	9.06638e-05	6.38323
A630084D02RIK	1.8131	8.22776	17.0614	1.05953e-06	9.06638e-05	6.3811
TSHR	1.38426	8.65073	17.003	1.08325e-06	9.23947e-05	6.35731
MT-ATP6	2.98452	11.5891	16.9746	1.09505e-06	9.28522e-05	6.34568
NDUFS4	1.72241	10.7081	16.9729	1.09577e-06	9.28522e-05	6.34497
GLB1L	1.64289	7.95685	16.9648	1.09915e-06	9.28522e-05	6.34165
EEF1B2	1.26873	10.5473	16.9502	1.10525e-06	9.30699e-05	6.33571
MMP7	1.32835	7.25371	16.9408	1.10925e-06	9.31098e-05	6.33183
PON3	1.91615	8.25547	16.9249	1.11598e-06	9.31447e-05	6.32533
ADRB3	-1.36693	10.8788	-16.9232	1.11671e-06	9.31447e-05	6.32462
GALM	-0.768496	9.71353	-16.9086	1.12297e-06	9.33723e-05	6.31861
FAM13A	2.51907	8.28389	16.9001	1.12659e-06	9.33802e-05	6.31515
ANXA4	1.06584	7.71343	16.8379	1.15375e-06	9.51897e-05	6.28953
EIF3S8	1.39038	8.82431	16.8279	1.15821e-06	9.51897e-05	6.28537
CIZ1	0.735631	7.64668	16.8256	1.15923e-06	9.51897e-05	6.28443
SLC23A2	1.30708	7.44238	16.8071	1.16751e-06	9.55734e-05	6.27677
ACTL6A	1.03716	8.19967	16.7965	1.17228e-06	9.56673e-05	6.27239
JARID1D	0.966492	7.31263	16.7782	1.18057e-06	9.60473e-05	6.2648
C730023J07RIK	1.06712	7.52631	16.7232	1.20585e-06	9.75575e-05	6.242
NOTCH1	1.58712	9.42719	16.7218	1.20651e-06	9.75575e-05	6.24141
DPP7	1.50362	10.5516	16.7006	1.21643e-06	9.7909e-05	6.23259
CHMP5	2.0462	7.85261	16.6967	1.21826e-06	9.7909e-05	6.23097
ACO1	1.03479	8.65761	16.681	1.22568e-06	9.82065e-05	6.22443
AMY1	1.94024	10.2191	16.6646	1.23351e-06	9.85353e-05	6.21757
LOC380654	0.830302	7.28168	16.635	1.24774e-06	9.93723e-05	6.20521
MOSPD3	-0.941224	7.88742	-16.583	1.27322e-06	0.000101097	6.18344
EPS15	1.38835	9.25771	16.5477	1.29087e-06	0.000101968	6.1686
HEXB	1.2197	8.14771	16.5456	1.2919e-06	0.000101968	6.16773
BC085271	1.52446	9.02689	16.5178	1.30603e-06	0.000102776	6.15601
NUDT21	0.853138	8.7599	16.5032	1.3135e-06	0.000103057	6.14986
LOC666904	1.23654	13.933	16.4261	1.35383e-06	0.000105907	6.11724
MLYCD	0.876931	9.45615	16.4185	1.35787e-06	0.00010591	6.11403
LOC545866	1.77394	9.14	16.4036	1.36583e-06	0.000106217	6.10772
RP23-297J14.5	1.09729	7.78486	16.3626	1.38809e-06	0.000107632	6.09027
SLAIN2	1.43686	8.84914	16.3393	1.40088e-06	0.000108306	6.08037
MTDNA_COXII	2.41205	12.6419	16.3105	1.41694e-06	0.000109228	6.06807
SLTM	1.2589	7.60035	16.2672	1.44145e-06	0.000110795	6.04955
NICN1	0.889482	8.46899	16.2589	1.44619e-06	0.000110837	6.046
LOC672474	1.06299	9.79971	16.2267	1.46483e-06	0.000111941	6.03216
MRPL52	2.44733	9.46042	16.2041	1.47806e-06	0.000112194	6.02245
HIST2H3B	1.82975	10.2079	16.2021	1.47923e-06	0.000112194	6.0216
LOC632667	1.58355	11.5203	16.1993	1.48087e-06	0.000112194	6.0204
RAB10	1.03543	7.46422	16.1658	1.50078e-06	0.000113378	6.00596
TMED2	1.92733	7.71789	16.1292	1.52289e-06	0.00011436	5.99016
SRP9	0.963996	8.86885	16.1252	1.5253e-06	0.00011436	5.98845
TXN1	0.905505	7.31903	16.1228	1.52676e-06	0.00011436	5.98741
C030024L24RIK	1.19246	8.02326	16.0995	1.5411e-06	0.000114958	5.97731
ZDHHC4	1.32375	10.7866	16.0957	1.54344e-06	0.000114958	5.97566
OASL2	1.46812	8.6007	16.0843	1.55048e-06	0.000115158	5.97075
LOC100045644	-1.10118	10.1315	-16.0672	1.56114e-06	0.000115625	5.96333
ESD	0.766667	7.57166	16.0394	1.57872e-06	0.0001166	5.95123
ATG16L1	-0.868408	10.6096	-16.0179	1.59238e-06	0.000117282	5.94191
MED21	1.16594	9.33251	16.0066	1.59966e-06	0.000117491	5.93697
LOC100046278	1.07839	6.9574	15.9456	1.63952e-06	0.000119762	5.91034
ACTR3	0.84029	8.3156	15.9454	1.63965e-06	0.000119762	5.91025
BC005537	2.07856	8.74756	15.9195	1.65691e-06	0.000120689	5.89892
LOC100043391	1.0403	14.137	15.9115	1.66233e-06	0.000120752	5.89538
ASNSD1	0.736848	7.33812	15.897	1.67212e-06	0.000121094	5.88902
CALM2	1.3942	8.74661	15.891	1.6762e-06	0.000121094	5.88638
NIT1	0.88798	8.67371	15.8807	1.68318e-06	0.000121267	5.88189
DRBP1	1.48231	8.94117	15.8489	1.70506e-06	0.000121875	5.8679
ARID2	1.12704	7.81736	15.8435	1.7088e-06	0.000121875	5.86552
PXMP4	1.32751	10.4007	15.842	1.70984e-06	0.000121875	5.86486
PACS1	1.37808	9.38712	15.8415	1.71025e-06	0.000121875	5.8646
LMAN2	-0.968282	11.1747	-15.8351	1.71467e-06	0.000121875	5.86181
ALDH1A7	1.72023	10.1596	15.8258	1.72117e-06	0.000122009	5.85771
LOC677144	-0.914053	8.49077	-15.7801	1.75354e-06	0.000123971	5.83753
ABHD5	-0.840097	11.125	-15.768	1.76224e-06	0.000124254	5.83216
CD164L2	-1.08885	7.83536	-15.7587	1.76893e-06	0.000124394	5.82806
LOC235857	0.910188	8.16794	15.7504	1.77495e-06	0.000124408	5.82437
DPF1	0.864644	7.25839	15.7432	1.7802e-06	0.000124408	5.82118
SH3GLB1	0.880049	9.2776	15.7347	1.78639e-06	0.000124408	5.81741
NAMPT	1.28711	7.38325	15.7326	1.78795e-06	0.000124408	5.81647
TRAF7	2.20644	8.62309	15.7048	1.8084e-06	0.000125353	5.80414
LOC100044087	2.03635	8.54826	15.7013	1.81101e-06	0.000125353	5.80257
EG384525	1.85437	7.6367	15.6908	1.81886e-06	0.000125489	5.79789
LOC433801	1.15561	7.5983	15.6859	1.82247e-06	0.000125489	5.79573
DEM1	0.755112	7.88567	15.6315	1.86371e-06	0.000127949	5.77147
BC067068	0.783369	7.79101	15.6261	1.86786e-06	0.000127949	5.76906
LENG8	0.915185	7.60278	15.5894	1.89637e-06	0.000129442	5.75262
B230311C12RIK	0.784107	7.35399	15.5855	1.89945e-06	0.000129442	5.75086
LOC669168	0.865306	7.64562	15.5758	1.90711e-06	0.00012963	5.7465
LOC100045005	-0.897607	10.3482	-15.564	1.91641e-06	0.000129886	5.74122
KIF26A	-0.942531	7.76731	-15.5552	1.92338e-06	0.000129886	5.73728
LOC209372	0.981982	7.45148	15.5524	1.92561e-06	0.000129886	5.73602
GHITM	1.49814	9.60254	15.5203	1.95145e-06	0.000131293	5.72156
COQ9	-1.07568	10.887	-15.4724	1.99066e-06	0.000133592	5.69996
MFAP1B	1.4642	9.46947	15.4487	2.0104e-06	0.000134575	5.68925
HNRPA0	-0.827735	9.27153	-15.4353	2.02162e-06	0.000134984	5.6832
IFT20	1.09375	10.0261	15.4126	2.04088e-06	0.000135926	5.67291
MGST2	1.76012	10.3841	15.4022	2.04977e-06	0.000136142	5.66818
CTSB	0.842781	10.4538	15.3968	2.05441e-06	0.000136142	5.66573
SCL0004029.1_17	-0.77867	7.39011	-15.3822	2.067e-06	0.000136498	5.65909
ATP6V1A	1.87786	8.45119	15.3786	2.0701e-06	0.000136498	5.65746
HERC4	0.73899	7.71133	15.335	2.10824e-06	0.000138319	5.63763
MBD3	-1.0233	9.69325	-15.3317	2.11115e-06	0.000138319	5.63613
NPR2	1.79919	9.9862	15.3292	2.11341e-06	0.000138319	5.63496
COL3A1	1.67702	8.51419	15.3154	2.12565e-06	0.000138776	5.62869
LPGAT1	2.02852	7.88659	15.2902	2.14834e-06	0.000139667	5.61715
PLEKHM1	0.800134	9.05078	15.2885	2.14986e-06	0.000139667	5.61638
COL1A2	2.82103	9.26714	15.2482	2.18667e-06	0.000141058	5.59792
RPL26	0.822768	12.7869	15.2477	2.18715e-06	0.000141058	5.59768
CPSF4	-1.01817	7.65675	-15.2441	2.19048e-06	0.000141058	5.59603
LOC635470	2.28629	11.5397	15.2418	2.19261e-06	0.000141058	5.59498
ADPRH	0.809568	11.3159	15.2228	2.21027e-06	0.000141849	5.58625
A130035O14RIK	-1.13853	8.28742	-15.2125	2.2199e-06	0.000142122	5.58152
ZBED4	0.876385	7.7584	15.2007	2.23095e-06	0.000142221	5.57612
VHL	2.15737	8.09838	15.1994	2.23221e-06	0.000142221	5.57551
HIST1H2BC	0.984551	9.25826	15.1909	2.24027e-06	0.000142391	5.57159
LOC100046825	1.51925	7.43821	15.1672	2.2629e-06	0.000143348	5.56065
DEK	1.23328	7.68674	15.1595	2.27026e-06	0.000143348	5.55712
YWHAZ	0.724816	8.31229	15.1568	2.27284e-06	0.000143348	5.55589
ZFP36L1	1.48515	10.6867	15.1525	2.277e-06	0.000143348	5.5539
C920006O11RIK	1.47034	9.67509	15.1426	2.28662e-06	0.000143612	5.54931
TNS1	-0.976338	9.8629	-15.107	2.32147e-06	0.000145455	5.53285
LOC231368	1.26334	13.0225	15.0526	2.37596e-06	0.000148218	5.5076
GZF1	1.00475	9.93963	15.0518	2.37678e-06	0.000148218	5.50722
LAMP1	-0.795781	13.6901	-15.0233	2.40589e-06	0.00014968	5.49397
UBAC2	-0.674613	9.9465	-14.984	2.44672e-06	0.000151551	5.47565
HBEGF	0.952585	7.95413	14.9833	2.44743e-06	0.000151551	5.47533
REPIN1	-0.806365	9.03936	-14.954	2.4784e-06	0.000152892	5.46164
BRWD2	-0.925339	8.13367	-14.9519	2.48063e-06	0.000152892	5.46065
LOC100044576	-0.913746	7.77531	-14.9429	2.49031e-06	0.000153131	5.45641
RNMTL1	-0.773872	8.48402	-14.9219	2.51291e-06	0.000154162	5.44657
MGLL	-0.761011	13.0104	-14.9092	2.5267e-06	0.000154649	5.44061
LOC385626	0.810183	7.73509	14.895	2.54216e-06	0.000154844	5.43396
OLFR700	0.732745	6.79332	14.8928	2.54463e-06	0.000154844	5.4329
PGM2	1.02716	12.19	14.8902	2.54745e-06	0.000154844	5.4317
AMMECR1L	-1.01011	9.78785	-14.8756	2.56353e-06	0.000155464	5.42484
NUDT5	-0.973309	10.1902	-14.8642	2.57621e-06	0.000155875	5.41946
SLC25A44	-0.929791	9.95711	-14.8146	2.63212e-06	0.000158748	5.39606
SRGN	1.64219	7.95408	14.8115	2.6357e-06	0.000158748	5.39458
LOC386169	0.984294	7.33607	14.8007	2.64805e-06	0.00015913	5.38948
USP4	0.947212	8.6685	14.785	2.66619e-06	0.000159553	5.38204
ZFP278	0.901844	7.05505	14.7841	2.66716e-06	0.000159553	5.38164
SNTA1	-0.78115	9.07252	-14.7788	2.67334e-06	0.000159561	5.37912
BC008163	1.05818	8.03268	14.757	2.69883e-06	0.00016072	5.36877
LOC384727	1.22793	8.99849	14.7407	2.7181e-06	0.000161347	5.36101
A130028H19RIK	0.748799	7.28111	14.7377	2.72156e-06	0.000161347	5.35962
OTUD5	1.31589	9.32068	14.6967	2.77076e-06	0.000163896	5.34008
CD53	1.13106	7.42526	14.6914	2.77718e-06	0.000163909	5.33755
PCF11	1.07666	7.60527	14.6852	2.78474e-06	0.000163954	5.33459
RBX1	0.851891	11.4476	14.6806	2.79034e-06	0.000163954	5.33239
TPD52L2	1.1746	8.70891	14.675	2.79711e-06	0.000163987	5.32975
TMEM128	1.04884	10.3485	14.6468	2.83192e-06	0.0001652	5.31625
TWISTNB	1.17243	7.66846	14.6421	2.83771e-06	0.0001652	5.31403
COX7B	1.12932	7.27755	14.6335	2.84839e-06	0.0001652	5.30993
OLFR309	1.03558	7.39843	14.6278	2.85557e-06	0.0001652	5.30718
LOC100046503	1.49151	9.61213	14.626	2.85779e-06	0.0001652	5.30633
C1GALT1C1	1.61948	7.82523	14.6175	2.86852e-06	0.0001652	5.30224
LYVE1	1.74253	8.15477	14.617	2.86921e-06	0.0001652	5.30198
B930007L02RIK	-0.8313	9.36397	-14.616	2.87041e-06	0.0001652	5.30152
TH1L	-1.0851	9.40696	-14.6131	2.87402e-06	0.0001652	5.30015
D430022H17RIK	1.03635	9.1218	14.5969	2.8946e-06	0.000165862	5.29236
MRPL4	-1.0053	9.70776	-14.5896	2.90389e-06	0.000165862	5.28886
BC018473	0.761769	6.99507	14.5893	2.90435e-06	0.000165862	5.28869
NUP160	0.794918	8.47487	14.5726	2.92572e-06	0.000166722	5.28069
LOC100048295	1.11601	8.87664	14.556	2.9472e-06	0.000167585	5.2727
LOC666676	-1.00094	12.7682	-14.5138	3.00257e-06	0.000170367	5.25237
LOC639086	0.978076	8.34754	14.4978	3.02393e-06	0.000171211	5.24463
LOC100039786	2.50295	9.08882	14.4585	3.07701e-06	0.000173844	5.22562
ENDOD1	1.22916	10.6585	14.4496	3.08929e-06	0.000174166	5.22127
NAT5	0.679354	8.25428	14.4356	3.10847e-06	0.000174875	5.21451
CD209D	1.73781	7.81278	14.4243	3.12415e-06	0.000175384	5.20901
ZFP68	0.925398	8.05875	14.4182	3.13264e-06	0.000175488	5.20604
A230067E15RIK	-1.04485	7.86917	-14.3776	3.18981e-06	0.000178312	5.18628
TM9SF2	0.783002	7.38563	14.371	3.19924e-06	0.000178462	5.18305
FLNB	1.67757	8.46001	14.3447	3.23706e-06	0.000180192	5.1702
LOC245147	1.13969	7.40897	14.3305	3.2576e-06	0.000180954	5.16329
CUGBP2	1.03366	8.69979	14.3157	3.27924e-06	0.000181775	5.15605
A130086G11RIK	-0.971056	7.55629	-14.2994	3.30333e-06	0.000182727	5.14804
LOC100047794	1.54688	8.2376	14.2849	3.32482e-06	0.000183494	5.14095
CETN3	1.18926	11.2895	14.2808	3.33107e-06	0.000183494	5.1389
SCFD1	0.778597	7.19038	14.2754	3.33908e-06	0.00018352	5.13627
SNHG11	-1.21396	10.6759	-14.2712	3.34543e-06	0.00018352	5.13419
C030044K08RIK	-1.1619	7.87085	-14.2423	3.38911e-06	0.000185531	5.12
ITPKC	-1.03465	8.67176	-14.231	3.40647e-06	0.000186096	5.11442
DDX58	0.960915	7.90414	14.2239	3.41736e-06	0.000186306	5.11092
TRPC2	-0.877334	7.81885	-14.2135	3.43347e-06	0.000186799	5.10578
FBXL16	0.687791	7.03255	14.1939	3.46388e-06	0.000188067	5.09613
ENPP2	1.17157	9.23599	14.1751	3.49341e-06	0.000189281	5.08684
AI450540	-0.960375	10.4967	-14.145	3.54131e-06	0.000191484	5.07194
NAPG	-0.787412	10.2055	-14.1344	3.55839e-06	0.000192015	5.06667
MRPL22	1.09332	9.41334	14.1229	3.57708e-06	0.000192289	5.06094
MFSD8	0.979876	8.92021	14.1223	3.57801e-06	0.000192289	5.06065
DLD	0.814812	7.32463	14.1133	3.59263e-06	0.000192683	5.05619
CUEDC2	1.07609	9.81021	14.034	3.72463e-06	0.000199358	5.01667
COX6C	3.2274	11.7851	14.0214	3.74622e-06	0.000199952	5.01035
TM7SF3	1.00377	7.37986	14.0187	3.75085e-06	0.000199952	5.00899
TAF5L	-0.696533	7.80636	-13.9977	3.78696e-06	0.000201303	4.9985
FIN14	1.63206	7.70715	13.9951	3.79142e-06	0.000201303	4.99721
OSBPL11	1.91739	8.32701	13.9671	3.84035e-06	0.000203492	4.98316
VEGFB	-1.00451	12.1588	-13.9367	3.89431e-06	0.000205939	4.96787
ULK2	1.20454	8.88199	13.8667	4.02191e-06	0.000212262	4.93253
DGAT1	-1.37917	10.9924	-13.8586	4.037e-06	0.000212634	4.92843
LOC545472	1.58245	8.43775	13.8439	4.0645e-06	0.000213657	4.92098
SLC25A17	1.50124	9.93037	13.809	4.1306e-06	0.000216527	4.9033
REEP5	-0.747589	12.0069	-13.8065	4.13548e-06	0.000216527	4.902
ANKRD5	1.55961	7.69872	13.7983	4.15123e-06	0.000216922	4.89783
LOC232890	0.744197	13.0554	13.7796	4.18732e-06	0.000218177	4.88834
NECAP2	-0.960397	9.98075	-13.7732	4.19981e-06	0.000218177	4.88507
LYPLAL1	1.16642	8.31026	13.7731	4.2e-06	0.000218177	4.88502
D15ERTD621E	1.47523	9.39309	13.7478	4.24971e-06	0.000220327	4.87212
LOC100046044	1.71417	9.01576	13.7187	4.30764e-06	0.000222893	4.85726
LYPLA1	0.678901	8.01105	13.7051	4.33514e-06	0.000223878	4.85028
ZC3H6	1.4281	8.26226	13.6986	4.34828e-06	0.000224118	4.84696
WASF2	1.27605	9.35682	13.6915	4.36265e-06	0.000224422	4.84334
SETD7	0.87897	7.63036	13.687	4.37188e-06	0.00022446	4.84102
SNX7	1.59323	7.88282	13.6809	4.38443e-06	0.000224668	4.83787
RASSF3	1.59596	8.79176	13.6742	4.39818e-06	0.000224937	4.83444
SPATA2L	-0.791568	7.66655	-13.6344	4.48087e-06	0.000228365	4.81399
LOC100048710	0.698417	7.14916	13.6336	4.48249e-06	0.000228365	4.8136
THAP4	2.17062	9.32552	13.623	4.5048e-06	0.00022906	4.80815
MIZF	-0.626881	7.12487	-13.6157	4.5204e-06	0.000229412	4.80435
LOC665237	-0.978907	14.3415	-13.6086	4.53543e-06	0.000229734	4.80071
NME7	0.802516	8.50006	13.5843	4.5876e-06	0.000231933	4.78815
ATXN2L	-0.721488	7.60423	-13.5699	4.61865e-06	0.000233057	4.78074
LOC100041703	2.25676	7.92144	13.5436	4.67645e-06	0.000235524	4.76709
PAOX	-0.645408	9.74369	-13.524	4.71994e-06	0.000237075	4.75692
LOC100040413	1.69486	7.88859	13.5216	4.72518e-06	0.000237075	4.7557
SIL1	-0.799902	9.38748	-13.5116	4.74759e-06	0.000237531	4.7505
PSMC2	0.969236	10.349	13.5074	4.75698e-06	0.000237531	4.74833
SURF4	0.903724	11.1923	13.4958	4.78314e-06	0.000237531	4.74231
SMG6	-0.91782	9.16348	-13.4951	4.78477e-06	0.000237531	4.74193
CRABP2	1.05264	7.28655	13.4924	4.79095e-06	0.000237531	4.74052
ALG1	-0.922191	9.08706	-13.4922	4.79131e-06	0.000237531	4.74043
AGPAT3	1.52451	8.28764	13.4897	4.79715e-06	0.000237531	4.7391
PES1	1.46979	8.91019	13.4719	4.83768e-06	0.00023909	4.72985
PCMT1	0.819709	8.85724	13.4567	4.8728e-06	0.000240376	4.72191
EAR10	1.65083	7.71126	13.45	4.88824e-06	0.000240689	4.71843
HDAC8	-0.666273	7.40081	-13.4404	4.91065e-06	0.000241343	4.7134
LIMD1	-1.08316	9.23629	-13.3971	5.01286e-06	0.000245831	4.69076
ANKRD13D	-0.64296	7.19665	-13.3939	5.02056e-06	0.000245831	4.68908
ART3	1.04632	9.67705	13.3819	5.04941e-06	0.000246786	4.68278
PRICKLE3	1.50113	9.56721	13.3715	5.07454e-06	0.000247557	4.67732
LOC638301	1.55988	10.2432	13.3423	5.14581e-06	0.000250129	4.66199
F830008E12RIK	0.794464	7.28351	13.3401	5.15125e-06	0.000250129	4.66083
RAE1	-0.606948	9.93943	-13.3383	5.15563e-06	0.000250129	4.65989
UHRF1BP1L	1.00368	9.26284	13.3203	5.20035e-06	0.000251725	4.6504
E130216C05RIK	-1.28745	9.09741	-13.3174	5.20757e-06	0.000251725	4.64887
LOC385639	1.35147	7.49407	13.2993	5.25303e-06	0.000253459	4.63932
CYP1B1	2.33476	9.16582	13.2792	5.30377e-06	0.000255441	4.62874
HNRPLL	1.03346	8.84128	13.2719	5.32261e-06	0.000255882	4.62484
GM1967	-0.836369	7.45459	-13.2403	5.40407e-06	0.000259327	4.60814
CHST5	0.666548	6.94843	13.1922	5.53098e-06	0.000264232	4.5826
YTHDF3	0.754921	7.30479	13.192	5.53166e-06	0.000264232	4.58247
OLFR1252	0.948844	7.103	13.187	5.54511e-06	0.000264232	4.57979
ITGB5	1.17812	10.8238	13.1837	5.55382e-06	0.000264232	4.57807
CCDC90B	1.42516	9.07273	13.1825	5.55718e-06	0.000264232	4.5774
DNAJC4	-0.628662	9.48749	-13.1791	5.56626e-06	0.000264232	4.57561
KIFAP3	0.71257	8.25225	13.1594	5.61978e-06	0.000266295	4.56507
SNAI3	0.955066	7.31275	13.1503	5.6446e-06	0.000266993	4.56022
TOMM70A	1.49123	7.53354	13.138	5.67828e-06	0.000268106	4.55368
MKNK2	-0.800085	12.902	-13.1251	5.71401e-06	0.000269312	4.54677
FGFRL1	-1.00051	12.0112	-13.115	5.74218e-06	0.000269769	4.54136
LOC100048530	0.935945	7.44591	13.1143	5.7441e-06	0.000269769	4.54099
ATP2C1	0.781044	7.73201	13.0997	5.78503e-06	0.000271209	4.53318
RSPO4	0.698695	7.15625	13.0958	5.79604e-06	0.000271244	4.53108
LOC100048622	1.43991	10.2805	13.086	5.82378e-06	0.000272061	4.52583
BC013529	1.31868	12.4568	13.0789	5.8438e-06	0.000272515	4.52205
TIMM44	-0.666746	9.88033	-13.0681	5.87478e-06	0.000273204	4.51623
LOC100045890	0.646566	10.6923	13.0665	5.87925e-06	0.000273204	4.51539
MAGOH	0.744988	8.77552	13.0611	5.89484e-06	0.00027343	4.51247
HOXD8	1.14423	9.54439	13.0577	5.90479e-06	0.00027343	4.51062
DLG1	0.785252	7.05661	13.0396	5.95708e-06	0.000274746	4.50091
TPP2	0.725137	7.44011	13.0379	5.96206e-06	0.000274746	4.49999
STAT5A	-1.05438	8.87473	-13.0371	5.96439e-06	0.000274746	4.49956
RABEP2	-0.843172	8.51025	-13.0219	6.0089e-06	0.000275918	4.49137
NAT6	-0.642789	8.41426	-13.0213	6.0107e-06	0.000275918	4.49104
A130001G05RIK	1.0934	7.27088	13.0097	6.04484e-06	0.000276539	4.4848
PCCB	1.05902	10.488	13.0096	6.04514e-06	0.000276539	4.48475
INPP5K	-0.723944	11.0139	-12.9907	6.10163e-06	0.000278641	4.47451
LOC224126	-0.708152	7.21205	-12.9866	6.11396e-06	0.000278723	4.47228
AI314180	1.89317	9.37418	12.9686	6.16815e-06	0.000280709	4.46256
HPRT1	1.82112	9.7348	12.9621	6.18786e-06	0.000281122	4.45905
NAPEPLD	-0.908832	9.74889	-12.9405	6.25398e-06	0.000283639	4.44734
EG382161	1.44862	7.84487	12.9261	6.29845e-06	0.000285167	4.43953
JMJD3	-0.841517	8.33741	-12.9148	6.33384e-06	0.000285838	4.43336
NHP2L1	0.83003	7.94812	12.9144	6.33489e-06	0.000285838	4.43317
ANAPC4	-0.969105	10.5286	-12.909	6.35194e-06	0.000286119	4.43021
D0H8S2298E	-0.628912	8.47063	-12.897	6.38963e-06	0.000287327	4.42369
DUS1L	0.721663	9.88654	12.8699	6.47592e-06	0.000290713	4.40891
PUSL1	-0.769841	8.76566	-12.8638	6.49532e-06	0.00029109	4.40561
CSF2RB2	0.83458	6.91411	12.8598	6.50822e-06	0.000291174	4.40343
EDG2	1.25964	8.08563	12.8564	6.51929e-06	0.000291177	4.40155
CD59B	0.809091	8.42137	12.8506	6.538e-06	0.00029152	4.39839
LOC100047963	0.912695	8.2001	12.8166	6.64915e-06	0.000295977	4.37981
RER1	0.989265	8.89087	12.805	6.68781e-06	0.000296702	4.37342
RHOD	-0.695817	7.98469	-12.7958	6.71845e-06	0.000296702	4.36838
MYLC2B	1.52717	10.7682	12.7957	6.71882e-06	0.000296702	4.36832
HSD17B10	1.39236	12.2459	12.7954	6.71975e-06	0.000296702	4.36817
LOC381230	1.83199	9.36975	12.7948	6.72155e-06	0.000296702	4.36787
GCS1	0.75188	8.88205	12.7892	6.74056e-06	0.000297045	4.36476
LOC630337	1.06742	7.21306	12.7682	6.81136e-06	0.000299666	4.35324
FANCL	0.659057	7.74331	12.7528	6.86404e-06	0.000301482	4.34474
LOC100047749	1.29033	8.09288	12.7367	6.91923e-06	0.000303255	4.33591
DNASE1L1	1.50079	7.65963	12.7344	6.92734e-06	0.000303255	4.33462
LOC100046775	1.01405	9.68095	12.7185	6.98258e-06	0.000305046	4.32586
MLXIPL	-1.34164	10.1938	-12.7128	7.00251e-06	0.000305046	4.32271
TERF2IP	0.81716	7.90309	12.7127	7.00286e-06	0.000305046	4.32266
PKN3	1.74556	8.04537	12.6967	7.05917e-06	0.000306993	4.31382
SNX10	1.08557	10.6895	12.6811	7.1145e-06	0.00030846	4.30521
LOC383272	-0.654821	7.1508	-12.678	7.12586e-06	0.00030846	4.30345
AKR7A5	-0.674985	10.4918	-12.6774	7.12791e-06	0.00030846	4.30313
PLEK	1.40674	7.40762	12.6592	7.19346e-06	0.000310588	4.29303
ABCB6	-0.764858	8.9797	-12.6572	7.20059e-06	0.000310588	4.29194
EG245190	1.11894	9.1931	12.6393	7.26569e-06	0.000312149	4.28201
A630036P20RIK	1.19957	8.05732	12.6377	7.27138e-06	0.000312149	4.28115
ETFA	1.14779	12.6223	12.6375	7.27217e-06	0.000312149	4.28103
TNFAIP3	0.88667	7.26012	12.6316	7.29393e-06	0.000312575	4.27773
PLRG1	0.696863	11.6507	12.6187	7.34139e-06	0.0003141	4.27057
DHX38	-0.783801	10.6041	-12.6074	7.38348e-06	0.00031527	4.26427
C8B	0.691397	8.08136	12.6049	7.39258e-06	0.00031527	4.26291
C77604	-0.571173	10.2217	-12.5844	7.46977e-06	0.000318049	4.25144
D130063H01RIK	-0.96307	10.3257	-12.5707	7.52177e-06	0.000319748	4.24379
ITM2B	0.684088	10.1636	12.5576	7.57183e-06	0.000321115	4.23646
RFC1	-0.938973	9.9597	-12.5559	7.57823e-06	0.000321115	4.23553
LOC386534	-0.729237	7.63527	-12.5411	7.63509e-06	0.000322662	4.22728
TOP3B	-0.709646	8.30231	-12.5401	7.63914e-06	0.000322662	4.22669
PDHA1	-1.22301	12.8107	-12.5325	7.66865e-06	0.000322882	4.22244
SNF8	1.14133	8.30149	12.5325	7.66878e-06	0.000322882	4.22242
TAF13	0.984591	7.52518	12.5261	7.69358e-06	0.000323412	4.21886
D230019G01RIK	-0.744906	8.00551	-12.5217	7.71087e-06	0.000323545	4.21638
CDC42EP3	1.68496	9.40678	12.519	7.72122e-06	0.000323545	4.2149
ADRM1	-0.778429	10.1197	-12.5039	7.7808e-06	0.000325525	4.20641
LOC668239	1.4795	12.0848	12.4884	7.84241e-06	0.000327585	4.1977
PGRMC2	-0.662981	9.8524	-12.4807	7.87331e-06	0.000328357	4.19336
NCAPD3	-0.882733	9.42482	-12.4717	7.90929e-06	0.000329313	4.18832
NPEPL1	-1.01559	10.784	-12.4677	7.92536e-06	0.000329313	4.18608
ATRNL1	1.19769	7.14612	12.4657	7.93359e-06	0.000329313	4.18494
EG620143	0.765175	7.1011	12.4596	7.95827e-06	0.000329819	4.1815
A430089I19RIK	0.59211	6.76081	12.4553	7.97572e-06	0.000329861	4.17909
LOC193533	1.57162	7.66218	12.4532	7.98423e-06	0.000329861	4.17791
MRPS15	1.18104	7.51595	12.4466	8.01121e-06	0.000330459	4.17418
BCAP31	1.47225	10.7047	12.4292	8.08294e-06	0.000332899	4.16434
CCDC77	-0.898465	8.68438	-12.4184	8.12758e-06	0.000334217	4.15825
MAT2A	1.03035	9.67548	12.4143	8.14471e-06	0.000334401	4.15593
BC003324	-0.935806	8.022	-12.4093	8.16552e-06	0.000334736	4.15311
CHMP2A	0.867275	9.90229	12.3837	8.27339e-06	0.000338633	4.13861
EG277333	1.29716	8.3294	12.3576	8.38517e-06	0.000342599	4.12378
PODN	-1.10227	9.42825	-12.355	8.39621e-06	0.000342599	4.12233
CD55	1.61071	8.81025	12.341	8.45683e-06	0.000344541	4.11438
ROBLD3	1.67249	9.26076	12.3332	8.49095e-06	0.000345399	4.10993
PCOLCE2	2.03903	9.01998	12.3251	8.52643e-06	0.000345455	4.10533
LOC100047670	-0.684839	9.47277	-12.3249	8.52744e-06	0.000345455	4.10519
LOC674707	1.08898	8.31729	12.3239	8.53153e-06	0.000345455	4.10466
ZC3H18	1.29857	8.95153	12.3129	8.58037e-06	0.000346902	4.09836
TMCC1	1.48235	7.92242	12.3033	8.62275e-06	0.000348083	4.09291
AACS	-1.04774	11.8312	-12.2959	8.65568e-06	0.000348879	4.0887
CORO1C	1.05112	11.1684	12.2929	8.66904e-06	0.000348886	4.08699
RPL32	0.789469	13.7882	12.2827	8.7149e-06	0.000350189	4.08116
LOC100047936	0.962907	7.22287	12.2791	8.73147e-06	0.000350189	4.07906
MRAP	-1.10526	12.1648	-12.2742	8.75328e-06	0.000350189	4.0763
ANO10	-0.97823	10.7643	-12.274	8.75439e-06	0.000350189	4.07616
CD163	1.0107	8.14487	12.2635	8.80211e-06	0.000351566	4.07016
SKIV2L	0.823372	9.61445	12.2449	8.88737e-06	0.000354436	4.0595
LOC100042777	1.67741	10.6278	12.2408	8.90597e-06	0.000354643	4.05719
ZFP346	0.544985	7.57927	12.2274	8.96837e-06	0.00035659	4.04947
COPA	-0.735132	11.3918	-12.2163	9.02029e-06	0.000358116	4.04309
LOC229810	1.24121	8.34426	12.2115	9.04255e-06	0.000358462	4.04036
AP2S1	-0.717749	10.711	-12.2075	9.06138e-06	0.00035867	4.03806
RILPL2	-0.834303	9.28226	-12.2041	9.07744e-06	0.000358769	4.0361
GPX3	-1.29156	13.7872	-12.1973	9.10984e-06	0.000359512	4.03216
PQLC1	0.784836	10.1105	12.1819	9.18288e-06	0.000361696	4.02333
LOC100045782	-0.692394	10.0382	-12.1799	9.19254e-06	0.000361696	4.02217
LOC621823	1.28024	8.28615	12.1737	9.22208e-06	0.00036232	4.01862
AI606181	1.18497	7.25357	12.1632	9.27305e-06	0.000362716	4.01253
LOC100048313	-0.665283	8.04834	-12.1631	9.27318e-06	0.000362716	4.01251
RNASE6	0.911122	7.32789	12.1631	9.27333e-06	0.000362716	4.01249
TMEM42	-0.896915	9.64303	-12.1571	9.30257e-06	0.000363322	4.00901
METT11D1	-0.809448	8.85928	-12.1463	9.35508e-06	0.000364038	4.00279
PRPSAP1	-0.807291	8.46383	-12.1455	9.35882e-06	0.000364038	4.00235
E530016P20RIK	0.661455	6.92987	12.1448	9.36221e-06	0.000364038	4.00195
RAP1B	0.949074	12.1311	12.1335	9.41775e-06	0.00036566	3.9954
NR2C1	0.734215	7.12658	12.1268	9.45112e-06	0.000366418	3.99149
SLC26A6	-0.749839	7.37199	-12.1231	9.46933e-06	0.000366502	3.98936
PCYT2	-0.80559	9.23046	-12.1207	9.48101e-06	0.000366502	3.988
GPR137	-0.750344	9.04502	-12.1177	9.49581e-06	0.000366538	3.98627
AMD2	0.681055	7.1106	12.0842	9.66436e-06	0.000372501	3.96681
F630107D10RIK	-0.700248	7.71131	-12.0762	9.70475e-06	0.000373065	3.96219
DLX2	0.638399	6.92182	12.0736	9.71815e-06	0.000373065	3.96067
BC030863	-0.671361	9.58168	-12.073	9.72134e-06	0.000373065	3.96031
LOC381215	0.990852	8.88015	12.0633	9.77093e-06	0.000374425	3.95468
IFITM6	1.47513	7.59943	12.0549	9.81401e-06	0.000375531	3.94981
PEX10	-0.578572	7.73217	-12.0422	9.88016e-06	0.000377047	3.94237
LIN7C	0.929325	6.99472	12.0418	9.88214e-06	0.000377047	3.94215
LOC234360	1.66218	8.31764	12.0367	9.90873e-06	0.000377517	3.93918
OLFR692	0.933592	7.5685	12.0309	9.939e-06	0.000378125	3.9358
FUZ	-0.760534	7.28229	-12.0205	9.99343e-06	0.000378929	3.92976
D930048N14RIK	-0.706897	9.34989	-12.0199	9.99672e-06	0.000378929	3.9294
BMS1	0.707073	7.3644	12.0187	1.00031e-05	0.000378929	3.92869
ETFB	-0.678705	13.6912	-12.014	1.0028e-05	0.000379328	3.92594
RPP40	0.542386	7.12951	12.0089	1.00547e-05	0.000379796	3.92299
MTDNA_ND4L	2.56345	9.39128	12.0056	1.00723e-05	0.000379915	3.92107
BC003498	0.665812	6.80995	11.9988	1.01086e-05	0.000380742	3.91708
TMEM77	1.12472	9.13769	11.9939	1.01348e-05	0.000381187	3.91421
SLC22A3	1.45207	7.64606	11.9773	1.0224e-05	0.000383915	3.90452
BRPF1	-0.78481	8.94856	-11.975	1.02364e-05	0.000383915	3.90318
SAPS3	0.799285	9.32047	11.9662	1.02844e-05	0.000385169	3.898
LRRC45	-0.875895	8.00869	-11.9623	1.03054e-05	0.00038541	3.89574
PAM	0.732376	7.20591	11.9564	1.03378e-05	0.000385937	3.89226
VBP1	0.737918	7.21318	11.9544	1.03487e-05	0.000385937	3.8911
LHFPL2	-0.918662	12.1235	-11.9462	1.03939e-05	0.000386635	3.88627
LOC100047634	1.49324	7.65331	11.9457	1.03966e-05	0.000386635	3.88598
SMARCA5	0.569656	6.85339	11.9419	1.04178e-05	0.00038688	3.88372
P4HB	-0.659446	13.453	-11.9331	1.04668e-05	0.000388151	3.87854
SLC27A1	-1.33158	12.0044	-11.9297	1.04854e-05	0.000388297	3.87657
ENSMUSG00000074822	-0.703999	7.68294	-11.9248	1.05126e-05	0.000388761	3.8737
GYG	1.32126	8.82371	11.9179	1.05512e-05	0.000389643	3.86964
PGRMC1	2.60876	8.39154	11.9147	1.05695e-05	0.000389774	3.86773
NDUFB2	1.0193	7.3819	11.8947	1.06823e-05	0.000392809	3.85597
EBPL	0.904956	9.96454	11.8926	1.06945e-05	0.000392809	3.85471
ARPC4	-0.84961	9.00552	-11.8922	1.06964e-05	0.000392809	3.85451
DLK2	0.753614	7.53371	11.8866	1.07288e-05	0.000393134	3.85116
CCDC117	0.717323	8.1654	11.8855	1.07349e-05	0.000393134	3.85053
SCL0001533.1_63	-0.606249	7.90591	-11.881	1.07605e-05	0.000393371	3.84789
UPK1B	1.04191	7.37376	11.8792	1.07712e-05	0.000393371	3.8468
THAP3	-0.935997	7.94423	-11.8563	1.09034e-05	0.000397651	3.83328
PCTK1	-0.6566	8.7675	-11.8477	1.09535e-05	0.000398927	3.82821
BXDC1	0.518167	7.15522	11.8294	1.10613e-05	0.0004023	3.81736
CDC42EP4	-1.27314	10.2251	-11.7959	1.12617e-05	0.000408835	3.79747
GM684	-0.895582	8.35725	-11.7942	1.12719e-05	0.000408835	3.79647
COG4	-0.753272	9.63793	-11.7889	1.13043e-05	0.000409028	3.79329
LOC100047905	0.87636	7.26744	11.7882	1.13082e-05	0.000409028	3.79291
SMC6	0.858321	7.79305	11.7852	1.13264e-05	0.000409126	3.79113
LOC385825	-1.09831	11.0347	-11.7735	1.1398e-05	0.000411151	3.78415
MEOX2	1.172	9.54334	11.7513	1.15347e-05	0.000415516	3.77094
BANF1	-0.723706	10.2298	-11.7397	1.1607e-05	0.000417119	3.76402
ZFAND3	0.85751	12.7885	11.7367	1.16258e-05	0.000417119	3.76222
FARP2	-0.848332	9.22101	-11.7366	1.16265e-05	0.000417119	3.76215
SCLY	-0.735636	8.11644	-11.7226	1.17149e-05	0.000419722	3.75376
ECHS1	-0.931495	10.4616	-11.7198	1.17322e-05	0.000419772	3.75212
HSPA8	1.19593	11.966	11.7102	1.17937e-05	0.000421401	3.74633
SMC5L1	1.31835	8.32874	11.6979	1.1872e-05	0.000423463	3.739
TOP2B	0.934409	6.9634	11.6961	1.18834e-05	0.000423463	3.73793
DSTN	0.737211	9.08716	11.6871	1.19413e-05	0.000424954	3.73255
BC003314	-0.765504	7.55964	-11.6726	1.20358e-05	0.000427662	3.72381
CCNT1	-0.898844	9.58202	-11.6704	1.20498e-05	0.000427662	3.72252
LOC244710	1.4544	7.91404	11.6605	1.21151e-05	0.00042845	3.71653
E330009F12RIK	-0.745738	7.4785	-11.66	1.21179e-05	0.00042845	3.71628
SLC7A10	0.943769	11.2409	11.6596	1.21206e-05	0.00042845	3.71603
TOR1B	0.911338	8.53945	11.6495	1.21872e-05	0.000430229	3.70996
TRIAP1	1.069	10.0569	11.6174	1.24021e-05	0.000437231	3.69058
LOC100047707	-0.882021	10.2894	-11.6134	1.2429e-05	0.000437597	3.68818
TXLNA	-1.01059	8.34494	-11.6092	1.24572e-05	0.000438005	3.68567
LOC386078	-0.824339	11.0718	-11.5923	1.25729e-05	0.000440912	3.67542
OAZ2	-0.566048	10.566	-11.5917	1.25769e-05	0.000440912	3.67507
MAP2K3	-0.901088	11.4469	-11.5898	1.25899e-05	0.000440912	3.67392
HN1	1.69527	11.5589	11.5742	1.26975e-05	0.000444095	3.66448
BBS9	0.598114	7.33508	11.5681	1.27394e-05	0.000444971	3.66083
IEREPO2	1.13832	7.2399	11.5609	1.27901e-05	0.000445688	3.65643
DCT	-0.656237	8.11518	-11.5604	1.27937e-05	0.000445688	3.65612
PIN4	0.834658	7.38314	11.5521	1.28517e-05	0.00044712	3.6511
DEDD	0.841306	8.30047	11.5484	1.28779e-05	0.000447442	3.64884
NCL	1.08758	8.59172	11.5383	1.29487e-05	0.000449293	3.64275
CFP	0.731958	12.9611	11.536	1.29651e-05	0.000449293	3.64135
BC057893	0.971602	7.48397	11.5244	1.30483e-05	0.000451586	3.63426
PCK1	1.5689	9.00975	11.5136	1.31254e-05	0.000453659	3.62772
YME1L1	0.771467	7.3248	11.4923	1.32797e-05	0.000458394	3.61476
LOC329750	1.62274	9.83824	11.4864	1.33229e-05	0.000459285	3.61116
A630072M18RIK	-0.856584	8.98983	-11.4744	1.34112e-05	0.000461228	3.60383
PHKA2	-0.861741	9.16547	-11.4739	1.34151e-05	0.000461228	3.60351
CPT2	0.68993	12.0687	11.4704	1.34412e-05	0.000461228	3.60135
CMC1	0.665485	12.4233	11.4693	1.34491e-05	0.000461228	3.60071
A230051G13RIK	0.65633	8.71071	11.4524	1.35749e-05	0.000464753	3.59038
A930039N10RIK	-1.34915	8.65943	-11.4508	1.3587e-05	0.000464753	3.58938
RARRES2	0.732375	11.2582	11.4421	1.36519e-05	0.000466306	3.5841
PHF11	0.715083	7.31724	11.4392	1.36742e-05	0.000466306	3.58229
CCT5	0.868122	7.16431	11.4377	1.36853e-05	0.000466306	3.58139
PDIA6	1.14164	7.69089	11.4343	1.37112e-05	0.000466347	3.57929
HGSNAT	0.559176	11.898	11.4313	1.37338e-05	0.000466347	3.57746
COVA1	0.879469	7.93471	11.4306	1.37394e-05	0.000466347	3.57701
EG668300	1.262	7.8321	11.4248	1.37832e-05	0.00046668	3.57348
GPR120	-0.665103	11.4944	-11.4232	1.37954e-05	0.00046668	3.5725
LOC331511	0.800434	7.39535	11.4223	1.38022e-05	0.00046668	3.57195
U2AF1L4	-0.667964	8.10859	-11.4094	1.39014e-05	0.00046943	3.56401
LMNB2	-0.865649	7.81681	-11.405	1.39346e-05	0.00046943	3.56136
FAM114A2	-0.698036	10.8059	-11.4048	1.39368e-05	0.00046943	3.56118
ADCK4	-1.06932	8.88408	-11.3865	1.40787e-05	0.000473606	3.54994
BXDC5	0.518359	8.55537	11.3714	1.41971e-05	0.000476983	3.54065
LOC100045738	-0.601682	7.35643	-11.367	1.4232e-05	0.000477548	3.53792
SPARCL1	1.22694	7.39047	11.3607	1.42816e-05	0.000478135	3.53406
UAP1L1	0.834647	9.89935	11.3602	1.42856e-05	0.000478135	3.53375
RCHY1	0.864453	7.26531	11.3509	1.43592e-05	0.000479554	3.52805
IGKV9-128_AJ231245_IG_KAPPA_VARIABLE_9-128_15	0.998341	7.32662	11.3502	1.43652e-05	0.000479554	3.52758
B230333E16RIK	1.60499	9.16853	11.348	1.43825e-05	0.000479554	3.52625
BAP1	-0.797184	9.47565	-11.3391	1.44539e-05	0.000481331	3.52075
IARS2	-1.01065	10.7721	-11.3279	1.45445e-05	0.000483737	3.51382
LOC434127	1.25968	7.49767	11.3216	1.45953e-05	0.000484612	3.50994
FAIM	0.87587	8.16438	11.3201	1.46075e-05	0.000484612	3.50902
GPATCH2	-0.663105	9.35295	-11.3101	1.46895e-05	0.000486724	3.5028
INPP5A	-0.614773	10.1113	-11.2897	1.48575e-05	0.000491673	3.49018
A430072C10RIK	0.541446	6.85416	11.275	1.49801e-05	0.000495111	3.48106
NUDT2	-0.75851	9.08422	-11.2627	1.50838e-05	0.000497915	3.4734
LOC100047935	0.868305	13.4321	11.2522	1.51728e-05	0.000499861	3.46686
B930014F01RIK	0.562184	6.91592	11.2513	1.51805e-05	0.000499861	3.4663
DIO2	0.662995	6.88295	11.2489	1.52003e-05	0.000499891	3.46485
D12WSU95E	1.02618	9.00234	11.2454	1.523e-05	0.000500245	3.46269
ACO2	-1.03602	12.63	-11.2425	1.52551e-05	0.000500447	3.46086
VPS26B	1.87911	7.72599	11.2396	1.52801e-05	0.000500647	3.45904
CC2D1B	-0.803453	9.24436	-11.2371	1.53012e-05	0.000500716	3.45751
LOC667269	0.748822	7.35133	11.2344	1.53243e-05	0.000500852	3.45584
LOC100047046	0.839756	8.80554	11.2082	1.55523e-05	0.000507677	3.43944
TMEM129	-0.507758	8.34218	-11.2057	1.55741e-05	0.000507763	3.43788
PHAX	1.05463	8.60373	11.1951	1.56673e-05	0.000510172	3.43125
TRAPPC5	-0.565708	7.47161	-11.1922	1.56925e-05	0.000510363	3.42947
D130027A21RIK	1.10172	7.58241	11.1881	1.57289e-05	0.000510779	3.42689
TYKI	0.871336	8.7932	11.1864	1.57439e-05	0.000510779	3.42584
TRAP1	-0.800591	11.7409	-11.1775	1.5823e-05	0.000512716	3.42027
IL11RA1	0.832815	12.0026	11.1728	1.58648e-05	0.000513441	3.41734
LOC100047603	0.622217	6.99734	11.1605	1.59759e-05	0.000516403	3.40959
LOC675985	1.36	7.39716	11.1508	1.60628e-05	0.00051858	3.40356
TMED9	0.738344	9.52446	11.1448	1.61178e-05	0.000519585	3.39977
LOC100046393	-0.944263	12.2394	-11.1431	1.61333e-05	0.000519585	3.3987
ATP5H	0.91131	11.359	11.1396	1.61656e-05	0.000519995	3.39648
NADK	-0.749435	12.8162	-11.1256	1.62937e-05	0.000523476	3.38771
AGPAT6	-0.549102	10.5514	-11.1152	1.63899e-05	0.00052579	3.38117
TAX1BP3	0.614263	10.3393	11.1135	1.64055e-05	0.00052579	3.38012
YLPM1	0.654659	7.17292	11.1093	1.64448e-05	0.000526413	3.37746
MRPL28	-0.631123	12.0126	-11.0583	1.69287e-05	0.000541121	3.34523
EG333830	0.748704	7.17145	11.0549	1.69614e-05	0.000541121	3.34309
DTNBP1	0.927032	12.3858	11.0544	1.69657e-05	0.000541121	3.34281
BIN3	-0.518176	7.15781	-11.0473	1.7035e-05	0.000542031	3.33828
LOC381046	-0.5328	12.866	-11.0472	1.70352e-05	0.000542031	3.33827
LOC665946	-0.788137	7.41251	-11.0431	1.70758e-05	0.000542669	3.33562
DNAJC13	-1.14131	9.93713	-11.0396	1.71099e-05	0.0005431	3.33341
IL16	0.599748	7.22227	11.0288	1.72153e-05	0.000545792	3.32658
AI837181	-0.822388	9.01038	-11.0225	1.72777e-05	0.000547113	3.32256
D930042A21RIK	-0.687177	7.33822	-11.0172	1.73301e-05	0.000547519	3.3192
AFF1	0.850923	8.44979	11.0166	1.73351e-05	0.000547519	3.31887
ADAMTS15	-1.00122	7.77611	-11.0149	1.73526e-05	0.000547519	3.31775
LOC100045312	-0.669496	11.3687	-11.0101	1.74001e-05	0.00054793	3.31472
PHTF2	0.59785	7.61314	11.0091	1.74105e-05	0.00054793	3.31405
TMBIM6	-0.549635	14.6033	-11.0073	1.74278e-05	0.00054793	3.31295
MRPL39	0.809402	7.04395	11.0043	1.74578e-05	0.000548219	3.31104
SP1	0.805524	7.37507	10.9994	1.75065e-05	0.000549096	3.30794
SOCS6	0.70569	7.37002	10.9883	1.76185e-05	0.000551662	3.30085
P38IP-PENDING	-0.886858	7.53246	-10.9848	1.76534e-05	0.000551662	3.29865
BC030476	0.635409	8.80249	10.9841	1.7661e-05	0.000551662	3.29817
SGSM1	-0.747256	7.20845	-10.983	1.76717e-05	0.000551662	3.2975
PARP16	-0.908964	8.40317	-10.9737	1.77662e-05	0.000553958	3.29157
CDC16	1.24545	9.11329	10.9674	1.78311e-05	0.000555325	3.28752
TYSND1	-0.929775	8.10746	-10.9639	1.78665e-05	0.000555775	3.28531
IKBKE	-0.666516	8.16058	-10.9555	1.7953e-05	0.000557228	3.27995
SDHB	0.709769	9.71983	10.9545	1.79629e-05	0.000557228	3.27933
MVK	-0.678006	7.75498	-10.9528	1.79803e-05	0.000557228	3.27826
PRRG3	0.649301	7.05491	10.9512	1.79975e-05	0.000557228	3.27719
LOC432730	0.912736	7.32722	10.9486	1.80244e-05	0.000557408	3.27553
XAB1	-0.651649	10.2993	-10.9456	1.80557e-05	0.000557724	3.2736
GSTK1	0.552614	11.6654	10.9371	1.81432e-05	0.000559771	3.26823
NUDT19	-0.777905	10.25	-10.9238	1.8283e-05	0.000563426	3.2597
MAGEE1	0.96584	9.47525	10.9198	1.83254e-05	0.000564077	3.25712
E030037J05RIK	0.674908	7.24784	10.9033	1.85e-05	0.000568788	3.24658
ECE1	-0.805796	9.69078	-10.9011	1.85237e-05	0.000568858	3.24515
BCL2A1D	0.81931	7.53313	10.8981	1.85553e-05	0.000569165	3.24326
NLGN2	-0.63522	8.06039	-10.8837	1.8711e-05	0.000573275	3.23397
SBF1	-0.513076	8.04752	-10.8739	1.88171e-05	0.000575092	3.22768
CAR5B	-0.914917	11.0082	-10.8724	1.88331e-05	0.000575092	3.22674
PREB	-0.754628	9.72377	-10.8722	1.88355e-05	0.000575092	3.22659
OPN3	0.934517	8.18376	10.8676	1.8886e-05	0.000575968	3.22362
OAF	-0.593161	7.44408	-10.8557	1.90157e-05	0.000578591	3.21601
LOC382114	-0.612044	7.80608	-10.8291	1.93114e-05	0.000586911	3.19885
SFRP2	1.80969	7.84596	10.8194	1.94203e-05	0.000589542	3.1926
ZFP768	-0.601783	8.14686	-10.7959	1.96872e-05	0.000596362	3.17741
EG665186	0.720554	7.16875	10.7942	1.9707e-05	0.000596362	3.1763
OLFR46	0.67173	7.12062	10.7937	1.97126e-05	0.000596362	3.17598
SESN1	-0.756715	10.119	-10.7911	1.9743e-05	0.000596599	3.17427
KRTCAP3	-0.551442	9.48924	-10.787	1.97893e-05	0.000597318	3.17166
NUDT22	-0.905319	9.31725	-10.7816	1.98522e-05	0.000598089	3.16813
LOC100041725	-0.809335	12.1623	-10.7809	1.98602e-05	0.000598089	3.16768
ZFP185	-0.668419	9.0073	-10.7772	1.99036e-05	0.000598678	3.16525
LOC622655	-1.38985	13.0687	-10.7753	1.9925e-05	0.000598678	3.16406
CRIP2	0.860228	12.8847	10.7721	1.99619e-05	0.000599107	3.162
ADCK1	-0.606048	8.62924	-10.7629	2.00691e-05	0.000600267	3.15604
CTSS	1.55907	7.7299	10.7623	2.00768e-05	0.000600267	3.15561
ISG20L2	-0.682915	9.32678	-10.7616	2.00852e-05	0.000600267	3.15515
LOC667370	1.25746	8.07136	10.7606	2.00966e-05	0.000600267	3.15452
ORAI1	-0.751671	9.398	-10.7576	2.01323e-05	0.000600267	3.15255
AI597479	-0.740571	8.86982	-10.7572	2.01368e-05	0.000600267	3.1523
ROD1	0.940221	7.23989	10.7463	2.02655e-05	0.000603053	3.14521
CASC3	-0.710252	10.2144	-10.7439	2.02938e-05	0.000603053	3.14366
PMM1	-1.12241	9.49073	-10.7418	2.03183e-05	0.000603053	3.14231
ZKSCAN3	1.37389	7.54094	10.7415	2.03215e-05	0.000603053	3.14214
LYSMD2	1.33586	7.50502	10.7339	2.04126e-05	0.000605077	3.13716
CCT8	1.24652	9.94909	10.7259	2.05086e-05	0.000607244	3.13194
PJA1	0.508063	9.20777	10.7011	2.08081e-05	0.000615422	3.11581
A530030B07RIK	-0.754215	7.55936	-10.6967	2.08618e-05	0.000615864	3.11294
RASSF1	-0.589623	9.23247	-10.6929	2.09093e-05	0.000615864	3.11041
ADIPOR1	-0.569749	12.2306	-10.6928	2.09094e-05	0.000615864	3.11041
GH	0.590425	6.92467	10.6923	2.09162e-05	0.000615864	3.11004
HERC2	0.533316	8.86168	10.6795	2.10733e-05	0.000619799	3.10172
SEC61A	-0.546217	7.12752	-10.6706	2.1184e-05	0.000622362	3.09589
H2-D4	0.596449	7.22812	10.6647	2.1258e-05	0.000623843	3.09201
PHOX2A	0.91811	7.2326	10.6602	2.13147e-05	0.000624814	3.08904
LOC100047480	-0.987401	8.25869	-10.6495	2.14494e-05	0.000628065	3.08204
OXCT1	-0.721562	12.4056	-10.6456	2.14986e-05	0.000628148	3.07948
SMU1	0.859472	8.46217	10.6455	2.14997e-05	0.000628148	3.07943
EG626175	1.02528	13.484	10.6436	2.15236e-05	0.000628152	3.07819
RAB33B	-0.923603	9.4239	-10.6407	2.15599e-05	0.000628519	3.07631
PRPF40A	0.609389	7.70801	10.6302	2.16943e-05	0.00063174	3.0694
EAR12	1.79495	7.78756	10.6211	2.18112e-05	0.000634444	3.06342
SSR4	0.643376	12.5757	10.6147	2.18938e-05	0.000635313	3.05921
EBF1	-1.09641	8.40646	-10.6141	2.19015e-05	0.000635313	3.05882
NDUFB4	0.642533	7.09726	10.6124	2.19231e-05	0.000635313	3.05773
LILRB4	0.692656	6.93206	10.6114	2.19372e-05	0.000635313	3.05701
SCAF1	-1.27511	9.14184	-10.6032	2.20437e-05	0.0006377	3.05162
CTCFL	0.909446	7.26622	10.5996	2.20898e-05	0.000638334	3.04929
BSDC1	-0.650104	10.0495	-10.5956	2.21421e-05	0.000638744	3.04666
TRIP10	-1.02811	9.57362	-10.5946	2.21557e-05	0.000638744	3.04598
UBE4B	-0.975992	10.825	-10.593	2.21764e-05	0.000638744	3.04494
A130015P11RIK	-0.81587	7.6133	-10.589	2.22295e-05	0.000639576	3.04228
SERHL	-0.545139	8.63609	-10.5851	2.22802e-05	0.000640338	3.03974
SKIV2L2	0.675428	9.83904	10.5774	2.2382e-05	0.000641925	3.03467
A630049E09RIK	0.759407	7.21077	10.5773	2.2384e-05	0.000641925	3.03457
ARMETL1	-0.666711	8.15838	-10.5735	2.24337e-05	0.000642654	3.0321
AVPI1	-0.54325	8.32913	-10.5666	2.25265e-05	0.000643588	3.0275
ZFP467	-0.761355	8.26306	-10.5638	2.25637e-05	0.000643588	3.02567
PRDX5	1.08185	11.3712	10.5545	2.26891e-05	0.000646382	3.01949
SCAMP3	-1.1545	8.5278	-10.5529	2.27105e-05	0.000646382	3.01844
TMEM101	-0.741118	8.42717	-10.5409	2.28725e-05	0.000648006	3.01053
B930044F18RIK	0.536622	6.79993	10.5401	2.2884e-05	0.000648006	3.00997
UQCRC1	-0.939066	12.3486	-10.5382	2.29089e-05	0.000648006	3.00876
DPY30	1.2302	10.4758	10.538	2.29117e-05	0.000648006	3.00863
EGR1	1.73933	10.7016	10.5378	2.29146e-05	0.000648006	3.00848
ASCC1	-0.540208	9.63072	-10.5289	2.30366e-05	0.00065076	3.00257
C230043F19RIK	-0.858924	8.42989	-10.5218	2.31343e-05	0.000652319	2.99786
YTHDF2	0.781779	8.79808	10.5195	2.31658e-05	0.000652319	2.99635
TCEAL1	0.962383	8.00597	10.5092	2.33082e-05	0.00065468	2.98952
ZFP219	-0.836408	9.6815	-10.5076	2.33308e-05	0.00065468	2.98844
PPP2R5B	-0.988947	7.73628	-10.5063	2.33487e-05	0.00065468	2.98759
ERAF	-0.593158	7.12303	-10.5042	2.33781e-05	0.000654809	2.98619
ZFP771	-0.935151	8.15198	-10.4962	2.34904e-05	0.00065726	2.98085
COX4NB	-0.717261	9.69951	-10.4885	2.35981e-05	0.000659303	2.97576
ITFG3	-1.00382	10.3425	-10.4845	2.36546e-05	0.000659303	2.9731
UBE2J1	1.09914	7.71858	10.4839	2.36631e-05	0.000659303	2.9727
E130112E08RIK	2.22296	10.2931	10.4839	2.36632e-05	0.000659303	2.97269
KLHL7	1.4156	8.98525	10.4686	2.3881e-05	0.00066467	2.96249
CD151	-0.774566	13.0587	-10.4643	2.39417e-05	0.000664862	2.95966
SAC3D1	-0.760434	7.73108	-10.4629	2.39613e-05	0.000664862	2.95875
BC038925	-0.8798	8.43229	-10.4628	2.39633e-05	0.000664862	2.95866
ALKBH6	-0.784424	8.28557	-10.4576	2.40374e-05	0.000666195	2.95522
NSUN2	-0.684593	7.40396	-10.4556	2.40665e-05	0.000666195	2.95387
CACYBP	0.50487	6.93279	10.4542	2.40869e-05	0.000666195	2.95293
DOLPP1	-0.891439	8.57732	-10.4511	2.41324e-05	0.000666756	2.95083
SLC30A1	0.905287	7.62998	10.4477	2.41816e-05	0.000667418	2.94856
D030028O16RIK	1.25057	7.71558	10.4391	2.43061e-05	0.000670153	2.94284
CHCHD4	-0.87911	9.31435	-10.4316	2.44162e-05	0.000672489	2.93781
TFIP11	-0.822162	8.92689	-10.4126	2.46963e-05	0.000679495	2.9251
LOC100039590	0.844122	8.24415	10.398	2.49142e-05	0.000683102	2.91532
CIB2	-0.502153	12.912	-10.3977	2.49177e-05	0.000683102	2.91516
FAM131A	0.836122	7.5619	10.3977	2.49178e-05	0.000683102	2.91516
TCEB1	-0.604558	9.27335	-10.3945	2.4966e-05	0.000683102	2.91301
USO1	-0.845859	10.3006	-10.3939	2.49751e-05	0.000683102	2.9126
ENTPD2	-0.76594	11.5806	-10.3932	2.49855e-05	0.000683102	2.91214
BC004012	-0.599388	12.5071	-10.3873	2.50752e-05	0.000683102	2.90814
VDAC2	0.74608	10.2403	10.384	2.51247e-05	0.000683102	2.90595
A130056J21RIK	-0.982275	7.35317	-10.3839	2.51264e-05	0.000683102	2.90587
EHD1	-1.17049	10.164	-10.3818	2.5158e-05	0.000683102	2.90447
PANK4	-0.837393	9.84947	-10.3796	2.51915e-05	0.000683102	2.90299
IL17RD	0.705809	7.46883	10.379	2.52003e-05	0.000683102	2.9026
YEATS4	-0.567464	10.477	-10.3773	2.52259e-05	0.000683102	2.90147
D10WSU52E	0.866394	10.136	10.3767	2.52358e-05	0.000683102	2.90103
AOAH	-0.521174	7.51078	-10.3763	2.52408e-05	0.000683102	2.90081
NFRKB	-0.613527	8.31602	-10.3729	2.52934e-05	0.000683827	2.89849
LUM	1.18246	10.0206	10.3637	2.54337e-05	0.00068599	2.89233
PLA2G4F	0.887775	7.28196	10.3617	2.54648e-05	0.00068599	2.89097
CCNL1	1.32371	7.61432	10.3603	2.54855e-05	0.00068599	2.89006
SMEK2	1.01116	8.0991	10.3578	2.55242e-05	0.00068599	2.88838
DMXL2	0.507006	6.87742	10.3541	2.55826e-05	0.00068599	2.88583
LOC100045185	0.710268	7.09878	10.3538	2.55869e-05	0.00068599	2.88564
XYLB	0.538677	6.93806	10.3535	2.55905e-05	0.00068599	2.88549
SEPP1	1.44255	11.4646	10.3525	2.56069e-05	0.00068599	2.88477
LOC384104	0.801473	9.20252	10.3488	2.56636e-05	0.000686814	2.88231
RNF215	-1.02915	9.11642	-10.3445	2.57303e-05	0.000687672	2.87942
BAIAP2	-0.583907	7.4255	-10.3419	2.57717e-05	0.000687672	2.87763
MBNL2	1.08404	10.85	10.341	2.57848e-05	0.000687672	2.87706
CARM1	-0.612018	8.18489	-10.3401	2.57997e-05	0.000687672	2.87641
NDST2	-0.65342	9.49554	-10.3293	2.59687e-05	0.000690782	2.86914
ZBTB45	-0.685589	7.87764	-10.3254	2.60307e-05	0.000691735	2.86649
DTWD1	-0.742233	8.36089	-10.3215	2.6091e-05	0.000692514	2.86391
C130078A06RIK	-0.658113	7.48711	-10.3202	2.61123e-05	0.000692514	2.863
PARP12	0.625078	7.98846	10.3174	2.6157e-05	0.000692581	2.86109
MCM6	0.587396	7.803	10.3167	2.61673e-05	0.000692581	2.86065
GSTT1	-0.868735	10.8029	-10.313	2.62258e-05	0.000693136	2.85816
FBXL6	-0.837673	9.48509	-10.3121	2.62407e-05	0.000693136	2.85753
SGTA	-0.8276	8.70603	-10.3045	2.63624e-05	0.000695656	2.85238
BC017612	-1.00195	8.85991	-10.3016	2.64081e-05	0.000696167	2.85045
AHCTF1	1.04095	9.63439	10.2925	2.6554e-05	0.000699318	2.84431
BC037034	-0.596688	10.2785	-10.2781	2.67875e-05	0.000704764	2.83455
TCFE3	-0.745317	8.30998	-10.2642	2.7016e-05	0.000710069	2.82509
EXOSC4	-0.757167	9.96979	-10.2576	2.71248e-05	0.000712191	2.82061
C1QTNF5	-0.66197	7.33912	-10.256	2.71506e-05	0.000712191	2.81955
LZTS2	-0.52659	11.0937	-10.253	2.72011e-05	0.000712808	2.81748
TREML1	-0.669739	7.31603	-10.2486	2.72741e-05	0.000714014	2.81449
HDHD3	-0.637636	7.84196	-10.2463	2.73114e-05	0.000714136	2.81297
COMMD1	0.58733	9.82196	10.2205	2.77455e-05	0.000724204	2.7954
GABARAP	0.723972	12.825	10.2097	2.79288e-05	0.000727577	2.78805
CLEC4G	1.01609	7.70731	10.2097	2.79298e-05	0.000727577	2.78802
AKIRIN1	0.637674	9.67378	10.2054	2.80028e-05	0.000728761	2.78511
C330013E15RIK	-0.704781	8.59491	-10.1994	2.81051e-05	0.000729986	2.78104
GM428	0.542056	7.11504	10.1951	2.81791e-05	0.000731192	2.77811
GTL7	-0.533019	7.43359	-10.1923	2.82282e-05	0.000731746	2.77617
ZADH2	-0.886459	10.4432	-10.1889	2.82869e-05	0.00073255	2.77386
FKBP7	0.5679	7.123	10.1827	2.83946e-05	0.000734621	2.76962
MED12	-0.763929	9.89814	-10.1793	2.84548e-05	0.000735459	2.76726
FTH1	0.504809	15.6156	10.1764	2.85048e-05	0.000736014	2.7653
CYB5R1	0.96422	8.52643	10.1735	2.85551e-05	0.000736014	2.76334
WBSCR14	-1.08778	8.89665	-10.1709	2.86011e-05	0.000736014	2.76154
FANCE	-0.551318	8.79749	-10.1685	2.86442e-05	0.000736014	2.75987
NPDC1	0.754603	7.4278	10.1683	2.86464e-05	0.000736014	2.75978
PLEKHA3	1.08617	7.3164	10.1678	2.86556e-05	0.000736014	2.75942
TTC8	-0.727732	8.55292	-10.1669	2.86712e-05	0.000736014	2.75882
D230046F09RIK	-0.846426	7.92286	-10.1598	2.87963e-05	0.000736872	2.75396
SETD1A	-0.919805	9.52741	-10.1597	2.87987e-05	0.000736872	2.75387
REFBP2	0.632127	7.0122	10.1594	2.88046e-05	0.000736872	2.75364
VAMP8	0.900319	9.88324	10.1582	2.88247e-05	0.000736872	2.75286
YEATS2	-0.820309	8.50441	-10.1571	2.88439e-05	0.000736872	2.75212
CDC73	1.03803	7.27225	10.1503	2.8965e-05	0.000739251	2.74745
LOC676724	-0.842143	11.3276	-10.1478	2.90097e-05	0.000739633	2.74573
MAPK3	-0.893576	8.33676	-10.1463	2.90359e-05	0.000739633	2.74472
TIMM8A1	0.894909	9.39897	10.1447	2.90655e-05	0.000739673	2.74359
PRMT1	-0.563913	6.89934	-10.1415	2.91235e-05	0.000739771	2.74137
COG1	-0.569988	9.16552	-10.1364	2.9214e-05	0.000741311	2.73791
SOX17	1.22219	8.65382	10.1271	2.9382e-05	0.000743832	2.73152
REV1	-0.8701	8.48868	-10.1262	2.93977e-05	0.000743832	2.73092
NR1H2	-0.554805	8.752	-10.1176	2.95544e-05	0.000747081	2.72499
GEMIN7	-0.737629	9.14891	-10.1146	2.96096e-05	0.000747548	2.72291
ASB8	0.900447	10.5971	10.1135	2.96294e-05	0.000747548	2.72217
EFNA1	-0.586286	8.74681	-10.1088	2.9715e-05	0.000748994	2.71895
NUDCD2	1.60557	7.55925	10.0997	2.98832e-05	0.000751989	2.71266
BC054059	-0.50761	13.4787	-10.0987	2.99014e-05	0.000751989	2.71198
CCDC94	-0.896176	8.04259	-10.0945	2.99784e-05	0.000751989	2.70911
BAG3	-0.576549	12.098	-10.0945	2.99799e-05	0.000751989	2.70906
CHST7	1.10101	8.50822	10.0942	2.99842e-05	0.000751989	2.7089
ZHX2	-0.57778	8.01501	-10.0931	3.00045e-05	0.000751989	2.70814
BRD3	1.18083	9.91235	10.0865	3.01279e-05	0.000754368	2.70356
DDAH2	1.04592	8.39005	10.0847	3.01613e-05	0.00075449	2.70233
UCHL5	0.717971	8.73434	10.0789	3.02689e-05	0.000755266	2.69836
EG622320	-0.78371	8.86609	-10.0785	3.02768e-05	0.000755266	2.69807
CSPP1	0.571483	7.08485	10.0785	3.0278e-05	0.000755266	2.69802
SEC61A1	-0.605145	9.88616	-10.0699	3.04383e-05	0.000758126	2.69214
AKTIP	1.40447	8.30569	10.0693	3.04507e-05	0.000758126	2.69168
LRRC8	-1.01887	10.2069	-10.0678	3.04787e-05	0.000758126	2.69066
NUB1	-0.653999	10.184	-10.0644	3.05434e-05	0.000758369	2.68829
NTAN1	-0.540107	11.0458	-10.0642	3.05458e-05	0.000758369	2.6882
FAM120B	0.799769	7.87622	10.048	3.08545e-05	0.000764595	2.67699
HPGD	1.70445	9.70223	10.0427	3.09574e-05	0.000766426	2.67328
ASB6	-0.627594	7.51088	-10.0338	3.11283e-05	0.000769937	2.66714
RUVBL1	-0.554468	9.14738	-10.0219	3.13593e-05	0.000773969	2.6589
SETX	1.64663	7.64967	10.021	3.13777e-05	0.000773969	2.65824
E430025E21RIK	0.91155	7.30873	10.0199	3.13994e-05	0.000773969	2.65747
MRPL36	-0.694718	10.9972	-10.0194	3.14084e-05	0.000773969	2.65715
EG623172	0.628193	6.97497	10.0132	3.15288e-05	0.000776214	2.65288
ZFP275	-0.660615	8.68948	-10.0112	3.15694e-05	0.000776406	2.65145
INPP5D	-0.863355	7.75829	-10.0067	3.16568e-05	0.000776406	2.64836
TUBG1	-0.82557	9.5458	-10.0052	3.16874e-05	0.000776406	2.64729
PPOX	-0.791451	8.44574	-10.0038	3.17152e-05	0.000776406	2.64631
NDRG1	0.762636	10.7465	10.0035	3.17212e-05	0.000776406	2.6461
FBXO4	0.739137	9.30971	10.0027	3.17359e-05	0.000776406	2.64558
PPP1R16A	-0.791905	8.55658	-10.0024	3.17422e-05	0.000776406	2.64536
ATF7IP	0.534556	8.67563	9.9951	3.18871e-05	0.000779231	2.64028
ZBTB7A	-1.32987	9.87121	-9.98926	3.20035e-05	0.000779257	2.63622
SPON1	0.775505	7.12128	9.98926	3.20035e-05	0.000779257	2.63622
AI662250	-0.632298	9.79926	-9.9886	3.20168e-05	0.000779257	2.63576
C2CD3	-0.859798	9.07015	-9.98786	3.20314e-05	0.000779257	2.63524
ZFP451	0.931275	7.98909	9.98766	3.20356e-05	0.000779257	2.6351
FBXO8	0.585997	7.14746	9.97906	3.22079e-05	0.000782729	2.62912
OTTMUSG00000000421	-0.745676	8.40286	-9.97285	3.2333e-05	0.000785047	2.62479
LOC100046255	0.856483	7.3003	9.96267	3.25395e-05	0.000788043	2.61769
LOC100044204	-0.508801	12.164	-9.96262	3.25405e-05	0.000788043	2.61766
SAMD9L	0.672509	11.5801	9.96236	3.25458e-05	0.000788043	2.61748
COMMD5	-0.807253	9.52089	-9.95993	3.25953e-05	0.00078815	2.61578
AP2A1	-1.15357	8.09774	-9.95808	3.26331e-05	0.00078815	2.61449
WDR24	-0.653724	8.19904	-9.95775	3.26396e-05	0.00078815	2.61427
NOD1	0.677148	11.1707	9.94918	3.28152e-05	0.000790219	2.60828
EHBP1L1	-0.74475	9.48222	-9.94769	3.28458e-05	0.000790219	2.60724
B930062N16RIK	0.547258	6.90849	9.94692	3.28618e-05	0.000790219	2.6067
MACROD1	-0.7401	9.28149	-9.94575	3.28857e-05	0.000790219	2.60589
ZFYVE16	0.929523	8.01928	9.94496	3.2902e-05	0.000790219	2.60534
CXCR7	-0.540745	7.67831	-9.9442	3.29178e-05	0.000790219	2.6048
CFDP1	1.01415	9.25075	9.94265	3.29497e-05	0.000790219	2.60372
VWA5A	1.01674	9.70254	9.94194	3.29644e-05	0.000790219	2.60322
WIPI2	-0.566192	8.95167	-9.93865	3.30324e-05	0.000791132	2.60092
CDK5R1	0.570122	7.96718	9.93218	3.31666e-05	0.000792332	2.5964
GNB2L1	1.03695	7.46849	9.9319	3.31725e-05	0.000792332	2.5962
RBM4B	0.732476	9.58646	9.93053	3.3201e-05	0.000792332	2.59524
LAPTM4B	0.829247	7.25471	9.93046	3.32024e-05	0.000792332	2.5952
PUS3	0.59537	8.59356	9.92759	3.32622e-05	0.000793044	2.59319
SMARCA1	0.746728	7.72045	9.92494	3.33177e-05	0.000793651	2.59133
IRF8	1.04092	7.90996	9.92218	3.33753e-05	0.000794307	2.5894
JAG1	0.928358	7.12557	9.9107	3.36167e-05	0.000799335	2.58136
RAB21	-0.668619	8.92159	-9.90482	3.37412e-05	0.000801573	2.57724
ADAMTS16	0.565991	7.31186	9.89953	3.38536e-05	0.000803522	2.57353
IRGM1	0.647141	9.35085	9.89504	3.39493e-05	0.00080507	2.57038
TRHDE	-0.836051	7.29196	-9.88883	3.40823e-05	0.000807501	2.56602
SCL0003531.1_19	0.654744	7.03164	9.88617	3.41393e-05	0.000808127	2.56415
FANCC	-0.51044	7.60919	-9.87941	3.42851e-05	0.000810852	2.5594
ARL2	-0.982945	10.1154	-9.8752	3.43761e-05	0.000812277	2.55644
ZKSCAN14	-0.534003	9.12034	-9.87051	3.44779e-05	0.000813955	2.55314
MTRF1L	0.938529	7.53781	9.86057	3.46947e-05	0.000817773	2.54615
SCYL1BP1	0.512607	7.00961	9.86026	3.47015e-05	0.000817773	2.54593
CLEC4B1	0.634422	8.16156	9.85331	3.48541e-05	0.000820639	2.54103
LOC674706	0.917764	9.95844	9.84478	3.50423e-05	0.000823738	2.53502
A630046H09RIK	0.53973	6.92388	9.84451	3.50485e-05	0.000823738	2.53483
GALE	-1.18962	7.92858	-9.84312	3.50792e-05	0.000823738	2.53385
TMSB4X	0.690028	10.4948	9.83702	3.52148e-05	0.000825856	2.52955
RNF25	-0.691511	8.28275	-9.83625	3.52319e-05	0.000825856	2.52901
OLFR1112	0.653161	7.21	9.83424	3.52768e-05	0.000826176	2.52758
AP3D1	-0.620394	10.7515	-9.83239	3.5318e-05	0.00082641	2.52628
ABHD11	-0.711518	10.4978	-9.82674	3.54446e-05	0.00082864	2.52229
OLFR1434	0.52133	6.8909	9.8228	3.5533e-05	0.000829972	2.51951
GLRX5	0.886982	12.1281	9.81894	3.56199e-05	0.000831268	2.51678
WDR23	0.749972	7.25897	9.81638	3.56778e-05	0.00083146	2.51497
LOC56628	0.604659	7.63637	9.8158	3.56911e-05	0.00083146	2.51456
ZFP322A	0.975892	7.20563	9.80804	3.58669e-05	0.00083482	2.50907
TSPAN6	0.573001	8.59032	9.80037	3.60418e-05	0.000838155	2.50364
HACE1	1.04895	7.8175	9.77707	3.65792e-05	0.000849419	2.48713
UNC84A	-0.652422	9.05996	-9.77549	3.6616e-05	0.000849419	2.48601
ECSIT	0.702191	9.43891	9.77521	3.66226e-05	0.000849419	2.4858
TCRB-V8.3	0.860574	7.18768	9.7734	3.66647e-05	0.000849652	2.48452
SPNS1	-1.03484	7.94054	-9.77198	3.66979e-05	0.000849675	2.48351
NUP107	-0.677634	7.83705	-9.76746	3.68034e-05	0.000851373	2.48031
STT3A	0.875174	8.07841	9.76138	3.69461e-05	0.00085386	2.47599
D1BWG0212E	-0.631548	8.19912	-9.75876	3.70078e-05	0.00085386	2.47413
LOC100039011	-0.875276	7.82242	-9.75546	3.70857e-05	0.000854421	2.47178
LOC385878	0.604642	6.94779	9.755	3.70968e-05	0.000854421	2.47145
FPR-RS7	0.546123	6.99831	9.75252	3.71553e-05	0.000855026	2.46969
FHIT	0.838251	7.76984	9.74742	3.72764e-05	0.000857065	2.46605
TMEM17	-0.624055	7.89805	-9.73893	3.74787e-05	0.000860967	2.46002
CSF2RA	-1.14791	8.85815	-9.73348	3.76092e-05	0.000862579	2.45614
TAF10	-0.84231	11.1829	-9.73328	3.76141e-05	0.000862579	2.45599
THTPA	-0.709247	9.9665	-9.73119	3.76644e-05	0.000862585	2.4545
OXR1	0.568466	7.36843	9.73055	3.76796e-05	0.000862585	2.45405
ZFP758	0.946628	7.17751	9.72359	3.78476e-05	0.000865229	2.44908
MAML2	1.24901	9.95392	9.72305	3.78605e-05	0.000865229	2.4487
EVL	1.12536	7.44525	9.71702	3.80068e-05	0.000867822	2.4444
LOC386486	-0.771139	8.92883	-9.69244	3.86094e-05	0.000880821	2.42684
PRKAB1	-0.672067	9.74748	-9.68857	3.87054e-05	0.000881249	2.42407
CCDC124	-1.07741	9.46724	-9.68765	3.87282e-05	0.000881249	2.42341
A230079E18RIK	0.541255	6.88127	9.66662	3.92543e-05	0.000892453	2.40834
CD8B	-0.877645	11.3571	-9.66115	3.93925e-05	0.000893906	2.40442
SLC3A2	1.12109	7.32869	9.66053	3.94082e-05	0.000893906	2.40398
LOC100044565	0.914357	7.52119	9.65874	3.94534e-05	0.000893906	2.4027
SGPL1	-0.999739	9.34131	-9.65458	3.95591e-05	0.000895534	2.39971
ST3GAL4	-0.633354	7.73106	-9.64959	3.96862e-05	0.000896237	2.39613
CSPG4	-1.43819	8.51506	-9.64929	3.96939e-05	0.000896237	2.39591
CYC1	-0.589847	11.7731	-9.64836	3.97177e-05	0.000896237	2.39524
CBLB	0.594717	7.02051	9.64487	3.98071e-05	0.000896237	2.39273
OLFR367	0.503271	6.75493	9.64484	3.98077e-05	0.000896237	2.39272
PPM1M	-0.579308	9.08068	-9.64465	3.98127e-05	0.000896237	2.39258
LRG1	0.544303	13.9624	9.64407	3.98275e-05	0.000896237	2.39216
AI553587	-0.832093	7.81631	-9.64108	3.99042e-05	0.000897199	2.39001
LOC100039607	-0.867072	8.04057	-9.6311	4.01615e-05	0.000901534	2.38284
USP28	-0.550608	7.94717	-9.63096	4.01651e-05	0.000901534	2.38274
EPB4.9	-0.624535	8.46113	-9.62839	4.02319e-05	0.000902266	2.38088
ALDOA	-1.37752	13.1865	-9.61562	4.05643e-05	0.000908951	2.37169
PIK3R6	-0.661338	8.05329	-9.61395	4.06081e-05	0.000909161	2.37049
D130007C19RIK	-0.751505	8.00071	-9.60794	4.0766e-05	0.000911552	2.36616
PRNPIP1	-0.803254	8.50694	-9.6048	4.08487e-05	0.000911552	2.3639
EG665369	1.43795	10.5117	9.60435	4.08608e-05	0.000911552	2.36356
DGCR14	-0.628345	8.93777	-9.60414	4.08663e-05	0.000911552	2.36341
FIG4	0.519515	6.89204	9.60188	4.09259e-05	0.000911645	2.36179
FBXL11	-1.11897	10.053	-9.60018	4.0971e-05	0.000911881	2.36056
LOC386360	-1.635	10.4979	-9.59609	4.10792e-05	0.00091352	2.35761
VPS25	-0.630415	11.5636	-9.59012	4.12382e-05	0.000915885	2.3533
F830022O08RIK	0.812016	7.24101	9.58881	4.12731e-05	0.000915885	2.35235
FMO1	-0.668352	9.19497	-9.58781	4.13e-05	0.000915885	2.35163
CYB5D2	-0.63201	7.72995	-9.5869	4.13241e-05	0.000915885	2.35097
LOC329575	0.820432	7.85172	9.57967	4.1518e-05	0.000919411	2.34575
LOC234081	-1.15816	10.4796	-9.57134	4.17426e-05	0.00092284	2.33972
LOC100045967	-1.44404	11.3244	-9.56788	4.18362e-05	0.000924137	2.33722
NDUFAB1	0.522501	7.00275	9.56565	4.18968e-05	0.000924253	2.33561
PRPSAP2	0.614048	7.17868	9.56511	4.19114e-05	0.000924253	2.33522
SSH3	-0.556759	7.7817	-9.55952	4.20636e-05	0.000926836	2.33117
PPTC7	0.545827	10.4083	9.55545	4.21749e-05	0.000928515	2.32822
DGCR6	-1.04313	10.2975	-9.54833	4.23702e-05	0.000932038	2.32306
PIRA3	0.510578	7.11798	9.5465	4.24207e-05	0.000932375	2.32173
TACC1	-0.63158	8.68409	-9.54399	4.249e-05	0.000932875	2.31991
PRKAG1	-0.624492	10.1617	-9.54311	4.25141e-05	0.000932875	2.31927
A730004F22RIK	0.982085	7.2962	9.54011	4.2597e-05	0.000933919	2.3171
TMEM39A	-0.730041	9.78609	-9.53489	4.27419e-05	0.000936321	2.3133
CCDC88B	0.821598	6.92062	9.52951	4.28917e-05	0.000937239	2.3094
LOC235206	0.608789	6.94764	9.52918	4.29008e-05	0.000937239	2.30916
NHEJ1	-0.768848	7.81652	-9.52912	4.29024e-05	0.000937239	2.30912
LOC100045300	-0.727841	12.8139	-9.52829	4.29256e-05	0.000937239	2.30852
RING1	-0.903981	8.79467	-9.52432	4.30368e-05	0.00093889	2.30563
RWDD4A	1.26857	7.42281	9.5186	4.31971e-05	0.000940318	2.30147
LOC235909	0.655401	7.00246	9.51738	4.32315e-05	0.000940318	2.30059
GAS7	0.565664	8.20636	9.51709	4.32396e-05	0.000940318	2.30038
MBTD1	0.656864	7.2655	9.51692	4.32444e-05	0.000940318	2.30025
SEPN1	-0.800607	10.5253	-9.5015	4.36813e-05	0.000947479	2.28903
LOC674195	0.977195	8.19405	9.49775	4.37881e-05	0.000949017	2.2863
C330018C16RIK	-0.817681	7.72589	-9.4914	4.39699e-05	0.000952176	2.28167
LOC384131	0.600988	7.20258	9.48881	4.40443e-05	0.000953007	2.27978
AKR1A4	-0.506632	13.5677	-9.48726	4.40891e-05	0.000953197	2.27865
LPL	-0.835069	12.5052	-9.48308	4.42095e-05	0.00095502	2.2756
SEC24D	1.18958	7.81039	9.47266	4.45115e-05	0.000960758	2.268
FIGN	-0.532142	7.84813	-9.46945	4.46052e-05	0.000961995	2.26565
NMD3	0.898685	7.2204	9.46158	4.48354e-05	0.000964968	2.2599
TARS2	-0.550092	8.61685	-9.46011	4.48784e-05	0.000964968	2.25883
ITGA5	-0.686359	7.75776	-9.45975	4.4889e-05	0.000964968	2.25856
UBE2Q1	0.576962	8.32226	9.45321	4.50817e-05	0.000967914	2.25378
EG433923	-0.63	11.4756	-9.45138	4.51359e-05	0.000967914	2.25244
SPINK3	1.11035	7.56383	9.4487	4.52152e-05	0.000967982	2.25048
D3UCLA1	-0.934846	11.1533	-9.44736	4.52548e-05	0.000967982	2.2495
A130019A16RIK	-0.909993	8.25884	-9.44707	4.52635e-05	0.000967982	2.24928
DUSP19	0.88041	7.90035	9.44558	4.53077e-05	0.000967982	2.2482
GYS3	-0.707243	7.6121	-9.4451	4.53221e-05	0.000967982	2.24784
MCAM	-0.65128	11.4969	-9.44186	4.54185e-05	0.000968579	2.24547
RHBDD1	-0.522821	9.27486	-9.44169	4.54233e-05	0.000968579	2.24535
PSG21	0.548917	7.03182	9.43616	4.55886e-05	0.00097132	2.24129
RETNLA	1.64152	13.1547	9.42849	4.58185e-05	0.000975432	2.23567
RSPO1	-0.957497	7.97533	-9.42724	4.58562e-05	0.000975451	2.23475
TAF6	0.519027	7.69908	9.42472	4.59321e-05	0.000976278	2.23291
E430039I23RIK	-1.07073	12.101	-9.41794	4.61371e-05	0.000979585	2.22793
RAVER2	-0.640355	7.55485	-9.41602	4.61954e-05	0.000979585	2.22652
SPARC	0.742574	12.3227	9.41591	4.61988e-05	0.000979585	2.22644
C530043K16RIK	-0.529488	7.51391	-9.41326	4.62794e-05	0.000980508	2.22449
LRIG1	-0.93052	10.1703	-9.41085	4.63527e-05	0.000981273	2.22272
HDAC11	-0.615826	7.65735	-9.4066	4.64825e-05	0.000981976	2.2196
NR1D2	0.713262	7.25543	9.40605	4.64993e-05	0.000981976	2.21919
HIGD1A	0.633103	6.99239	9.4049	4.65344e-05	0.000981976	2.21835
CENPB	1.03553	11.9844	9.40335	4.65819e-05	0.000982194	2.21721
ZFP715	-0.771156	8.32546	-9.39806	4.67444e-05	0.000984837	2.21332
BC023835	-0.999677	9.11564	-9.38323	4.72035e-05	0.000992138	2.2024
NIPA1	-0.68301	8.52639	-9.38107	4.72706e-05	0.000992757	2.20082
ORF63	0.808452	7.21998	9.37402	4.74909e-05	0.000996593	2.19562
CUL1	0.752849	8.40043	9.3723	4.7545e-05	0.000996938	2.19435
IL21R	0.505189	6.97346	9.36753	4.76948e-05	0.000999286	2.19083
AXIN1	-0.553961	8.78764	-9.36522	4.77677e-05	0.00100002	2.18913
UBE2R2	0.764923	7.796	9.36134	4.78904e-05	0.0010018	2.18626
PHKG1	-1.1821	8.94844	-9.35847	4.79812e-05	0.0010029	2.18415
DHPS	-0.616155	8.86674	-9.35271	4.81643e-05	0.00100572	2.17989
CLP1	0.711858	7.21367	9.35184	4.81919e-05	0.00100572	2.17925
RPRD1B	0.712242	8.22954	9.349	4.82825e-05	0.00100668	2.17715
PEX26	-0.673274	8.05706	-9.34802	4.8314e-05	0.00100668	2.17642
RPL10A	0.628053	14.1678	9.34196	4.8508e-05	0.00100992	2.17195
MYADM	-0.641478	12.2467	-9.33743	4.86536e-05	0.00101215	2.1686
FBXO46	-0.577486	7.77609	-9.33614	4.86952e-05	0.00101216	2.16764
KLRA19	-0.555135	7.25494	-9.33505	4.87305e-05	0.00101216	2.16683
D130059P03RIK	0.739468	7.95616	9.3317	4.88387e-05	0.00101361	2.16435
LOC100044215	0.801068	7.25325	9.32722	4.8984e-05	0.00101583	2.16104
COMMD4	-0.732732	10.6538	-9.32129	4.9177e-05	0.00101884	2.15664
TFB1M	1.40657	7.78236	9.32039	4.92063e-05	0.00101884	2.15598
MOD1	2.24007	9.47653	9.31272	4.94574e-05	0.00102324	2.15029
ATP1A2	-0.886165	12.739	-9.30977	4.95541e-05	0.00102401	2.14811
SEPX1	1.00794	10.6178	9.30923	4.9572e-05	0.00102401	2.1477
ORF61	-0.925538	10.6685	-9.30575	4.96867e-05	0.00102558	2.14512
LOC230896	-0.728642	8.96955	-9.30272	4.97867e-05	0.00102638	2.14287
ZFPL1	-0.804761	8.35902	-9.30223	4.9803e-05	0.00102638	2.14251
LOC383706	0.551653	7.78251	9.29932	4.98994e-05	0.00102756	2.14035
SLC36A2	-0.871688	8.70999	-9.2971	4.99728e-05	0.00102806	2.1387
LOC554292	0.516962	7.03418	9.29574	5.00182e-05	0.00102806	2.13769
UTP6	-0.770056	9.06054	-9.29507	5.00404e-05	0.00102806	2.13719
PARN	-0.625123	8.03205	-9.29069	5.01864e-05	0.0010298	2.13394
IKBKAP	0.558899	7.49591	9.2902	5.02027e-05	0.0010298	2.13358
LIMA1	0.884731	9.08839	9.28465	5.03885e-05	0.00103281	2.12945
C530028O21RIK	0.668129	6.92522	9.27924	5.05703e-05	0.00103573	2.12542
OLFR1182	0.521533	6.99535	9.27687	5.06501e-05	0.00103656	2.12366
LOC632022	0.570427	13.7786	9.27221	5.08076e-05	0.00103898	2.12019
NUDT13	-0.717737	8.29855	-9.2701	5.08789e-05	0.00103957	2.11862
ARL16	-0.676641	9.7067	-9.26904	5.09149e-05	0.00103957	2.11783
PFDN4	0.526178	8.1028	9.26612	5.10141e-05	0.00104005	2.11566
BCL2L12	0.588165	7.83814	9.2631	5.11169e-05	0.00104128	2.11341
CEP152	0.671295	8.07263	9.26134	5.11769e-05	0.0010417	2.1121
A030001L21RIK	-0.534319	7.48659	-9.26015	5.12176e-05	0.00104173	2.11121
DHX34	-0.824424	8.3957	-9.25877	5.12649e-05	0.00104189	2.11018
DGKD	0.727609	11.5696	9.25693	5.13279e-05	0.00104237	2.10881
SARM1	0.590557	7.15006	9.2379	5.19843e-05	0.00105212	2.0946
TARSL2	-0.515632	7.85234	-9.23724	5.20072e-05	0.00105212	2.09411
MMD	-0.529655	10.7192	-9.23724	5.20073e-05	0.00105212	2.09411
DOK2	-0.613641	9.70456	-9.23184	5.21954e-05	0.00105508	2.09007
D030048H11RIK	0.760901	6.84249	9.22756	5.23451e-05	0.00105648	2.08688
UNC84B	0.667319	12.1299	9.22605	5.23977e-05	0.00105648	2.08575
TBCEL	-0.718892	10.4093	-9.22534	5.24227e-05	0.00105648	2.08522
A630084C02RIK	-0.565119	7.03117	-9.21557	5.27666e-05	0.0010618	2.07791
TBC1D10A	-0.629347	7.94006	-9.21059	5.29432e-05	0.00106454	2.07418
HTR2B	0.697122	7.58418	9.20885	5.3005e-05	0.00106497	2.07287
LOC381787	-0.511309	7.48941	-9.2036	5.31916e-05	0.00106714	2.06895
CHD8	-0.714855	9.76221	-9.20355	5.31936e-05	0.00106714	2.0689
CPSF3L	-0.857208	8.85403	-9.20204	5.32476e-05	0.00106741	2.06777
SERPINE2	-0.758454	9.74247	-9.19621	5.34562e-05	0.00107078	2.0634
PYCRL	-0.622757	8.84998	-9.19268	5.3583e-05	0.00107092	2.06075
LOC100046320	1.00803	8.22247	9.19263	5.35846e-05	0.00107092	2.06072
AGTRAP	0.873598	9.08672	9.17979	5.40488e-05	0.00107857	2.05108
AFTPH	-0.629118	10.622	-9.1737	5.42706e-05	0.00108218	2.0465
LOC676974	-1.18427	8.97549	-9.17205	5.43307e-05	0.00108256	2.04526
MPP2	-0.522341	7.2047	-9.16982	5.44122e-05	0.00108289	2.04359
SOD1	-0.63507	10.6537	-9.16937	5.4429e-05	0.00108289	2.04324
AW549877	-0.749749	11.6417	-9.16711	5.45117e-05	0.00108336	2.04155
DDX41	1.09956	10.595	9.16648	5.45349e-05	0.00108336	2.04107
MAP4K4	1.73651	7.99451	9.15031	5.5132e-05	0.0010944	2.0289
CNIH	0.795755	8.4146	9.1462	5.52849e-05	0.00109577	2.0258
EG433182	1.27563	7.73134	9.14561	5.53068e-05	0.00109577	2.02536
KCTD12	0.856239	8.35762	9.14512	5.53253e-05	0.00109577	2.02499
VAPB	-0.916544	9.65238	-9.14003	5.55152e-05	0.00109752	2.02115
GRAP	-0.94682	8.43696	-9.13942	5.55382e-05	0.00109752	2.02069
SH3GLB2	-0.51472	11.9501	-9.13388	5.57464e-05	0.00109999	2.01651
B230358A15RIK	0.56611	6.95998	9.127	5.60057e-05	0.00110346	2.01132
ACN9	0.595654	8.5474	9.12116	5.62272e-05	0.001107	2.00691
COG2	0.926655	8.3188	9.11947	5.62916e-05	0.00110744	2.00563
RPS19BP1	-0.664328	8.5314	-9.11774	5.63573e-05	0.00110791	2.00433
PLCD1	-0.670779	9.35144	-9.11378	5.65083e-05	0.00111006	2.00133
LOC100041290	-0.599612	7.24532	-9.11202	5.65759e-05	0.00111015	2
TRPC4AP	-0.829154	9.83817	-9.11098	5.66158e-05	0.00111015	1.99921
SUPT4H1	0.818528	9.62757	9.10911	5.66873e-05	0.00111027	1.9978
GTPBP3	-0.610094	8.80593	-9.10627	5.67964e-05	0.00111107	1.99565
BMPR1A	0.945738	8.38243	9.10455	5.68627e-05	0.00111107	1.99435
RPS10	-0.597231	13.1356	-9.10369	5.68958e-05	0.00111107	1.99369
BC004004	-0.668755	7.53972	-9.09636	5.71789e-05	0.00111577	1.98815
PPP1CA	-0.553046	11.6919	-9.09166	5.73612e-05	0.0011185	1.98459
SETD1B	0.626772	10.4082	9.08742	5.75264e-05	0.00112059	1.98137
AHCYL1	0.786757	10.1285	9.08673	5.75531e-05	0.00112059	1.98085
AU020206	-0.700703	7.87111	-9.08564	5.75957e-05	0.00112059	1.98003
ALDH16A1	-0.577694	8.25042	-9.07887	5.78608e-05	0.0011241	1.97489
RG9MTD1	1.03229	7.66662	9.0749	5.80168e-05	0.0011263	1.97188
KCNK13	0.762444	7.85836	9.07368	5.80652e-05	0.00112641	1.97095
TBCD	-0.666559	8.87112	-9.06872	5.82611e-05	0.00112939	1.96718
HIST1H2AN	1.80593	9.34147	9.06632	5.83562e-05	0.0011304	1.96536
LOC665181	-0.85033	9.82185	-9.06357	5.84651e-05	0.00113168	1.96328
D030074E01RIK	-0.505999	7.54104	-9.05476	5.88165e-05	0.00113765	1.95658
ID2	0.748234	7.29992	9.05324	5.88771e-05	0.00113799	1.95543
ZFP445	0.665615	7.40826	9.03089	5.97803e-05	0.00115376	1.9384
ZBTB46	-0.707617	7.82163	-9.02713	5.99336e-05	0.00115587	1.93554
LOC280097	0.546511	6.92832	9.02558	5.9997e-05	0.00115625	1.93436
APH1B	1.06895	8.069	9.02047	6.02067e-05	0.0011583	1.93046
LOC271521	0.518101	6.80191	9.0197	6.02383e-05	0.0011583	1.92987
ANKS1	-0.941096	9.84533	-9.01571	6.04025e-05	0.00115901	1.92683
SCL0002720.1_68	-0.651111	7.99311	-9.0157	6.04029e-05	0.00115901	1.92682
IMAP38	-0.65942	7.68544	-9.01221	6.05471e-05	0.00116041	1.92415
SAPS1	-0.644984	8.67842	-9.0118	6.05638e-05	0.00116041	1.92385
C030006K11RIK	-0.724011	9.25418	-9.00878	6.06892e-05	0.00116105	1.92153
CTLA2B	1.23698	7.46144	9.00839	6.07052e-05	0.00116105	1.92124
LOC667582	0.677606	10.1905	9.00782	6.07289e-05	0.00116105	1.9208
PRPF6	1.17569	10.1172	9.00616	6.07978e-05	0.00116153	1.91953
C920006C10RIK	1.04513	9.17347	9.00336	6.09143e-05	0.00116273	1.91739
RXRG	-0.958869	8.49287	-9.00254	6.09486e-05	0.00116273	1.91676
SETMAR	-0.533943	7.52667	-8.99554	6.12408e-05	0.00116746	1.91142
SLPI	2.51074	10.2098	8.99332	6.13338e-05	0.00116838	1.90972
C130061D10RIK	-0.753716	7.43943	-8.991	6.14314e-05	0.00116838	1.90794
MYEF2	0.673326	7.55241	8.99046	6.14539e-05	0.00116838	1.90753
INSM1	0.582183	6.93867	8.99018	6.14657e-05	0.00116838	1.90732
DYNC1H1	-0.662167	11.4413	-8.98476	6.16945e-05	0.00117049	1.90316
OCIAD1	0.527131	10.2366	8.9843	6.17138e-05	0.00117049	1.90281
CCDC25	0.771558	7.28596	8.98289	6.17733e-05	0.00117049	1.90173
PIP4K2A	0.618491	11.2359	8.9796	6.19127e-05	0.00117088	1.89921
CNP	-0.60667	8.29018	-8.97869	6.19513e-05	0.00117088	1.89852
PEF1	-0.746169	11.3476	-8.97207	6.2233e-05	0.00117536	1.89344
LOC100048330	-0.55341	7.87422	-8.96626	6.24816e-05	0.00117864	1.88899
SLC39A10	0.598089	6.86564	8.96305	6.26192e-05	0.00118012	1.88653
MRPL46	-0.54005	10.5962	-8.96195	6.26665e-05	0.00118017	1.88568
IER3IP1	-0.785439	10.2943	-8.95822	6.28274e-05	0.00118236	1.88281
LYZ1	1.98892	9.60086	8.95043	6.31644e-05	0.00118786	1.87683
PBLD	-0.641304	7.61019	-8.94782	6.32778e-05	0.0011883	1.87483
STAU2	0.574495	7.66223	8.94594	6.33594e-05	0.00118868	1.87339
D6ERTD365E	0.581495	6.88859	8.94344	6.34686e-05	0.00118935	1.87146
LOC384842	-0.520212	7.51804	-8.93709	6.37462e-05	0.00119231	1.86658
USP21	-0.735538	8.46251	-8.93674	6.37616e-05	0.00119231	1.86631
D430036M17RIK	-0.753231	7.14645	-8.93276	6.39362e-05	0.00119236	1.86325
EFR3B	0.533074	7.09026	8.93263	6.3942e-05	0.00119236	1.86315
RNF31	-0.605968	8.4618	-8.93227	6.39579e-05	0.00119236	1.86287
MRPS27	-0.77136	7.97313	-8.92849	6.41248e-05	0.00119403	1.85996
LOC100048434	-0.996451	9.22757	-8.92032	6.44863e-05	0.00119808	1.85367
SEC61B	0.854698	10.2701	8.91946	6.45249e-05	0.00119808	1.853
A430075I06RIK	-0.557872	7.04933	-8.91846	6.4569e-05	0.00119808	1.85224
NOC4L	-0.515702	8.61812	-8.91171	6.48703e-05	0.00120283	1.84703
CTDSPL	-0.501795	11.0695	-8.90873	6.50038e-05	0.00120384	1.84473
TMEM143	-0.853646	8.56779	-8.90846	6.50159e-05	0.00120384	1.84452
GPT2	-0.790546	11.8526	-8.90477	6.51816e-05	0.00120606	1.84168
LOC100044324	-0.974142	9.29391	-8.90344	6.52417e-05	0.00120633	1.84064
LOC380623	-0.971758	7.96165	-8.9018	6.53156e-05	0.00120685	1.83938
LOC386112	1.01333	8.91504	8.89695	6.55344e-05	0.00120921	1.83564
UBE2Q2	1.10098	8.08642	8.89447	6.56469e-05	0.00121002	1.83372
EG545216	0.61796	6.92329	8.89123	6.5794e-05	0.00121002	1.83122
B230387C07RIK	-1.90634	9.23211	-8.89074	6.58163e-05	0.00121002	1.83084
XPNPEP2	0.523265	7.77778	8.89031	6.58357e-05	0.00121002	1.83051
WDR53	-0.663597	7.70463	-8.88993	6.58532e-05	0.00121002	1.83021
WDR89	0.760778	7.34198	8.88679	6.59961e-05	0.00121181	1.82779
LOC668706	0.644544	12.3681	8.88142	6.62416e-05	0.00121542	1.82363
EG633570	0.569954	7.07424	8.86467	6.70143e-05	0.0012246	1.81066
OLFR1087	0.548375	6.82521	8.86461	6.70168e-05	0.0012246	1.81062
SNX27	-0.833162	8.61638	-8.85972	6.72443e-05	0.00122706	1.80683
C230027D02RIK	-0.53591	7.11645	-8.85643	6.73979e-05	0.00122706	1.80428
V1RD11	0.502644	6.9157	8.8557	6.74322e-05	0.00122706	1.80371
LOC381492	-0.75877	7.91194	-8.85389	6.75169e-05	0.00122706	1.80231
GPR65	0.672402	7.35065	8.85277	6.75693e-05	0.00122706	1.80144
POMP	-0.529252	13.2241	-8.84405	6.79793e-05	0.00123366	1.79467
GM1631	-0.534772	7.2486	-8.84258	6.80487e-05	0.00123407	1.79353
D10JHU81E	-0.847708	11.6235	-8.83137	6.85808e-05	0.0012422	1.78482
GPRC5B	-0.801082	9.82392	-8.83115	6.85909e-05	0.0012422	1.78465
STK19	-0.60653	8.72993	-8.82466	6.89011e-05	0.00124696	1.77961
LOC381431	-0.561285	7.45471	-8.82312	6.8975e-05	0.00124716	1.77841
ABI1	0.602495	8.2246	8.82247	6.90065e-05	0.00124716	1.7779
BPTF	0.587435	7.14481	8.81951	6.91486e-05	0.00124888	1.7756
ABCD4	-0.711593	8.20849	-8.81265	6.94796e-05	0.00125229	1.77025
MCL1	1.00972	12.0086	8.81167	6.95268e-05	0.00125229	1.76949
SIAT7B	1.15911	8.88673	8.8084	6.96854e-05	0.00125429	1.76694
BC028528	0.502392	8.1839	8.80385	6.99067e-05	0.00125676	1.7634
MAP3K3	-1.0461	10.1568	-8.80237	6.99788e-05	0.001257	1.76225
LOC100041187	0.509907	6.88673	8.79939	7.01244e-05	0.00125791	1.75992
ANPEP	-0.982985	7.68632	-8.79606	7.02876e-05	0.00125941	1.75732
DYRK1A	0.5755	6.97625	8.79573	7.03035e-05	0.00125941	1.75707
CHERP	-0.788201	9.66142	-8.79427	7.03756e-05	0.00125985	1.75592
D11BWG0414E	-0.640698	12.05	-8.78962	7.06039e-05	0.00126308	1.7523
PYCR2	-0.615154	10.372	-8.78782	7.06927e-05	0.00126333	1.75089
LOC100048280	0.654391	7.34905	8.78705	7.07307e-05	0.00126333	1.75029
SIL	0.509895	6.8924	8.77383	7.13872e-05	0.0012725	1.73996
FBXO9	-0.752475	8.75344	-8.77319	7.14188e-05	0.0012725	1.73946
HIST2H2BE	0.74853	8.09031	8.76777	7.16902e-05	0.00127561	1.73522
NAGA	-0.97685	8.72953	-8.76508	7.1825e-05	0.00127715	1.73312
MT-ND4	-0.550231	15.3168	-8.7634	7.19097e-05	0.00127757	1.7318
LOC231444	0.645309	7.28805	8.76269	7.19451e-05	0.00127757	1.73125
SDHC	-0.600843	9.51438	-8.76097	7.20319e-05	0.00127825	1.7299
D5ERTD135E	-0.74826	7.62675	-8.75753	7.22057e-05	0.00127973	1.7272
KCTD17	-0.806289	10.2489	-8.75608	7.22788e-05	0.00127973	1.72607
SPEN	-0.978085	7.92622	-8.75602	7.2282e-05	0.00127973	1.72602
PLXND1	-0.829861	9.29404	-8.75549	7.23088e-05	0.00127973	1.72561
ORMDL3	-0.947841	13.4899	-8.75411	7.23789e-05	0.00128011	1.72452
LOC386218	-1.0519	11.2193	-8.74236	7.29769e-05	0.00128898	1.71532
CAPSL	0.546296	7.15797	8.73497	7.33563e-05	0.00129445	1.70952
SPR	-0.562954	10.0514	-8.72328	7.39608e-05	0.001302	1.70033
BCS1L	-0.608967	9.27696	-8.72201	7.40268e-05	0.00130229	1.69934
LOC100048037	1.02983	12.6178	8.7196	7.41522e-05	0.00130363	1.69744
APBA3	-0.869249	9.70216	-8.71683	7.42969e-05	0.00130531	1.69526
EXOSC1	-0.793213	10.2062	-8.70863	7.47265e-05	0.00130986	1.68881
BC021381	-1.04998	9.16375	-8.7085	7.47331e-05	0.00130986	1.68871
C530044G15RIK	-0.725486	7.24029	-8.7085	7.47333e-05	0.00130986	1.68871
EG434078	-0.563829	7.3792	-8.70755	7.4783e-05	0.00130986	1.68797
ASAP3	-0.527402	7.47101	-8.69973	7.51958e-05	0.00131498	1.68181
D830005N24RIK	-0.514418	7.28909	-8.6915	7.5633e-05	0.00132068	1.67532
CAMK2B	-0.565027	8.13709	-8.69078	7.56717e-05	0.00132068	1.67475
CAR4	1.1041	10.6766	8.67817	7.63474e-05	0.00133072	1.6648
SMURF1	-0.627823	7.6228	-8.67577	7.6477e-05	0.0013321	1.6629
CCL7	0.841383	8.17887	8.66773	7.69119e-05	0.00133826	1.65656
AMPD2	-0.533749	7.3071	-8.66716	7.6943e-05	0.00133826	1.65611
SCL33870.2_144	-0.939371	9.289	-8.66451	7.70875e-05	0.00133826	1.65401
H1FX	-0.569228	8.34754	-8.66404	7.71127e-05	0.00133826	1.65364
SCL0001923.1_57	-0.612758	7.9245	-8.66064	7.72985e-05	0.00134023	1.65095
LOC381114	-0.846853	13.62	-8.65255	7.7742e-05	0.00134575	1.64455
VPS72	-0.693135	8.00952	-8.65204	7.77699e-05	0.00134575	1.64415
LOC674135	-0.794983	13.0345	-8.64473	7.81734e-05	0.00135009	1.63836
GPAA1	-0.753923	8.81956	-8.64378	7.82257e-05	0.00135011	1.63761
MFNG	0.958563	9.43174	8.63934	7.84719e-05	0.00135347	1.63409
SCL000911.1_939	-0.82019	9.94904	-8.63143	7.8913e-05	0.00135931	1.62782
COX11	0.510435	7.09657	8.6241	7.93246e-05	0.00136551	1.622
LOC330052	-0.522469	7.28952	-8.61776	7.96823e-05	0.0013706	1.61696
CTDSP2	-0.513339	9.30434	-8.61702	7.97238e-05	0.0013706	1.61638
RASGRP3	0.937509	8.48431	8.61425	7.98808e-05	0.00137217	1.61418
LDB1	-0.73161	12.7304	-8.61358	7.99191e-05	0.00137217	1.61364
BTG1	0.862361	12.4015	8.61216	7.99994e-05	0.00137266	1.61252
PPP5C	-0.563945	8.35837	-8.60484	8.04168e-05	0.00137892	1.6067
DRG2	-0.604299	9.89413	-8.6007	8.06538e-05	0.00138144	1.60341
XRCC3	-0.886349	7.59386	-8.60011	8.06874e-05	0.00138144	1.60294
TFDP1	-0.615205	9.80981	-8.59954	8.07205e-05	0.00138144	1.60248
SEC63	0.790161	9.8498	8.59673	8.0882e-05	0.00138179	1.60024
D15ERTD528E	-0.520883	7.30132	-8.59637	8.09026e-05	0.00138179	1.59996
GLG1	0.550271	12.2759	8.59622	8.09108e-05	0.00138179	1.59984
EG432448	-0.618896	11.6886	-8.59358	8.10631e-05	0.00138179	1.59774
TMED1	-0.627013	7.77543	-8.59354	8.10656e-05	0.00138179	1.59771
TBC1D8	1.06301	7.18799	8.59283	8.11063e-05	0.00138179	1.59714
ESR1	0.532708	7.14058	8.59157	8.11792e-05	0.0013819	1.59614
LOC631302	-0.724971	9.99317	-8.59091	8.12173e-05	0.0013819	1.59561
TUFM	-0.822024	11.9101	-8.58908	8.13234e-05	0.00138228	1.59415
ORF34	0.580138	7.25183	8.58803	8.13842e-05	0.00138228	1.59332
SEC61G	1.95953	11.2752	8.58781	8.13969e-05	0.00138228	1.59314
ELMOD3	-0.628292	8.1545	-8.58621	8.14899e-05	0.00138297	1.59186
CELSR2	-0.727227	7.38141	-8.58527	8.1544e-05	0.001383	1.59112
FIS1	-0.963419	11.1657	-8.58244	8.17088e-05	0.00138407	1.58886
PSMD12	0.559414	9.19653	8.58239	8.17115e-05	0.00138407	1.58883
LOC100038993	-0.589101	7.59255	-8.58101	8.17917e-05	0.00138454	1.58773
CDS1	-0.597066	9.48896	-8.57558	8.21089e-05	0.00138757	1.5834
BC004044	-0.719124	8.44081	-8.57377	8.2215e-05	0.00138815	1.58195
A630053N20RIK	-0.681738	8.34469	-8.57204	8.23167e-05	0.00138898	1.58057
BB146404	0.8377	6.94564	8.56753	8.25815e-05	0.00139164	1.57697
B230385N19RIK	-0.518323	7.09837	-8.56667	8.26322e-05	0.00139164	1.57629
LY6A	0.572046	13.9054	8.55715	8.31957e-05	0.00139985	1.56868
NDUFA12	-0.595608	12.2036	-8.55125	8.3547e-05	0.00140425	1.56397
ABHD14A	-0.746435	7.78108	-8.5499	8.36278e-05	0.00140425	1.56288
GPC4	0.569418	6.99879	8.54959	8.36465e-05	0.00140425	1.56263
D430006A07RIK	-0.547179	7.19915	-8.54773	8.37579e-05	0.00140523	1.56114
AKNA	-0.657876	7.81665	-8.54246	8.40737e-05	0.00140951	1.55693
THNSL2	-0.773106	9.66188	-8.5417	8.41195e-05	0.00140951	1.55632
TIA1	-0.587384	8.08721	-8.54042	8.41966e-05	0.00140991	1.5553
B930037B01RIK	-0.63273	7.07867	-8.52743	8.49831e-05	0.00141881	1.54489
NKIRAS2	-0.766611	9.44363	-8.52657	8.50355e-05	0.00141881	1.5442
FAM110C	-0.529905	8.38067	-8.52633	8.50504e-05	0.00141881	1.54401
D9WSU20E	-0.573611	9.05637	-8.52384	8.52022e-05	0.00142045	1.54201
APBB2	-0.591651	8.46329	-8.5216	8.53387e-05	0.00142183	1.54022
FLII	-0.871526	9.71781	-8.51798	8.55608e-05	0.00142463	1.53731
CRIPT	0.540376	8.12771	8.51454	8.57722e-05	0.00142725	1.53455
LOC433476	0.975268	10.165	8.51075	8.60052e-05	0.00143007	1.53151
SF4	0.589616	11.084	8.51003	8.60495e-05	0.00143007	1.53094
LOC100046796	0.679136	7.06712	8.50908	8.61088e-05	0.00143015	1.53017
A430107N12RIK	0.831599	8.93853	8.50419	8.64115e-05	0.00143348	1.52624
PARP3	-0.699412	8.75792	-8.50331	8.6466e-05	0.00143348	1.52553
AW548124	-0.612599	7.71572	-8.50322	8.64716e-05	0.00143348	1.52546
BACE1	0.82356	8.23783	8.50191	8.65529e-05	0.00143356	1.52441
RASSF7	-0.539819	7.46735	-8.50045	8.66438e-05	0.00143356	1.52323
DIXDC1	0.536997	7.01802	8.49916	8.67242e-05	0.00143356	1.5222
EG627352	0.951923	7.34522	8.49857	8.67608e-05	0.00143356	1.52172
SIPA1	-0.653505	7.43308	-8.49814	8.67876e-05	0.00143356	1.52138
NFU1	1.11655	7.52382	8.49791	8.68021e-05	0.00143356	1.52119
HMGN2	0.616694	9.64555	8.4941	8.704e-05	0.00143659	1.51813
COASY	-0.94329	10.9981	-8.48546	8.75823e-05	0.00144464	1.51118
AI790298	-0.700567	7.34223	-8.48421	8.76607e-05	0.00144504	1.51018
LOC433943	0.711361	10.7389	8.47766	8.80751e-05	0.00145006	1.5049
LOC635086	0.542495	7.71524	8.47015	8.85528e-05	0.00145702	1.49884
PIGP	0.600201	9.14234	8.46679	8.87673e-05	0.00145964	1.49614
ID4	0.560446	7.06356	8.46313	8.90018e-05	0.00146258	1.49318
NOMO1	-0.800555	11.4569	-8.45769	8.93516e-05	0.00146628	1.48879
EPB4.1L4B	-0.62039	7.93536	-8.45668	8.94167e-05	0.00146628	1.48798
FAM149B	-0.578902	8.04794	-8.45619	8.94486e-05	0.00146628	1.48758
TTC26	0.538885	6.94881	8.45498	8.95267e-05	0.00146665	1.4866
NSEP1	-0.509284	10.7989	-8.45142	8.9757e-05	0.00146951	1.48373
EGLN1	-0.723999	7.75606	-8.43889	9.05723e-05	0.00148133	1.4736
TMEM120A	-0.649356	13.1796	-8.43861	9.05907e-05	0.00148133	1.47338
ARFGAP2	-0.741118	9.48253	-8.43691	9.07023e-05	0.00148224	1.472
FAM158A	0.687282	10.2945	8.42893	9.1227e-05	0.00148897	1.46554
C230055K05RIK	0.558871	7.08385	8.42768	9.13097e-05	0.00148905	1.46453
WDR48	0.546008	6.74211	8.42638	9.13956e-05	0.00148905	1.46348
WHDC1	-0.862219	9.51397	-8.42545	9.14571e-05	0.00148905	1.46272
PALM	-0.748155	9.04478	-8.42146	9.17214e-05	0.00149243	1.45949
KELCHL	-0.809938	8.20674	-8.41884	9.18961e-05	0.00149436	1.45736
SAR1A	-0.736116	12.0287	-8.41289	9.22926e-05	0.00149988	1.45255
COQ10A	-0.644592	8.31163	-8.40633	9.27328e-05	0.00150611	1.44722
OTTMUSG00000017677	0.65336	7.50858	8.40467	9.28441e-05	0.00150699	1.44588
SLC19A1	-0.607361	8.28577	-8.39383	9.35771e-05	0.00151796	1.43707
D930014E17RIK	1.00504	7.30879	8.38812	9.39665e-05	0.00152334	1.43243
E2F5	0.551253	7.55854	8.38516	9.41682e-05	0.00152567	1.43003
PPIE	-0.536268	9.07329	-8.38415	9.42378e-05	0.00152587	1.4292
ITGA7	-0.956289	10.1255	-8.37755	9.46908e-05	0.00153057	1.42383
PLP2	-0.950494	10.5422	-8.37739	9.47018e-05	0.00153057	1.4237
NKX2-9	0.591557	7.10511	8.3763	9.47768e-05	0.00153084	1.42281
BC052486	-0.561802	7.81304	-8.3695	9.52467e-05	0.00153656	1.41728
TMEM27	0.575172	7.25706	8.36577	9.55057e-05	0.0015398	1.41424
NALP6	0.780343	8.08695	8.36011	9.59004e-05	0.00154522	1.40962
LOC100046841	2.04549	7.8287	8.35657	9.61477e-05	0.00154826	1.40674
ARCN1	0.881309	7.26654	8.3524	9.64407e-05	0.00155109	1.40333
PEX16	-1.25804	10.399	-8.35239	9.6441e-05	0.00155109	1.40333
EPB4.1L2	0.539218	9.95929	8.34812	9.6742e-05	0.00155499	1.39984
FAM134B	0.783708	8.26307	8.34468	9.69853e-05	0.00155795	1.39703
VAC14	-0.568643	7.91111	-8.34261	9.71321e-05	0.00155842	1.39534
SNHG10	-0.623927	10.0326	-8.3313	9.7937e-05	0.00157038	1.3861
APBB1	-0.527021	8.08513	-8.32954	9.80629e-05	0.00157132	1.38466
DVL1	-0.615698	8.60833	-8.32815	9.81627e-05	0.00157132	1.38352
DHX37	-0.617304	8.09042	-8.32731	9.82235e-05	0.00157132	1.38283
SRP68	-0.626324	8.18861	-8.3208	9.86915e-05	0.00157659	1.37751
B3GAT2	0.774942	7.18622	8.31966	9.87742e-05	0.00157659	1.37657
BC006662	0.610338	6.9379	8.31875	9.88401e-05	0.00157659	1.37582
LOC381735	-0.601868	7.16819	-8.31822	9.88785e-05	0.00157659	1.37539
PAPSS1	-0.774976	10.3837	-8.31712	9.89574e-05	0.00157659	1.3745
PXMP2	-0.708772	9.77273	-8.31387	9.91934e-05	0.00157899	1.37183
EPS15L1	-0.638239	9.95117	-8.31308	9.92507e-05	0.00157899	1.37118
ATG16L2	-0.734611	8.17136	-8.31082	9.94148e-05	0.00158065	1.36933
MCAT	-0.635285	9.09155	-8.30727	9.96737e-05	0.00158294	1.36642
SCNN1A	-0.816169	7.67714	-8.30002	0.000100205	0.00158696	1.36047
BC002236	0.617403	8.5777	8.29966	0.000100231	0.00158696	1.36017
ERN1	0.544188	7.24404	8.29805	0.00010035	0.00158788	1.35886
RGS11	-0.675273	7.39102	-8.29078	0.000100886	0.00159351	1.35289
LOC271505	0.879682	11.1985	8.28906	0.000101014	0.00159457	1.35147
FAM132A	-0.892107	10.7736	-8.28766	0.000101117	0.00159525	1.35033
D030041G07RIK	-0.570737	7.42271	-8.28293	0.000101469	0.00159915	1.34644
EG216185	-0.94257	10.7075	-8.28271	0.000101485	0.00159915	1.34626
HBB-B1	0.579663	14.2583	8.2817	0.00010156	0.00159938	1.34543
DHX15	1.20115	9.72748	8.27986	0.000101698	0.00159994	1.34391
YBX1	-0.829849	7.43036	-8.27702	0.00010191	0.00160193	1.34158
NECAP1	-0.676821	8.92639	-8.27629	0.000101965	0.00160193	1.34098
COX15	-0.736424	9.56747	-8.27131	0.000102339	0.00160455	1.33688
CYB5	0.769578	12.3209	8.27003	0.000102435	0.00160455	1.33583
B130015M16RIK	-0.896609	8.52481	-8.26892	0.000102518	0.00160491	1.33492
DHRS4	-0.620038	9.04973	-8.2655	0.000102777	0.00160522	1.3321
A230013K13RIK	-0.630756	7.32988	-8.26381	0.000102905	0.0016062	1.33071
ZFP90	-0.537694	9.00121	-8.2616	0.000103072	0.00160787	1.32889
SNX21	-0.734986	8.69889	-8.25971	0.000103215	0.0016084	1.32733
GTF3C2	-0.647723	9.64531	-8.25828	0.000103324	0.00160895	1.32615
CHCHD10	0.881345	13.4442	8.25732	0.000103397	0.00160914	1.32536
SLC25A19	-0.814038	9.89628	-8.25066	0.000103906	0.00161538	1.31987
BRCC3	0.649735	7.31561	8.25046	0.000103921	0.00161538	1.31971
BTBD1	0.56557	10.9815	8.2478	0.000104125	0.0016176	1.31751
LOC386270	0.589702	7.96107	8.24356	0.000104451	0.00162077	1.31401
E130307D12	-0.683826	8.26113	-8.24087	0.000104658	0.00162303	1.3118
A830081L15RIK	0.588068	7.55217	8.23854	0.000104838	0.00162486	1.30987
ZFAND2B	-0.699777	8.74915	-8.23715	0.000104946	0.00162558	1.30872
RNPEP	-0.718058	10.7466	-8.23359	0.000105221	0.00162696	1.30578
DOCK6	-0.514145	9.67854	-8.23283	0.000105281	0.00162696	1.30515
C130090G16RIK	-0.661363	7.68437	-8.23101	0.000105422	0.00162819	1.30365
SETD5	-0.909915	9.20437	-8.22814	0.000105646	0.00163069	1.30128
RNF181	-0.564539	12.5255	-8.22329	0.000106024	0.00163484	1.29727
PRF1	0.629965	8.27024	8.22312	0.000106038	0.00163484	1.29713
D130074M14RIK	-0.628079	7.76332	-8.22213	0.000106116	0.00163508	1.29631
GPD1	-1.6865	10.5143	-8.21722	0.000106502	0.00163752	1.29224
TICAM1	0.59062	7.49594	8.2167	0.000106542	0.00163752	1.29182
ERGIC3	-0.612699	10.8452	-8.21617	0.000106584	0.00163752	1.29138
RNF123	-0.536415	7.72548	-8.20485	0.00010748	0.00165034	1.282
LGALS8	0.629078	9.5075	8.20124	0.000107768	0.00165337	1.27901
SLC25A29	-0.540042	7.21175	-8.2008	0.000107803	0.00165337	1.27865
KRCC1	1.00254	9.19517	8.18573	0.000109013	0.00167	1.26615
PBX2	-0.660457	8.36415	-8.18437	0.000109123	0.00167015	1.26502
DAB2	0.514548	9.43383	8.18404	0.00010915	0.00167015	1.26475
STX6	0.878106	7.88969	8.18044	0.000109442	0.00167365	1.26176
LOC676779	0.591166	6.89475	8.17733	0.000109695	0.00167612	1.25917
LAPTM5	0.714758	13.8914	8.17117	0.000110197	0.00168229	1.25405
PPARD	-0.703456	8.40522	-8.16645	0.000110584	0.00168653	1.25013
A730042J05RIK	-0.934764	7.98783	-8.16623	0.000110603	0.00168653	1.24994
CEBPD	0.617201	7.60558	8.15902	0.000111197	0.00169461	1.24394
SULT1A1	-0.52049	13.0381	-8.15689	0.000111373	0.00169632	1.24217
MRPL55	-0.671836	9.08481	-8.15342	0.000111661	0.00169973	1.23928
AK2	-0.674637	11.3259	-8.14936	0.000111999	0.00170292	1.23589
LOC100046343	0.81066	8.59071	8.14239	0.000112582	0.00171055	1.23008
DORZ1	-0.772946	9.32783	-8.14063	0.00011273	0.00171107	1.22861
TST	-0.843412	8.03715	-8.13831	0.000112924	0.00171275	1.22668
GMFG	0.532834	8.76853	8.13769	0.000112977	0.00171275	1.22616
DUSP28	-0.887486	8.84781	-8.137	0.000113034	0.00171275	1.22559
NPTN	0.690556	12.7066	8.13472	0.000113227	0.00171468	1.22368
LOC383826	1.3174	7.5627	8.13295	0.000113376	0.00171596	1.22221
ACAT1	-0.502765	7.35314	-8.13164	0.000113487	0.00171665	1.22112
ADAMTS2	0.724382	11.3961	8.12935	0.000113681	0.00171861	1.2192
CSTF3	0.659816	8.83373	8.12757	0.000113832	0.00171991	1.21772
SCL0004025.1_69	-0.531715	7.26672	-8.12496	0.000114054	0.0017213	1.21553
A730008L03RIK	-0.734115	9.81027	-8.11951	0.000114519	0.00172635	1.21097
ERBB2IP	0.828999	7.39193	8.11865	0.000114593	0.00172647	1.21026
TMEM43	-0.57982	12.7371	-8.11628	0.000114796	0.00172854	1.20828
H2-Q5	0.509425	8.46029	8.11459	0.000114941	0.00172974	1.20686
MRPL10	-0.635088	11.6137	-8.11251	0.00011512	0.0017311	1.20512
PPP3CB	-0.653158	11.6242	-8.11037	0.000115304	0.00173179	1.20333
B930006L02RIK	-1.22982	8.54954	-8.1089	0.000115431	0.00173218	1.2021
MED31	-0.56611	8.39348	-8.10456	0.000115806	0.00173427	1.19847
RBM26	-0.703744	8.778	-8.10425	0.000115833	0.00173427	1.19821
YAF2	0.560767	8.67135	8.1002	0.000116184	0.00173855	1.19482
D330025A21RIK	-0.638873	7.56864	-8.09857	0.000116326	0.00173884	1.19345
ARL6IP4	-0.581838	10.7166	-8.09846	0.000116336	0.00173884	1.19336
SIX5	-0.584677	7.62926	-8.09771	0.000116401	0.00173884	1.19273
ZNF512B	-0.549006	11.0297	-8.09143	0.000116949	0.00174408	1.18747
LOC666036	0.713234	9.64179	8.09056	0.000117025	0.00174423	1.18674
SULT1E1	0.751454	7.09009	8.0886	0.000117197	0.00174581	1.18509
TMEM9	-0.69841	10.2518	-8.08042	0.000117918	0.00175436	1.17823
ARFGAP3	-0.585011	9.07725	-8.07913	0.000118032	0.00175436	1.17715
D630024O03RIK	-0.573869	7.17343	-8.07907	0.000118037	0.00175436	1.1771
ZFP160	-0.54625	8.02677	-8.07695	0.000118225	0.00175617	1.17532
GDPD5	-0.777252	8.57952	-8.07551	0.000118352	0.00175708	1.17411
HSD3B4	0.55764	6.84606	8.07344	0.000118537	0.00175883	1.17237
RPL3	0.685047	14.5204	8.07162	0.000118698	0.00175926	1.17084
RPH3A	0.655175	7.02737	8.07149	0.00011871	0.00175926	1.17073
FN3K	-0.521247	7.27838	-8.06937	0.000118899	0.00175926	1.16895
IRF2	0.84229	11.6362	8.06753	0.000119063	0.00175973	1.16741
FNBP1	-0.607071	8.40677	-8.06216	0.000119545	0.00176487	1.16289
TNKS2	-0.746505	10.549	-8.05966	0.000119769	0.00176621	1.16078
SULF2	0.640579	9.21223	8.05206	0.000120456	0.00177534	1.15439
GPRK6	-0.702068	7.96928	-8.0396	0.000121589	0.0017909	1.1439
ZFP532	-0.891291	9.12927	-8.03898	0.000121646	0.0017909	1.14337
PSMG3	-0.555594	9.20701	-8.02836	0.000122624	0.00180303	1.13441
A730094H17RIK	-0.613255	9.07325	-8.02781	0.000122675	0.00180303	1.13394
D930015E06RIK	0.607781	8.27153	8.02662	0.000122785	0.00180364	1.13294
LUC7L	-0.787832	8.59451	-8.02472	0.000122961	0.00180522	1.13134
TAL1	-0.727398	7.5234	-8.01779	0.000123605	0.00181368	1.12548
LOC225897	-0.721118	10.3106	-8.00988	0.000124345	0.00182192	1.1188
ACTR5	-0.539055	7.77776	-8.00887	0.00012444	0.00182192	1.11795
CCDC28B	-0.549929	8.73738	-8.0084	0.000124484	0.00182192	1.11755
MUP2	5.27991	9.59492	8.00811	0.000124512	0.00182192	1.1173
NTSR2	-1.02761	8.62861	-8.00725	0.000124592	0.00182209	1.11658
LOC100048221	-0.595486	10.0574	-7.99742	0.000125521	0.00183142	1.10826
RBM16	0.51276	6.84773	7.99728	0.000125535	0.00183142	1.10813
RNF5	-0.999363	10.0589	-7.99684	0.000125576	0.00183142	1.10777
NRGN	0.673932	7.10743	7.99562	0.000125693	0.00183165	1.10673
TMEM66	0.852989	10.8434	7.99351	0.000125893	0.00183165	1.10495
SUGT1	0.594197	6.94972	7.99341	0.000125903	0.00183165	1.10486
PEX6	-0.554987	9.61333	-7.99297	0.000125944	0.00183165	1.10449
NCKAP1	0.597608	10.1414	7.99213	0.000126025	0.00183165	1.10377
UBQLN4	-0.735521	9.22595	-7.99194	0.000126043	0.00183165	1.10362
BC065397	-0.692275	7.32547	-7.99051	0.00012618	0.00183214	1.1024
MUP3	4.57798	9.70151	7.9845	0.000126755	0.00183746	1.09731
LOC100044468	0.860221	9.26136	7.98051	0.000127138	0.00184201	1.09393
GBA2	-0.703725	7.66634	-7.97921	0.000127263	0.00184233	1.09283
A130026C10RIK	-0.923779	8.51625	-7.97883	0.0001273	0.00184233	1.0925
ZFP97	0.757477	7.28158	7.97437	0.000127732	0.00184656	1.08871
D030006P03RIK	-1.12241	8.0808	-7.96773	0.000128376	0.00185486	1.08307
ACTB	-0.911444	12.2549	-7.96101	0.000129033	0.00186129	1.07736
LOC236604	-0.927058	8.98583	-7.95998	0.000129133	0.00186173	1.07649
SFRS2IP	0.95873	8.99396	7.95419	0.000129703	0.00186682	1.07156
VPS4A	-0.505447	10.2911	-7.95351	0.000129769	0.00186682	1.07099
MFSD11	-0.565354	8.36235	-7.94826	0.000130288	0.00187327	1.06652
NFATC2IP	0.744505	7.3007	7.94697	0.000130416	0.00187344	1.06542
IRS3	-1.02032	10.288	-7.94578	0.000130533	0.00187374	1.06441
SNX20	-0.53826	7.48901	-7.94269	0.000130841	0.0018765	1.06178
RRP1	0.55862	7.50687	7.93039	0.000132071	0.00189144	1.05129
ZFP91	-0.679785	8.15338	-7.92858	0.000132253	0.00189227	1.04975
DHX33	0.898609	8.67181	7.92586	0.000132528	0.00189517	1.04743
KLHL21	-0.668866	10.3548	-7.92467	0.000132648	0.00189587	1.04641
PSMD6	0.50031	7.04593	7.92042	0.000133078	0.00189949	1.04279
B4GALT7	-0.665717	7.84164	-7.92004	0.000133117	0.00189949	1.04246
ARIH2	-0.71309	10.8196	-7.91645	0.000133481	0.00190161	1.0394
DAZAP1	0.518877	9.25603	7.91503	0.000133626	0.00190264	1.03819
GMIP	-0.63022	8.31065	-7.91327	0.000133806	0.00190418	1.03668
EG624866	-0.587778	7.81749	-7.9118	0.000133956	0.00190529	1.03543
A130090M16RIK	-0.680196	7.34399	-7.90868	0.000134276	0.00190881	1.03276
PPP1CB	0.985681	8.0069	7.90157	0.000135006	0.00191816	1.02669
EMILIN1	-0.602461	7.93722	-7.89944	0.000135226	0.00192026	1.02486
TOMM40L	-0.619354	9.8659	-7.89228	0.000135968	0.00192975	1.01873
MFSD10	-0.668913	9.29835	-7.88974	0.000136233	0.00193248	1.01655
GOLT1B	0.59147	7.23513	7.88719	0.000136499	0.00193521	1.01437
AZI1	-0.517864	8.29718	-7.87934	0.000137321	0.00194582	1.00765
LOC100047653	-0.919825	8.20986	-7.87642	0.000137628	0.00194913	1.00514
LOC677317	2.06306	10.8428	7.8728	0.000138011	0.00195249	1.00203
C330011F01RIK	-0.624271	7.21577	-7.86709	0.000138616	0.00195892	0.99713
A930013B10RIK	0.539019	7.10427	7.86333	0.000139016	0.00196345	0.993906
D630002K12RIK	-0.589452	7.01479	-7.86253	0.000139101	0.00196345	0.993217
TMEM140	-0.751057	8.01034	-7.86199	0.000139159	0.00196345	0.992752
UNC93B1	-0.604073	9.93559	-7.85598	0.000139802	0.00197147	0.987589
LOC386144	-1.37444	8.89874	-7.85273	0.000140152	0.0019743	0.984791
B230112P13RIK	-0.787941	8.20261	-7.85077	0.000140363	0.00197621	0.983106
CCL1	0.535916	6.73423	7.85	0.000140445	0.00197632	0.982449
LOC674229	0.519698	6.92427	7.84586	0.000140892	0.00198137	0.978889
CD36	1.05254	7.74668	7.8444	0.000141051	0.00198137	0.977629
DHRS7B	-0.955336	12.2549	-7.84391	0.000141103	0.00198137	0.977212
ATP5D	-0.679105	12.0251	-7.84215	0.000141295	0.00198277	0.97569
B230312E02RIK	-1.2095	8.19219	-7.83493	0.000142081	0.00198982	0.969476
BCL2A1B	0.855152	8.51001	7.83365	0.000142221	0.00199035	0.968375
SCHIP1	0.728532	7.94523	7.82599	0.000143062	0.00199826	0.961774
HOXD4	1.12482	8.80623	7.82446	0.000143231	0.00199956	0.960451
MYO7A	-0.526588	8.65502	-7.82099	0.000143614	0.00200335	0.957461
VEGFC	0.90852	8.50524	7.82064	0.000143654	0.00200335	0.957152
LOC381898	-0.722239	7.45719	-7.81777	0.000143971	0.00200566	0.954677
UNC45B	0.522513	8.65159	7.81139	0.000144681	0.00201343	0.949168
SCL0004190.1_3	1.17994	9.74302	7.80722	0.000145147	0.00201779	0.945571
ADCYAP1	0.728168	6.96469	7.80568	0.000145319	0.00201806	0.944241
RNPC2	-0.765887	7.69697	-7.80492	0.000145404	0.00201818	0.943586
NDUFAF1	0.677729	10.235	7.79707	0.000146288	0.00202832	0.936798
B3GALTL	-0.52995	7.60683	-7.7944	0.00014659	0.00203039	0.934487
LOC382058	-0.575368	7.35761	-7.78997	0.000147093	0.00203628	0.930651
DDX23	-0.624125	7.29673	-7.78842	0.00014727	0.00203766	0.929305
WBSCR27	-0.576428	7.8984	-7.78754	0.00014737	0.00203778	0.928546
SDC3	-0.799519	10.3596	-7.7802	0.000148209	0.00204744	0.922186
TKT	-0.749054	8.69556	-7.77676	0.000148604	0.00205155	0.919206
ARHGAP24	-0.643036	9.03352	-7.77612	0.000148678	0.00205155	0.918653
KLHDC1	-0.672691	8.22843	-7.77558	0.00014874	0.00205155	0.918185
ISY1	-0.676401	10.2464	-7.77339	0.000148993	0.00205397	0.916283
AFG3L1	-0.520526	9.08245	-7.76919	0.000149477	0.00205915	0.912644
PRPF4	-0.602577	8.21992	-7.76835	0.000149574	0.00205915	0.911919
FBXO33	-0.514374	8.0378	-7.76301	0.000150195	0.00206389	0.907279
SCARA3	0.598388	11.2235	7.76173	0.000150344	0.00206389	0.906168
MANSC1	0.605398	7.48529	7.76153	0.000150367	0.00206389	0.905995
FH1	0.822326	9.59728	7.76039	0.0001505	0.00206389	0.905006
EML4	-0.508762	8.59665	-7.75931	0.000150626	0.00206389	0.904072
PPIL2	-0.880024	8.35787	-7.75912	0.000150649	0.00206389	0.903899
RPL21	-0.587269	7.81673	-7.7576	0.000150826	0.00206525	0.902581
BCAT2	-1.15767	8.34582	-7.75514	0.000151114	0.00206807	0.900445
GORASP2	0.883656	9.62628	7.7532	0.000151342	0.0020691	0.898759
DNAJA2	0.530381	7.18863	7.7472	0.000152048	0.00207653	0.893548
BCAR1	-0.690042	7.91253	-7.74582	0.000152211	0.00207669	0.892344
THOC1	-0.839811	9.03109	-7.74486	0.000152325	0.00207716	0.891511
MTAP	-0.590383	8.71836	-7.74158	0.000152714	0.00208047	0.888654
C030046K23RIK	-1.07081	7.6412	-7.73803	0.000153136	0.00208389	0.885564
RAB11A	0.984844	7.56637	7.73738	0.000153212	0.00208389	0.885005
EG382843	0.712556	9.32849	7.73413	0.000153601	0.00208732	0.882168
LONP2	-0.728822	11.3366	-7.73343	0.000153684	0.00208732	0.88156
EG433865	1.38229	8.27245	7.73045	0.00015404	0.00208771	0.878969
GALNT1	-0.811534	9.29195	-7.73036	0.000154051	0.00208771	0.878888
RTN2	-1.04096	10.1375	-7.72793	0.000154343	0.00208927	0.876772
SERINC3	-0.674053	11.8308	-7.72724	0.000154426	0.00208927	0.876167
OSBP	0.61869	7.86889	7.72478	0.000154722	0.00209093	0.874023
B930037P14RIK	-0.844155	7.71767	-7.72448	0.000154758	0.00209093	0.873763
DLST	-0.733497	11.6407	-7.7198	0.000155322	0.00209443	0.869685
ART4	-0.763872	8.00739	-7.71971	0.000155334	0.00209443	0.869602
STEAP2	-0.597475	8.09405	-7.71874	0.00015545	0.00209494	0.868761
SIVA1	-0.68158	10.5207	-7.71646	0.000155727	0.00209759	0.866772
WBSCR22	-0.631243	8.64371	-7.71518	0.000155882	0.00209862	0.865653
EPHB6	-0.571722	6.98469	-7.71097	0.000156394	0.00210444	0.861982
ACADM	-0.606379	14.1375	-7.70985	0.000156531	0.00210465	0.861
LOC100046817	-1.03239	8.14469	-7.70827	0.000156724	0.002105	0.859624
MT-ND4L	1.33919	8.86936	7.70767	0.000156797	0.002105	0.859097
LOC637785	0.618859	6.91325	7.7049	0.000157137	0.00210799	0.856676
LDHD	-0.687196	8.39096	-7.69953	0.000157796	0.00211298	0.851984
BMP6	0.883048	7.15671	7.69949	0.000157801	0.00211298	0.851954
SLC43A1	-0.89236	9.30346	-7.69762	0.000158032	0.00211357	0.850315
HMOX1	-1.04749	8.3992	-7.69646	0.000158175	0.00211441	0.8493
LOC386288	0.663682	7.17174	7.69569	0.00015827	0.00211461	0.84863
LOC385822	-0.788231	8.0108	-7.69356	0.000158533	0.00211706	0.846766
NAT8L	-1.37756	8.87468	-7.69182	0.000158749	0.00211781	0.84524
IDH3A	0.5195	9.27655	7.68652	0.000159407	0.00212338	0.840609
BCL6	1.03188	11.2984	7.68587	0.000159488	0.00212338	0.84004
EHHADH	0.823483	7.45431	7.68386	0.00015974	0.00212558	0.838274
GTF2H4	-0.763304	9.24413	-7.68326	0.000159814	0.00212558	0.837752
D030005B14RIK	-0.544233	7.38516	-7.68171	0.000160008	0.00212645	0.836398
APG5L	-0.590412	8.96471	-7.68145	0.000160041	0.00212645	0.836167
SUHW2	-0.575729	7.39598	-7.67711	0.000160585	0.00213153	0.832368
ABCD1	-0.691358	8.07037	-7.67555	0.000160781	0.00213307	0.830997
DNMT1	0.624314	8.32049	7.67246	0.00016117	0.00213609	0.828291
G6PDX	-1.1292	10.8169	-7.6717	0.000161266	0.00213629	0.827625
VPS26A	0.545382	7.02944	7.66985	0.0001615	0.00213725	0.826
POFUT2	-0.618489	8.32402	-7.66278	0.000162397	0.00214482	0.8198
PPP1R8	-0.636169	8.87912	-7.66206	0.000162487	0.00214495	0.819174
GMEB2	-0.570665	7.81832	-7.6531	0.000163634	0.0021547	0.8113
OTTMUSG00000010747	0.556347	7.04744	7.65243	0.000163719	0.00215475	0.810716
ZFP653	-0.739579	8.75106	-7.65015	0.000164012	0.00215754	0.808713
EVA1	0.648084	6.95865	7.6386	0.000165506	0.00217435	0.798559
NCKIPSD	-0.857148	8.34102	-7.63836	0.000165537	0.00217435	0.798347
LOC245892	1.30698	9.34339	7.63556	0.000165903	0.00217807	0.795877
RBM35A	1.01118	7.31296	7.63414	0.000166087	0.00217899	0.79463
JOSD2	-0.543632	9.60602	-7.63354	0.000166166	0.00217899	0.794099
CTSZ	0.604049	9.97848	7.63242	0.000166312	0.00217899	0.793116
PRKAR1A	-0.50242	12.4244	-7.63145	0.000166439	0.00217899	0.792264
PLEKHF1	-0.556782	8.17954	-7.631	0.000166498	0.00217899	0.791865
MTERFD1	0.503144	7.85943	7.6306	0.000166549	0.00217899	0.791519
FDPS	-0.722716	8.77415	-7.62885	0.000166779	0.00218041	0.789978
F8A	0.628564	9.2473	7.62851	0.000166823	0.00218041	0.789678
DAB2IP	-0.599894	10.141	-7.62454	0.000167345	0.0021849	0.786178
MITD1	-0.742599	9.07229	-7.6239	0.00016743	0.0021849	0.785611
TPPP3	-0.824955	9.6816	-7.62339	0.000167497	0.0021849	0.785164
KLF3	-1.29728	8.8175	-7.6226	0.000167601	0.00218517	0.78447
KCTD5	-0.556675	9.00558	-7.61663	0.000168391	0.00219439	0.779203
UBE2M	-1.13043	9.68599	-7.61294	0.00016888	0.00219822	0.775954
PRDX3	-0.664899	11.5009	-7.6127	0.000168913	0.00219822	0.775737
TPRKB	-0.511581	8.16874	-7.61254	0.000168934	0.00219822	0.775595
LOC384597	-0.888263	7.95567	-7.61152	0.000169069	0.0021989	0.774701
OBRGRP	-0.675799	11.5723	-7.60779	0.000169568	0.0022043	0.771402
B430109P06RIK	-0.657625	7.79392	-7.60648	0.000169742	0.00220548	0.770249
DCTD	-0.507941	7.85573	-7.60042	0.000170555	0.00221282	0.7649
A430070A22RIK	-0.671866	7.95643	-7.60012	0.000170596	0.00221282	0.764629
SLC38A6	-1.06859	9.01249	-7.59951	0.000170678	0.00221282	0.764096
SOLH	-0.695636	8.34301	-7.59854	0.000170809	0.00221282	0.763234
CDKN2B	0.802108	9.09541	7.59355	0.000171483	0.00221829	0.758822
LOC100046035	-0.708381	7.80574	-7.58688	0.000172387	0.00222672	0.752931
FTSJ3	0.796814	7.44769	7.58018	0.000173303	0.00223568	0.747
DHX36	0.732168	9.56344	7.57995	0.000173335	0.00223568	0.746792
LONRF3	0.523792	7.45495	7.5782	0.000173575	0.00223664	0.745241
TWF2	-0.662989	9.65719	-7.57817	0.000173578	0.00223664	0.745221
PRDM4	-0.528655	9.99977	-7.57639	0.000173823	0.00223832	0.743641
UBL3	-0.59041	11.1979	-7.57599	0.000173878	0.00223832	0.743289
NRBP1	-1.11258	8.81246	-7.56591	0.00017527	0.00225404	0.734357
LOC100048436	0.767307	7.45712	7.56376	0.000175569	0.00225613	0.732445
B130038B15RIK	-0.835661	8.36629	-7.56223	0.000175783	0.00225618	0.731086
LEO1	-0.532493	8.1098	-7.56165	0.000175862	0.00225618	0.730577
LOC230253	-0.609956	12.9237	-7.55271	0.000177113	0.00226782	0.722641
LOC623453	-0.918894	9.91975	-7.55073	0.000177391	0.00226918	0.720886
AMIGO2	1.02401	8.97111	7.55002	0.000177492	0.00226937	0.720248
RAB1B	-0.534207	8.25726	-7.54866	0.000177682	0.00227061	0.719047
TLK1	-0.652523	11.2093	-7.54723	0.000177885	0.00227061	0.717768
NAT3	0.550404	6.83786	7.54535	0.000178149	0.00227061	0.716106
PPARGC1B	-1.01383	8.66939	-7.54476	0.000178233	0.00227061	0.715578
PFKFB3	-0.628732	7.7676	-7.54446	0.000178275	0.00227061	0.715314
PTGER3	0.580219	7.19389	7.54446	0.000178276	0.00227061	0.715312
E030026I10RIK	-0.567679	10.8228	-7.53981	0.000178935	0.0022779	0.71118
OGN	0.837027	8.75526	7.53862	0.000179105	0.00227898	0.710115
LOC668047	0.72421	7.2733	7.53737	0.000179281	0.00227909	0.709011
LOC385865	-0.559397	7.37893	-7.53442	0.000179702	0.00228214	0.706384
D030049N18RIK	-0.544074	7.36371	-7.53384	0.000179785	0.00228214	0.705868
TRIM39	0.674278	9.52369	7.53174	0.000180086	0.00228486	0.703998
ASCC3L1	0.771127	8.77658	7.52794	0.000180631	0.00228886	0.700614
HIBADH	-0.769434	14.0972	-7.52788	0.000180639	0.00228886	0.700564
MRPS9	-0.583975	10.9402	-7.52773	0.00018066	0.00228886	0.700429
LOC100041797	-0.57606	8.31466	-7.52706	0.000180757	0.00228898	0.699833
GOLGA1	-0.636268	9.2571	-7.52602	0.000180907	0.00228978	0.698904
A2LD1	-0.558287	8.96552	-7.52516	0.000181029	0.00229004	0.698144
MRPS34	-0.529477	12.7164	-7.52467	0.0001811	0.00229004	0.697706
LRRC8A	-0.75719	8.48775	-7.52065	0.000181681	0.00229547	0.694119
SHBG	0.62312	6.7158	7.52049	0.000181703	0.00229547	0.693981
LOC386123	0.713524	7.35911	7.51579	0.000182384	0.00229633	0.689793
HNRPC	-0.83832	9.82997	-7.51474	0.000182538	0.00229633	0.688851
NEU1	-0.693583	11.0964	-7.51403	0.00018264	0.00229633	0.688224
VAMP3	-0.537905	11.2537	-7.51211	0.000182919	0.00229766	0.686511
CD164	0.774244	13.4943	7.50848	0.000183449	0.00230213	0.68327
CTDSP1	-0.628045	8.42661	-7.5071	0.000183651	0.00230281	0.682037
TBC1D2B	-0.508266	8.48306	-7.50692	0.000183678	0.00230281	0.681876
MAP2K1	0.999996	7.16471	7.50578	0.000183844	0.00230368	0.680861
USP5	-0.599279	9.0151	-7.49951	0.000184766	0.00231019	0.675262
CSF1R	0.853159	8.72584	7.49934	0.000184791	0.00231019	0.675109
SLC30A2	-0.996605	8.56736	-7.49851	0.000184913	0.00231062	0.674372
QDPR	-1.07407	10.161	-7.48746	0.000186551	0.0023267	0.664489
TMEM111	-0.645896	11.1518	-7.48522	0.000186885	0.00232977	0.662486
LOC674004	0.872402	7.15461	7.48282	0.000187243	0.00233093	0.660345
PORCN	-0.604387	8.25481	-7.4818	0.000187396	0.00233173	0.659431
D630048P19RIK	-0.613547	8.53531	-7.47855	0.000187884	0.00233561	0.656517
PGAM5	-0.750917	10.0558	-7.47367	0.000188618	0.00234345	0.65215
CDC2L5	-0.531188	8.14964	-7.46751	0.000189549	0.00235299	0.646635
TGFB1	-0.880636	8.63224	-7.46338	0.000190177	0.00235967	0.642933
CLSTN3	-0.671339	8.48438	-7.45896	0.000190851	0.0023643	0.638969
BC057627	-0.545363	9.80127	-7.45639	0.000191244	0.00236737	0.636661
OPRS1	-0.786233	9.87441	-7.45415	0.000191589	0.00237052	0.634647
LOC381739	-0.765633	10.3128	-7.45271	0.00019181	0.0023717	0.633354
MTDNA_ATP8	1.25749	13.7349	7.4512	0.000192042	0.0023728	0.631999
LOC670356	0.537239	6.93495	7.4403	0.000193728	0.00239028	0.622207
UNC119	-0.532193	8.84158	-7.43831	0.000194038	0.00239152	0.62042
TCN2	-0.952799	9.79644	-7.43688	0.000194261	0.00239239	0.61913
PRR12	0.588477	7.62301	7.43199	0.000195025	0.00240068	0.614734
LOC328820	0.597881	7.22226	7.43036	0.000195281	0.00240159	0.613266
KCTD15	-0.593973	8.84693	-7.42143	0.000196687	0.00241339	0.605229
LOC100043986	-1.0582	8.01027	-7.42043	0.000196846	0.00241339	0.604326
RASL11B	-0.90111	10.5002	-7.42022	0.000196879	0.00241339	0.604136
LOC233529	-0.674547	8.07426	-7.41359	0.000197933	0.00242372	0.59816
CRTAP	-0.679412	10.419	-7.41297	0.000198032	0.00242372	0.597601
BTBD2	-0.633946	7.29813	-7.41236	0.000198128	0.00242372	0.597055
LOC386233	0.960948	7.58524	7.41192	0.000198198	0.00242372	0.596658
TRIM47	0.916409	8.22996	7.4084	0.00019876	0.00242568	0.593486
BLMH	-0.798349	10.156	-7.40809	0.000198811	0.00242568	0.593203
A130082N24RIK	-0.562124	7.43359	-7.40803	0.000198821	0.00242568	0.593147
D15MGI27	0.676634	10.2349	7.40731	0.000198936	0.00242568	0.592498
IPPK	-0.665146	8.88774	-7.40702	0.000198983	0.00242568	0.592234
ARMC10	0.746587	9.70505	7.40544	0.000199236	0.00242653	0.590811
TIRAP	-0.51033	8.12809	-7.40321	0.000199594	0.0024287	0.588799
IFI27	1.55157	13.9439	7.39912	0.000200253	0.00243444	0.585105
EHD4	0.522001	9.90831	7.39833	0.000200381	0.00243487	0.584392
OSBPL2	0.848482	9.40876	7.39704	0.00020059	0.00243512	0.583225
TUBB4	0.651359	7.81665	7.39649	0.000200678	0.00243512	0.582732
D230017B08RIK	-0.751922	7.72107	-7.38933	0.00020184	0.00244687	0.576266
OSBPL9	-0.748053	12.8114	-7.38826	0.000202015	0.00244687	0.575295
LOC195418	0.574024	7.01234	7.3854	0.000202482	0.00245139	0.572708
RBM43	-0.762587	9.07576	-7.38344	0.000202803	0.00245415	0.570932
LOC383561	-0.816324	7.92165	-7.38052	0.000203282	0.00245778	0.568293
TRIP6	-0.836907	9.39354	-7.38047	0.000203289	0.00245778	0.568252
ST3GAL3	-0.684379	9.42585	-7.37466	0.000204246	0.00246709	0.562994
LOC100047264	-0.972622	8.59314	-7.37305	0.000204512	0.00246918	0.561534
NUP62	1.22218	9.74831	7.36946	0.000205107	0.00247297	0.558283
LOC234374	-0.505069	8.32913	-7.35906	0.00020684	0.00248933	0.548858
RAB31	-0.548602	10.8552	-7.35482	0.000207553	0.00249564	0.545005
B4GALT3	-0.557341	8.79156	-7.35361	0.000207756	0.00249581	0.543908
MAPRE2	0.547298	9.01564	7.35361	0.000207756	0.00249581	0.543908
PCX	-1.11353	9.36712	-7.35277	0.000207898	0.00249638	0.543143
SCN7A	1.07877	8.38995	7.35043	0.000208292	0.00249928	0.541022
BC021790	-0.654791	8.11029	-7.35022	0.000208328	0.00249928	0.540829
ZFP260	-0.663212	9.59895	-7.34502	0.000209208	0.00250622	0.536109
GTPBP1	-0.600658	8.09044	-7.34455	0.000209286	0.00250622	0.535688
PLAGL2	-0.738553	9.20492	-7.3431	0.000209534	0.00250691	0.534367
ALG2	-0.853752	8.74622	-7.34215	0.000209696	0.00250772	0.5335
TRIM56	-0.630668	8.80033	-7.33565	0.000210804	0.00251713	0.527594
RAB32	0.567436	10.8715	7.33242	0.000211358	0.00252055	0.524655
IL10RB	0.739775	7.89064	7.33196	0.000211436	0.00252055	0.524242
SIAH1A	-0.519228	9.29458	-7.32604	0.000212456	0.0025313	0.518855
EXOC4	-0.837106	8.74982	-7.32454	0.000212715	0.0025313	0.517489
CCDC109B	0.696621	7.19751	7.32028	0.000213453	0.00253772	0.513612
EXOC7	0.556664	8.49595	7.31962	0.000213568	0.00253796	0.513005
LOC677180	-0.73984	8.46538	-7.31366	0.000214606	0.00254652	0.507575
FAM119A	0.618467	7.14115	7.31344	0.000214645	0.00254652	0.507372
HYAL1	-0.657377	8.36188	-7.31327	0.000214674	0.00254652	0.507223
RHOB	1.07901	9.97954	7.31243	0.000214821	0.00254705	0.506455
LOC381801	-0.573622	7.30821	-7.31137	0.000215007	0.00254705	0.505484
RPL13A	-0.676492	9.76942	-7.31037	0.000215182	0.00254797	0.504574
MFSD7C	-0.558151	8.09943	-7.3094	0.000215352	0.00254884	0.503692
FAM108A	-0.522977	11.3649	-7.30675	0.000215817	0.00255206	0.501275
NUDT8	-0.930044	9.2961	-7.30617	0.000215918	0.00255212	0.50075
TXNRD2	-0.661566	9.85252	-7.30516	0.000216097	0.00255309	0.499822
C2CD2L	0.703772	9.83583	7.3011	0.000216812	0.00255925	0.496121
FKTN	-0.65967	8.36195	-7.29898	0.000217187	0.00256177	0.494187
PABPN1	-0.776621	12.5837	-7.29647	0.000217633	0.00256436	0.491889
LOC676389	-0.538215	7.37606	-7.29003	0.000218779	0.00257557	0.486008
KAP	1.0809	7.35536	7.2867	0.000219374	0.00257914	0.482967
M6PR	0.555308	8.53159	7.28628	0.00021945	0.00257914	0.482578
ARMCX3	0.954299	8.31288	7.28521	0.000219642	0.00257914	0.481599
B230342M21RIK	-1.16023	10.8744	-7.28493	0.000219691	0.00257914	0.481347
HGS	-0.812216	8.94418	-7.2849	0.000219696	0.00257914	0.48132
NDRL	-1.06836	11.5555	-7.28471	0.000219731	0.00257914	0.481143
MYD88	0.523146	9.84241	7.28452	0.000219765	0.00257914	0.48097
PREI3	-0.518788	7.63012	-7.28324	0.000219995	0.00257993	0.479798
MT-ND1	1.80888	12.975	7.28306	0.000220028	0.00257993	0.479633
GPHN	-0.755318	9.87791	-7.27953	0.000220663	0.00258394	0.476404
GPR109A	-0.945269	10.567	-7.27845	0.000220856	0.00258506	0.475423
B130024G19RIK	-0.696124	7.64811	-7.27789	0.000220958	0.00258511	0.474909
PSMD10	0.531478	9.6039	7.27546	0.000221397	0.00258796	0.472682
B230107H12RIK	-0.689776	8.16653	-7.27417	0.000221631	0.00258955	0.471499
OBFC2B	-0.642611	8.66837	-7.26503	0.000223293	0.00260321	0.463135
OBFC2A	0.940992	8.97266	7.26238	0.000223778	0.00260772	0.460702
PLA2G7	0.546943	7.1056	7.26056	0.000224111	0.00261045	0.459037
ADORA1	-0.76553	8.09804	-7.2594	0.000224326	0.00261122	0.457966
PCGF1	-0.624817	9.64038	-7.25913	0.000224375	0.00261122	0.457718
SCD2	-0.775102	7.92284	-7.25353	0.000225405	0.00262091	0.452587
D830050E09RIK	-0.517354	7.50508	-7.25052	0.000225963	0.00262597	0.449822
AA589481	-0.523687	7.33258	-7.24999	0.000226061	0.00262597	0.449335
STX7	-0.62636	11.1201	-7.24417	0.000227141	0.00263334	0.443996
MECP2	-0.562593	9.19047	-7.24326	0.000227312	0.00263334	0.443153
ULK1	-0.601366	9.51555	-7.24227	0.000227496	0.00263334	0.44225
ABCB8	-0.731386	8.43787	-7.24074	0.000227782	0.00263377	0.44084
BC033915	-0.52815	7.06537	-7.24061	0.000227806	0.00263377	0.440721
CYTIP	0.552219	9.52169	7.23626	0.00022862	0.00263971	0.436729
LOC380665	0.877112	7.3079	7.23424	0.000229	0.00264241	0.434867
A930026H04RIK	-0.510016	7.57656	-7.22839	0.000230102	0.00265219	0.42949
METTL9	0.655055	9.77031	7.22642	0.000230475	0.00265418	0.427676
D230029K13RIK	0.709082	7.3476	7.22329	0.000231069	0.00265986	0.424795
MUP1	5.22046	9.51549	7.22219	0.000231278	0.00266111	0.423781
KLHL26	-0.509912	8.89898	-7.22084	0.000231535	0.00266194	0.422536
BC010584	-0.864968	7.65352	-7.22075	0.000231552	0.00266194	0.422457
MEST	1.21855	9.8379	7.21953	0.000231785	0.00266231	0.421329
LAG3	-0.815039	7.75401	-7.21494	0.000232663	0.00266891	0.417097
OTTMUSG00000000971	0.976611	9.05279	7.21187	0.00023325	0.00267333	0.414273
LOC100047393	-0.628583	10.8606	-7.20357	0.00023485	0.00268724	0.406615
LOC676748	0.663489	7.21453	7.20084	0.000235378	0.00269072	0.404102
KLHDC8B	-0.633009	7.53381	-7.19589	0.000236341	0.0026959	0.399528
KCNN4	-0.644326	7.38092	-7.19403	0.000236704	0.00269615	0.39781
CENTG3	-0.798325	8.3757	-7.194	0.000236709	0.00269615	0.397785
OGFOD1	-0.545422	8.63722	-7.19043	0.000237407	0.00270107	0.394487
ALDH3B2	-0.795707	7.84182	-7.18874	0.000237738	0.00270367	0.392928
WWTR1	0.733771	10.2139	7.18246	0.000238975	0.00271191	0.387115
GALNTL4	-0.824273	9.03946	-7.17914	0.000239631	0.00271818	0.384045
PLEKHM2	-0.525717	11.2953	-7.1762	0.000240213	0.00272245	0.381327
[truncated: 1,404 more rows]

## Sheet: Fig. 1a,b,c-8wHFD
id	logFC	AveExpr	t	P.Value	adj.P.Val	B
LOC270589	1.55359	8.07284	23.5672	4.06473e-10	1.07475e-05	12.3942
EAR11	1.66545	8.53607	21.3773	1.0627e-09	1.2251e-05	11.7771
SLC5A7	1.65772	8.32628	20.8014	1.39e-09	1.2251e-05	11.596
LOC386199	1.67347	8.22705	17.1568	9.14699e-09	5.30839e-05	10.2251
ANKHD1	1.07905	9.14328	16.9271	1.04283e-08	5.30839e-05	10.1235
ZBTB7A	1.3401	9.79226	16.6778	1.20458e-08	5.30839e-05	10.0108
GBF1	0.756334	8.99699	15.4434	2.5375e-08	8.76382e-05	9.41454
NUP210	0.951796	9.48246	15.3733	2.65159e-08	8.76382e-05	9.37862
AU018778	-0.764548	11.3801	-14.7516	3.94819e-08	0.000109931	9.04992
LOC100043402	0.965661	7.78783	14.5001	4.65867e-08	0.000109931	8.91146
LOC381328	1.03483	7.72859	14.4534	4.80528e-08	0.000109931	8.88542
D830027H13RIK	0.862177	7.68804	14.3764	5.05837e-08	0.000109931	8.84219
MMP12	1.72139	8.76517	14.2763	5.40974e-08	0.000109931	8.78549
RPRML	-0.862968	9.18162	-14.099	6.09906e-08	0.000109931	8.68381
UBD	1.86489	9.93769	14.0104	6.47899e-08	0.000109931	8.63237
B430320J11RIK	1.05206	8.71144	13.9719	6.65214e-08	0.000109931	8.60988
LIPF	1.36664	8.26392	13.5375	8.99984e-08	0.000139979	8.35032
TPH2	1.76899	8.45604	13.4044	9.89109e-08	0.000145295	8.26857
FGF13	0.834986	8.41887	13.1516	1.18603e-07	0.000165052	8.1105
PCOLCE2	1.05594	10.815	12.8743	1.45284e-07	0.000190932	7.93253
VNN3	-0.785983	10.6875	-12.8164	1.51642e-07	0.000190932	7.89478
SLC4A7	0.725808	9.93729	12.5682	1.82578e-07	0.000198912	7.73048
LOC385923	1.25181	8.32434	12.5557	1.84311e-07	0.000198912	7.72209
TOR1B	0.772824	9.58189	12.5211	1.89197e-07	0.000198912	7.69884
VGLL3	0.675985	8.88677	12.4536	1.99142e-07	0.000198912	7.65324
CSNK2A1-RS4	0.650198	7.79522	12.4351	2.01972e-07	0.000198912	7.64067
IGTP	1.13173	10.8776	12.4029	2.06987e-07	0.000198912	7.6188
INDO	0.955036	7.56296	12.38	2.1064e-07	0.000198912	7.60319
LGALS3	0.631056	13.8959	12.0872	2.64137e-07	0.000240829	7.40039
COL16A1	0.657447	10.577	12.043	2.73428e-07	0.00024099	7.36928
LOC386298	0.880309	7.09822	11.9942	2.84118e-07	0.000242334	7.33472
SYNE2	0.597579	7.49072	11.686	3.63061e-07	0.000284425	7.11271
A530025E09RIK	0.699442	8.46078	11.6619	3.70182e-07	0.000284425	7.09505
LOC100048461	0.74885	8.12474	11.6435	3.75702e-07	0.000284425	7.08159
SNHG10	-0.610074	9.49161	-11.6245	3.81531e-07	0.000284425	7.06757
SERPINA3G	1.00422	8.84856	11.5775	3.96326e-07	0.000284425	7.03291
NRG4	-0.605944	11.726	-11.5723	3.98008e-07	0.000284425	7.02905
BC010584	0.625659	7.48627	11.4987	4.22559e-07	0.000284855	6.97442
EG236893	0.652143	7.93328	11.4767	4.30226e-07	0.000284855	6.95799
HSD11B1	-0.628271	11.4495	-11.4747	4.30929e-07	0.000284855	6.9565
GBP3	0.800707	9.87845	11.3655	4.71371e-07	0.000303988	6.8744
HIP1	0.734352	8.50921	11.232	5.26495e-07	0.000331454	6.77286
B230342N21RIK	-0.63533	9.07961	-11.1858	5.47189e-07	0.00033647	6.73739
OLFM1	0.546125	9.855	11.0992	5.88416e-07	0.000348528	6.67044
COTL1	0.551401	10.5511	11.0897	5.9316e-07	0.000348528	6.66303
EAR12	0.825528	9.0276	11.0225	6.27782e-07	0.000356575	6.61063
C330049H01RIK	-0.612353	9.91382	-10.9966	6.41711e-07	0.000356575	6.59034
MYL4	0.70793	11.0888	10.9864	6.47314e-07	0.000356575	6.5823
LOC386144	0.961534	8.50014	10.915	6.87842e-07	0.000371168	6.52606
AW822252	0.637561	7.1652	10.8684	7.15831e-07	0.000378546	6.48908
LOC624083	0.627114	8.59616	10.779	7.73037e-07	0.000400782	6.41766
PODN	-0.835397	9.11254	-10.7345	8.03339e-07	0.00040448	6.38189
LOC382128	0.829112	8.08935	10.7239	8.10764e-07	0.00040448	6.37332
MEGF9	0.560973	8.46557	10.5242	9.65367e-07	0.00047269	6.21043
SRPX2	0.636315	10.1607	10.3385	1.13827e-06	0.00053797	6.05596
EAR10	0.740934	8.86961	10.3374	1.13938e-06	0.00053797	6.05504
FKBP5	-0.635539	9.04563	-10.3048	1.1731e-06	0.000544176	6.02762
A630091F01RIK	0.777349	9.08972	10.275	1.20495e-06	0.000549312	6.00243
EPDR1	0.561478	8.68453	10.2179	1.26849e-06	0.000557929	5.95404
MYO1F	0.617412	9.6635	10.2142	1.27277e-06	0.000557929	5.95087
D830005N24RIK	0.614704	7.35761	10.2018	1.28716e-06	0.000557929	5.94028
H2-DMB1	0.560706	10.3661	10.0964	1.41636e-06	0.000602997	5.85001
A330086O21RIK	0.8592	7.75597	10.0808	1.43674e-06	0.000602997	5.83651
THBS1	0.68947	7.88016	10.0258	1.51088e-06	0.000616477	5.78892
ATP1A2	-0.565992	11.8249	-10.0225	1.51549e-06	0.000616477	5.78604
ATP2A3	0.620561	9.75658	9.92733	1.65439e-06	0.000662784	5.70296
CYB5R2	0.614467	7.5623	9.87793	1.7319e-06	0.000683481	5.65951
SHE	0.550234	8.27162	9.81898	1.82963e-06	0.000687029	5.60736
CCL9	0.569499	12.1373	9.81323	1.83948e-06	0.000687029	5.60226
LOC100046781	0.577571	8.1583	9.81163	1.84224e-06	0.000687029	5.60083
CTSS	0.624292	8.46433	9.80873	1.84723e-06	0.000687029	5.59826
LAT2	0.525233	8.75385	9.78196	1.89407e-06	0.000687029	5.57444
RHBDL7	-0.523161	8.11785	-9.78043	1.89679e-06	0.000687029	5.57308
IGFBP5	0.533139	12.6624	9.73032	1.98813e-06	0.000702887	5.5283
GBP10	0.884407	7.91301	9.71742	2.01241e-06	0.000702887	5.51674
PCYT1A	0.643618	9.27036	9.66343	2.11759e-06	0.000727157	5.46818
NDUFB9	-0.538746	9.23127	-9.56455	2.32612e-06	0.000788526	5.37849
LOC386330	1.13332	9.88081	9.45905	2.5736e-06	0.000853031	5.28173
CMA1	-0.547415	7.93939	-9.42349	2.66335e-06	0.000869403	5.24888
FAM20B	0.665288	8.96727	9.37876	2.78115e-06	0.000896784	5.20737
EG240916	0.885523	7.17526	9.34323	2.87875e-06	0.000917074	5.17425
H2-DMA	0.532818	11.0603	9.2992	3.0049e-06	0.000945863	5.13305
MMP9	-0.710262	8.57546	-9.25249	3.14537e-06	0.000978431	5.08911
EAR2	0.669482	11.3155	9.1971	3.32125e-06	0.00102113	5.03673
GOLIM4	0.571015	9.43001	9.11426	3.60467e-06	0.00108282	4.95778
CD68	0.593485	10.222	9.09191	3.68553e-06	0.00108282	4.93637
D830031G23RIK	0.814576	7.79953	9.08628	3.70623e-06	0.00108282	4.93096
LPGAT1	0.565723	9.18507	9.08075	3.72666e-06	0.00108282	4.92566
A930025J12RIK	-0.622768	10.7928	-9.01763	3.96893e-06	0.00112037	4.8648
LOC100043671	-0.799373	13.2523	-9.01409	3.98301e-06	0.00112037	4.86138
KLHL21	-0.525486	9.84922	-8.98088	4.11783e-06	0.0011461	4.82919
A530018G09RIK	-0.544018	9.00928	-8.95421	4.2297e-06	0.00116497	4.80325
LOC675594	0.578152	7.70519	8.91901	4.3824e-06	0.00119459	4.76891
BLCAP	-0.508258	12.0631	-8.89837	4.47475e-06	0.00119523	4.7487
RETNLA	0.539452	14.199	8.89479	4.49098e-06	0.00119523	4.7452
ACSM3	-0.541784	8.20499	-8.88356	4.54232e-06	0.00119523	4.73418
TNKS	0.538671	7.98462	8.87852	4.56557e-06	0.00119523	4.72923
GPX3	-0.816289	12.8199	-8.83773	4.75854e-06	0.00121106	4.68908
A930010D23RIK	0.612582	7.37048	8.83196	4.78654e-06	0.00121106	4.68339
IRX3	1.18376	9.78922	8.82479	4.82156e-06	0.00121106	4.67632
LOC100041388	0.808647	11.3364	8.72977	5.31342e-06	0.00126914	4.58196
FLRT2	0.625488	8.19671	8.71839	5.3759e-06	0.00126914	4.5706
TGM2	0.514007	10.2256	8.60212	6.06205e-06	0.00139201	4.45366
IFI47	0.863319	9.7628	8.59713	6.09352e-06	0.00139201	4.44861
D330022O09RIK	0.570554	7.64937	8.59502	6.10694e-06	0.00139201	4.44647
MS4A6D	0.50546	8.8142	8.56626	6.29243e-06	0.00140998	4.4173
S100A1	-0.670043	12.7092	-8.52295	6.58348e-06	0.00142683	4.37318
IIGP2	0.71549	11.0362	8.50901	6.68029e-06	0.00143604	4.35893
MYCL1	-0.891662	10.5737	-8.48675	6.838e-06	0.00145809	4.33615
ANXA1	0.672017	9.61972	8.4282	7.27259e-06	0.00148431	4.27594
SNX30	0.572468	8.58676	8.42503	7.29697e-06	0.00148431	4.27267
TOB1	0.521618	10.7987	8.39134	7.5616e-06	0.00151467	4.23782
LGALS4	-0.504063	9.69738	-8.31218	8.22516e-06	0.00161097	4.15547
NDRG1	-0.501444	11.051	-8.25395	8.75367e-06	0.0016731	4.09443
F730003H07RIK	0.822172	9.76676	8.25149	8.77682e-06	0.0016731	4.09183
LGMN	0.572198	11.9522	8.24951	8.79547e-06	0.0016731	4.08975
ACTB	-0.606829	11.8504	-8.22728	9.00804e-06	0.00169175	4.06632
HN1L	0.617631	9.19909	8.2101	9.17604e-06	0.00170862	4.04819
AKT2	-0.5275	8.28681	-8.1749	9.53112e-06	0.00173184	4.01091
D630016P04RIK	0.662073	7.20346	8.16552	9.62826e-06	0.00173184	4.00095
SFRP5	1.43219	10.3911	8.10191	1.03158e-05	0.0018184	3.93316
TTYH2	-0.536076	9.38131	-8.0435	1.09944e-05	0.00190001	3.87048
SYP	0.685342	9.75168	8.01103	1.13924e-05	0.0019434	3.83546
PQLC3	0.520153	9.18852	7.952	1.21568e-05	0.00203441	3.77147
EAR3	0.567545	8.8779	7.93362	1.24061e-05	0.00206307	3.75146
GPNMB	0.761462	8.08718	7.91139	1.27149e-05	0.00210121	3.7272
IGFALS	0.647145	10.89	7.88653	1.30702e-05	0.00214651	3.70001
ACTA1	-0.578578	12.0459	-7.816	1.41383e-05	0.00229344	3.62243
BACH1	0.601626	8.16063	7.72766	1.56116e-05	0.00244726	3.52441
CREBBP	0.6008	7.65847	7.712	1.58897e-05	0.0024714	3.50694
CHCHD10	-0.587988	13.4399	-7.6909	1.62731e-05	0.00251625	3.48333
LRRC8	-0.511077	9.76613	-7.66669	1.67252e-05	0.00253225	3.45619
EGR2	0.58748	8.02166	7.66488	1.67597e-05	0.00253225	3.45415
CHD1	0.613626	8.00701	7.65107	1.70242e-05	0.00254233	3.43864
ABCD2	0.551042	11.1081	7.64723	1.70986e-05	0.00254233	3.43432
AHDC1	0.541354	8.72062	7.6464	1.71149e-05	0.00254233	3.43338
H2-AB1	0.525527	13.4509	7.60006	1.80417e-05	0.0026211	3.38111
IGH-6	0.804315	12.3011	7.49695	2.03057e-05	0.00287114	3.26379
MLXIPL	-0.554544	9.83749	-7.4309	2.19165e-05	0.00299431	3.18795
A630077B13RIK	0.525223	7.53718	7.41951	2.2208e-05	0.00301129	3.17481
GAMT	0.540936	10.7064	7.36046	2.37885e-05	0.00316076	3.10642
SCL0001163.1_8	0.684985	7.57927	7.33704	2.44487e-05	0.00320024	3.07917
SLC2A6	0.522789	8.48393	7.33203	2.45925e-05	0.0032032	3.07334
ZFHX1A	0.504518	7.27107	7.24733	2.71675e-05	0.00333109	2.97414
LUM	0.502508	10.7312	7.24594	2.72121e-05	0.00333109	2.9725
CYTIP	0.525093	9.94875	7.15432	3.03356e-05	0.00362942	2.86412
IRGB10	0.965991	7.85853	7.15043	3.04763e-05	0.00362984	2.8595
SLC15A3	0.66134	8.59586	7.14313	3.07427e-05	0.00364515	2.85081
LOC671878	0.510631	9.02172	7.10806	3.20583e-05	0.00375068	2.80897
ACOT4	-0.569105	8.24344	-7.07624	3.33047e-05	0.00379665	2.77087
TMEM120B	-0.555153	10.9276	-7.07505	3.3352e-05	0.00379665	2.76945
SELP	0.63605	9.463	7.03177	3.5135e-05	0.00387185	2.7174
CLECSF12	0.626313	7.98268	6.99823	3.65874e-05	0.00391663	2.67689
LOC386112	0.922738	9.7931	6.98595	3.71353e-05	0.00394191	2.66202
NEDD9	0.514602	11.2394	6.93393	3.9557e-05	0.00411347	2.5988
DUSP3	0.518741	8.68468	6.92901	3.97949e-05	0.00411347	2.5928
TIMP1	0.555074	8.83995	6.92836	3.98263e-05	0.00411347	2.59201
BMP3	0.66775	10.5895	6.89094	4.16872e-05	0.00415944	2.54628
A330102K04RIK	0.657205	7.75119	6.85867	4.33675e-05	0.00425542	2.50669
PVALB	0.837991	7.61973	6.84695	4.39957e-05	0.0042768	2.49228
LOC280097	0.551668	7.3202	6.82167	4.53848e-05	0.00433142	2.46112
LOC636752	-0.816713	8.05145	-6.80719	4.6202e-05	0.00435068	2.44323
WDR92	-0.532057	9.39568	-6.77633	4.79967e-05	0.00439626	2.40501
POLYDOM-PENDING	0.523113	7.01946	6.76632	4.85945e-05	0.00441542	2.39259
ATF3	0.636834	7.79585	6.68782	5.35747e-05	0.00470621	2.29466
NAT8L	-0.56781	8.18716	-6.59378	6.02776e-05	0.00502782	2.17622
SCL0001284.1_18	0.54128	8.47339	6.59377	6.02784e-05	0.00502782	2.17621
FCGR4	0.776288	9.52805	6.57813	6.14783e-05	0.00506401	2.15639
MT-ND5	-0.770749	8.57725	-6.56429	6.25619e-05	0.00508984	2.13883
MYO1G	0.510168	9.09396	6.46661	7.08212e-05	0.00549144	2.01406
S100A8	0.66601	10.0156	6.45554	7.18289e-05	0.00550814	1.99983
PMEPA1	-0.525144	8.97647	-6.45383	7.19858e-05	0.00550814	1.99764
HIST1H2BJ	0.500175	12.4438	6.30233	8.74841e-05	0.00623495	1.80115
TREM2	0.72465	8.40116	6.27305	9.08755e-05	0.00640757	1.76279
PIK3CB	-0.685611	11.0997	-6.26875	9.13854e-05	0.00640831	1.75715
LOC386360	0.803546	10.1727	6.20476	9.93479e-05	0.00670117	1.67284
ZC3H18	0.540217	9.84045	6.18298	0.000102226	0.0067743	1.64402
CD52	0.769291	10.4037	6.16855	0.000104181	0.00688665	1.62488
HIST1H2BM	0.55436	11.3061	6.09352	0.000115023	0.00721739	1.52488
EAR4	0.744705	10.515	6.09064	0.000115463	0.00721739	1.52102
PRTN3	-0.569904	8.99437	-6.0632	0.000119745	0.00736321	1.48422
SLPI	-0.996536	10.8934	-6.03791	0.000123842	0.00752737	1.45021
CALML3	-0.520385	8.00512	-5.97669	0.000134398	0.00798566	1.36749
LOC100048554	0.706348	10.055	5.88772	0.000151501	0.00857038	1.24628
HSPB7	0.731628	7.87159	5.86891	0.000155408	0.00872427	1.22051
SLC5A6	-0.713482	10.7268	-5.82514	0.000164923	0.00912288	1.16033
B230386D16RIK	0.567414	8.19854	5.79106	0.000172767	0.00931375	1.11327
SLC1A3	-0.507016	13.3696	-5.75732	0.00018093	0.00956793	1.0665
SERPINA3F	0.659883	7.39521	5.62674	0.000216636	0.0107901	0.883925
CLIC6	-0.52721	9.75411	-5.57366	0.000233253	0.0112458	0.808965
FAM13A	-0.615224	9.14619	-5.55713	0.000238701	0.0113323	0.785541
CLEC2D	-0.59476	11.4649	-5.55706	0.000238724	0.0113323	0.785446
LOC385959	0.599165	8.61496	5.49906	0.000258953	0.0120596	0.702913
PCX	-0.565007	9.12344	-5.48042	0.000265835	0.0123099	0.676289
CSNK2A1-RS3	0.645198	8.95243	5.42419	0.000287819	0.0129867	0.595636
ELOVL6	-0.511096	8.00843	-5.40186	0.000297084	0.0132914	0.563465
SAA3	0.864082	9.54686	5.32589	0.000331063	0.0143502	0.453491
LYZ2	0.503274	13.6528	5.30314	0.000342032	0.0146101	0.420383
A530026G17	-0.508859	9.25622	-5.03947	0.000501706	0.0184185	0.0310559
CYP3A11	1.61623	8.86062	4.78234	0.000736003	0.0237325	-0.358555
EMR1	0.599775	9.30841	4.70182	0.00083147	0.0254161	-0.482549
CD274	0.519487	10.5961	4.58754	0.000990151	0.0287643	-0.660093
APOA4	-0.914212	8.65035	-4.53475	0.00107403	0.0302476	-0.742737
SEPHS2	-0.531178	9.6222	-4.44718	0.00123018	0.0330905	-0.880655
WISP2	0.500396	10.1717	4.40264	0.00131868	0.0344198	-0.951216
LOC100048295	-0.512889	9.25841	-4.37715	0.00137231	0.0354917	-0.9917
ABCG5	1.07989	8.92434	4.31405	0.00151526	0.0377673	-1.09231
GPD1	-0.526139	10.2908	-4.22348	0.00174854	0.0412661	-1.23763
CYP4A14	-0.924208	10.6422	-4.0645	0.00225415	0.0483575	-1.49513
SAA1	1.13811	8.00114	4.00272	0.00249024	0.0512808	-1.59602
SERPINA1E	-0.779284	11.2532	-3.86351	0.00312228	0.0585032	-1.82483
OTTMUSG00000000231	-1.28703	11.0584	-3.77513	0.0036089	0.0634884	-1.97114
UCP1	1.70675	7.59428	3.57777	0.00500318	0.0784152	-2.30037
CUZD1	-0.537371	10.7717	-3.57174	0.00505368	0.0789742	-2.31047
FABP3	1.22187	7.83165	3.40737	0.00665535	0.092133	-2.58693
LOC636944	-0.912857	7.90431	-3.37697	0.0070049	0.0944501	-2.63822
COX7A1	0.663123	9.56128	3.12897	0.0106663	0.120097	-3.05795
ABCG8	0.736838	8.40122	3.11598	0.0109051	0.121869	-3.07997
CYP7B1	-0.8348	9.45579	-3.11036	0.0110102	0.122525	-3.0895
G6PC	-0.749411	9.30369	-3.08013	0.0115932	0.126302	-3.14076
DBP	-0.756681	11.7581	-3.0158	0.0129406	0.134634	-3.24981
FPR2	0.82051	7.99951	2.81594	0.0182302	0.16519	-3.58797
LOC100047788	1.3413	7.82207	2.81223	0.0183468	0.165792	-3.59424
HAMP2	-0.6241	8.40439	-2.72297	0.0213886	0.18074	-3.74461
LOC384413	-0.54373	7.37008	-2.6888	0.0226826	0.187192	-3.80202
LOC384415	-0.929473	7.45824	-2.60958	0.0259918	0.201509	-3.9347
CYP2A5	0.714779	8.00725	2.55603	0.0284961	0.211588	-4.02399
CYP2F2	-0.549471	10.4526	-2.43626	0.0349958	0.235152	-4.22234
IGKV3-2_X16954_IG_KAPPA_VARIABLE_3-2_18	-0.640468	7.805	-2.42561	0.0356399	0.237549	-4.23987
APOM	-0.601667	9.74418	-2.34978	0.0405744	0.25574	-4.36413
IRF4	-0.566389	8.49291	-2.26299	0.0470424	0.277177	-4.50499

## Sheet: Fig. 1a,b,c-20wHFD
id	logFC	AveExpr	t	P.Value	adj.P.Val	B
CD72	2.3882	8.6349	35.174	5.59856e-09	9.57199e-05	10.1079
STAP1	2.18435	8.61826	32.8089	8.98544e-09	9.57199e-05	9.86066
SLC11A1	1.49674	10.7031	30.5136	1.47048e-08	9.57199e-05	9.58338
GPNMB	2.67677	9.69882	29.7132	1.76123e-08	9.57199e-05	9.47674
MYO1F	1.98363	10.8239	29.064	2.04601e-08	9.57199e-05	9.38609
P2RY6	1.25341	11.5558	28.809	2.17208e-08	9.57199e-05	9.3494
ATF3	2.27306	9.10824	26.0356	4.31348e-08	0.000162932	8.90735
E030020A01RIK	1.49018	8.25033	25.1075	5.51499e-08	0.000167592	8.73969
SLC37A1	1.19002	7.79291	24.9093	5.81883e-08	0.000167592	8.70246
EMR1	1.69293	10.1865	24.5965	6.33832e-08	0.000167592	8.64261
BLNK	1.39066	8.43666	23.9642	7.55903e-08	0.000181698	8.51754
PIRA4	1.12502	8.91216	22.7964	1.05946e-07	0.000233443	8.27106
NCKAP1L	1.67011	10.6793	22.2284	1.25625e-07	0.000255513	8.14338
AADACL1	1.85421	10.872	21.907	1.38599e-07	0.000261764	8.06873
MCM5	1.21587	8.9278	21.4605	1.59251e-07	0.000280717	7.96202
CD68	2.68665	11.5484	21.1259	1.77054e-07	0.000292594	7.87966
RGS1	2.86693	8.82755	20.69	2.03763e-07	0.000301475	7.76922
CLECSF12	1.69426	9.30049	20.6442	2.06828e-07	0.000301475	7.7574
GAS2L3	1.12955	7.9532	20.5027	2.16634e-07	0.000301475	7.72063
CASP1	1.27938	11.0481	19.7824	2.75608e-07	0.000364367	7.5271
E330036I19RIK	1.27665	11.6518	19.0331	3.57316e-07	0.000433875	7.31396
CREG1	0.902017	9.67847	18.9525	3.67662e-07	0.000433875	7.29026
PIK3AP1	1.19256	8.6157	18.7497	3.95215e-07	0.000433875	7.23
LCP1	1.76079	9.8174	18.7195	3.99518e-07	0.000433875	7.22094
APOBEC1	1.41519	10.4072	18.6327	4.12179e-07	0.000433875	7.1948
GPR65	0.963034	8.28683	18.5055	4.31595e-07	0.000433875	7.15612
CD84	1.20291	8.31931	18.2798	4.6865e-07	0.000433875	7.08656
ZRANB3	2.61179	9.50338	18.2582	4.72372e-07	0.000433875	7.07985
TMEM106A	1.16753	9.72517	18.198	4.82961e-07	0.000433875	7.06105
PTGDS2	2.04704	8.57287	18.1463	4.92275e-07	0.000433875	7.04482
LYZ2	1.10003	14.1109	18.0091	5.17974e-07	0.000441798	7.00147
LOC100048461	1.78478	9.28365	17.9239	5.34728e-07	0.000441836	6.97427
LILRB4	1.03996	7.80057	17.755	5.69773e-07	0.000445658	6.91984
BTK	1.06414	9.10624	17.7397	5.73064e-07	0.000445658	6.91489
EVI2A	1.42002	9.80028	17.5422	6.17735e-07	0.000466672	6.85018
TLR1	1.15782	7.76282	17.3999	6.52381e-07	0.000475919	6.80292
GP49A	1.36184	8.79196	17.3381	6.68114e-07	0.000475919	6.78223
CYTH4	1.18586	10.4286	17.2695	6.86075e-07	0.000475919	6.75915
MS4A6D	1.4945	9.60045	17.2091	7.02384e-07	0.000475919	6.73868
CNR2	0.941865	7.86093	17.1456	7.19971e-07	0.000475919	6.71709
VAV1	1.0467	9.22463	17.0313	7.52957e-07	0.000485584	6.6779
TICAM2	0.767378	8.0802	16.764	8.37009e-07	0.000516867	6.58484
TCIRG1	1.3066	8.68404	16.7534	8.40561e-07	0.000516867	6.58111
IL7R	0.851235	7.47047	16.6926	8.61247e-07	0.000517551	6.55963
SH3BP2	1.06391	10.0973	16.6084	8.90872e-07	0.000519496	6.5297
EGR2	1.76071	9.12763	16.5727	9.03779e-07	0.000519496	6.51695
PRKCB	0.92595	8.45115	16.4181	9.62192e-07	0.000541305	6.46129
GDF3	1.6857	8.0055	16.2946	1.01197e-06	0.000557451	6.4163
LPXN	1.45691	9.72161	16.2189	1.04395e-06	0.000563328	6.38849
FERMT3	1.20827	8.67723	16.0851	1.10334e-06	0.000583468	6.33888
CD300LB	1.15975	7.57447	15.8644	1.2099e-06	0.000627272	6.25585
CTSK	1.94173	11.4296	15.7774	1.25514e-06	0.000638216	6.22266
LOC383154	0.786369	7.08667	15.6504	1.32464e-06	0.000660845	6.1738
MATK	0.742098	7.60856	15.4356	1.45246e-06	0.000687244	6.08992
NDRG1	-0.856085	10.7505	-15.4281	1.45719e-06	0.000687244	6.08696
ADAM8	1.14342	7.66445	15.3938	1.47896e-06	0.000687244	6.07341
CCK	1.10117	7.39614	15.3898	1.48152e-06	0.000687244	6.07183
PIRA11	1.12212	8.37393	15.2781	1.5552e-06	0.000708985	6.0274
MYO1E	1.19676	8.19924	15.2233	1.59284e-06	0.000713836	6.00547
ADSSL1	1.59518	9.39846	15.1019	1.68005e-06	0.000731513	5.95648
EVL	1.60202	8.7426	15.0917	1.68762e-06	0.000731513	5.95234
B4GALNT1	0.981014	7.97114	15.028	1.7358e-06	0.000740264	5.9264
LAT2	2.18457	9.74304	14.9575	1.79094e-06	0.000751656	5.89754
CD180	1.71807	8.38474	14.8782	1.85544e-06	0.000766557	5.86482
LOC329416	1.0224	8.70079	14.6381	2.06742e-06	0.000829544	5.76441
PBK	0.985092	7.71573	14.6346	2.07064e-06	0.000829544	5.76295
UAP1L1	1.21358	11.0681	14.4555	2.24718e-06	0.00088683	5.68662
SLC44A3	-1.04213	8.61385	-14.3513	2.35768e-06	0.000916756	5.64168
FYB	0.935276	7.95705	14.2935	2.42175e-06	0.000928021	5.61653
D430019H16RIK	-0.953618	9.13049	-14.2397	2.48315e-06	0.000937956	5.59302
IL1RN	1.04983	7.48067	14.1242	2.62093e-06	0.000976058	5.5422
ARHGAP25	1.03708	7.91702	13.8674	2.95989e-06	0.0010663	5.42725
RASSF4	0.880942	9.71519	13.8626	2.9667e-06	0.0010663	5.42507
MS4A7	1.27286	8.10718	13.8503	2.98425e-06	0.0010663	5.41947
LOC100047126	-0.93049	8.6916	-13.7937	3.06624e-06	0.00108099	5.39375
TREM2	3.75488	10.4317	13.6982	3.21058e-06	0.00111699	5.35002
NOSTRIN	0.869626	7.93618	13.6548	3.27877e-06	0.00112589	5.33001
CCL2	1.38781	8.26645	13.5909	3.38208e-06	0.00114648	5.30044
TNFAIP2	0.647455	8.50237	13.5602	3.43298e-06	0.00114901	5.28618
HK3	1.06467	7.7709	13.5167	3.5068e-06	0.00115904	5.26586
TUBA6	1.35355	10.7956	13.437	3.64661e-06	0.00119037	5.22847
SLC39A11	0.920491	9.85379	13.2797	3.94176e-06	0.00127102	5.15383
HOMER2	-0.736369	7.91104	-13.2465	4.00754e-06	0.00127667	5.13793
ITGB2	1.12387	8.23778	13.2145	4.07197e-06	0.00128175	5.12259
CD83	1.14941	9.41102	13.169	4.16582e-06	0.00129586	5.10065
LGMN	1.12344	12.8142	13.0761	4.36511e-06	0.00133409	5.0556
MYO1G	0.955988	9.60947	13.065	4.3896e-06	0.00133409	5.0502
GLIPR1	2.12573	9.36981	13.0352	4.45628e-06	0.00133896	5.03565
CD53	0.741404	8.36088	12.9873	4.56591e-06	0.00134591	5.01216
ATP13A2	0.632257	8.59608	12.9649	4.61812e-06	0.00134591	5.00116
PRKCD	0.769531	10.4866	12.959	4.63211e-06	0.00134591	4.99824
SLAMF7	0.774813	7.65974	12.8972	4.78052e-06	0.00137393	4.9677
VNN3	-1.03064	9.86674	-12.8648	4.86024e-06	0.00138059	4.95167
DOK3	0.813739	9.13025	12.8457	4.90813e-06	0.00138059	4.94216
IL13RA2	0.894568	7.24295	12.7355	5.19485e-06	0.00144415	4.88703
TLR13	1.46536	8.07095	12.7176	5.24333e-06	0.00144415	4.878
TNS3	0.674847	9.98158	12.666	5.38566e-06	0.00146807	4.85193
CD37	0.781969	7.68798	12.6288	5.49086e-06	0.00148147	4.83309
CTSA	0.545432	8.66805	12.5544	5.70861e-06	0.00148277	4.79516
WFS1	1.17674	9.10039	12.5532	5.71226e-06	0.00148277	4.79454
PLTP	1.12722	9.48151	12.5429	5.74326e-06	0.00148277	4.78926
LRMP	0.877945	8.92769	12.5327	5.77401e-06	0.00148277	4.78404
ARHGAP9	1.16283	8.73282	12.532	5.77606e-06	0.00148277	4.7837
KCNK13	1.36517	8.78744	12.4757	5.94971e-06	0.00151266	4.75475
CDT1	1.13521	9.00225	12.3627	6.31643e-06	0.00156785	4.69621
SC4MOL	0.753595	9.35557	12.349	6.36266e-06	0.00156785	4.68906
NPY	0.820889	7.24596	12.3375	6.40173e-06	0.00156785	4.68306
DPEP2	1.48652	8.85374	12.3369	6.404e-06	0.00156785	4.68271
F7	1.88899	8.02598	12.2915	6.56107e-06	0.00157966	4.65894
METRNL	0.774244	8.1839	12.2811	6.59766e-06	0.00157966	4.65349
LOC100046401	0.742829	9.00594	12.2715	6.63144e-06	0.00157966	4.64847
SIRPB1	0.744529	7.47933	12.2396	6.74586e-06	0.00159256	4.63167
P2RX4	0.90829	10.142	12.1891	6.9316e-06	0.00162193	4.60497
LOC381524	0.879078	7.94758	12.1697	7.00428e-06	0.00162456	4.59471
SOAT1	1.02858	8.38452	12.1242	7.17892e-06	0.0016412	4.57046
LOC331595	-0.753582	7.32242	-12.092	7.30528e-06	0.0016412	4.55327
CHAF1B	0.690206	7.94101	12.0887	7.31841e-06	0.0016412	4.5515
EG240916	1.94143	8.05173	12.0872	7.32428e-06	0.0016412	4.55071
GAS7	0.672112	8.73548	12.0384	7.52114e-06	0.00167115	4.52456
AW544981	1.38179	8.02531	11.9154	8.04512e-06	0.00177268	4.45803
CDCA8	0.859326	7.85204	11.8584	8.30171e-06	0.0018023	4.42696
ITGAD	0.924141	7.31086	11.8428	8.37373e-06	0.0018023	4.4184
TBXAS1	0.813719	8.17544	11.8406	8.38407e-06	0.0018023	4.41718
SRXN1	0.667571	8.90576	11.7419	8.85658e-06	0.00188852	4.36282
CENPL	0.518638	8.7937	11.7146	8.99238e-06	0.00190214	4.34771
ADFP	0.80245	11.9514	11.6778	9.17926e-06	0.00191444	4.32727
FCGR3	1.25925	10.6719	11.6611	9.26572e-06	0.00191444	4.31796
ARHGAP30	0.866003	8.55107	11.6607	9.26774e-06	0.00191444	4.31774
ALAD	-0.80964	12.5846	-11.6123	9.52339e-06	0.00194601	4.29067
GM885	1.07923	7.85711	11.6041	9.56777e-06	0.00194601	4.28605
ANPEP	1.10711	7.77272	11.5876	9.65696e-06	0.00194916	4.27681
MFGE8	0.749989	14.9979	11.4595	1.03849e-05	0.00208021	4.20436
HPCAL1	0.624537	8.2041	11.4373	1.0517e-05	0.00209084	4.19174
HSPA2	-0.69793	9.48256	-11.379	1.08743e-05	0.00214573	4.15836
PLD3	1.08956	8.95548	11.3334	1.11628e-05	0.00216398	4.13218
ZC3H12D	1.00163	8.31688	11.328	1.11977e-05	0.00216398	4.12905
NCF4	1.33087	9.79379	11.3257	1.12123e-05	0.00216398	4.12775
ABHD12	0.560533	9.87254	11.27	1.1579e-05	0.00221855	4.09553
CARD11	0.77409	7.28896	11.2288	1.18586e-05	0.00223284	4.07161
DPPA3	1.19069	7.43747	11.222	1.19055e-05	0.00223284	4.06766
SQRDL	-0.682805	9.7514	-11.2218	1.19069e-05	0.00223284	4.06754
LY9	0.633839	7.46634	11.2015	1.20483e-05	0.00224344	4.0557
DDO	-0.609513	8.0012	-11.1647	1.23098e-05	0.0022761	4.03415
CCL3	1.28808	7.67689	11.1333	1.25375e-05	0.00230212	4.01574
EG328314	1.00324	7.55015	11.0835	1.2909e-05	0.00235124	3.9864
NDRL	-0.864127	10.57	-11.0738	1.29829e-05	0.00235124	3.98066
GPR50	1.23779	7.47524	11.0437	1.32155e-05	0.00237709	3.9628
C730029A08RIK	0.976011	9.04783	10.9692	1.38109e-05	0.00245714	3.91843
NFKBID	1.35072	8.34496	10.9577	1.3905e-05	0.00245714	3.91159
CHI3L3	0.76405	7.30708	10.9536	1.39394e-05	0.00245714	3.9091
AF251705	0.807942	7.16723	10.908	1.43225e-05	0.00250796	3.88176
C5AR1	0.834365	7.55653	10.8693	1.46572e-05	0.00254968	3.85845
LRIG3	-0.614508	9.61414	-10.8569	1.47666e-05	0.00255192	3.85094
CSF1R	0.643682	9.8031	10.8206	1.50916e-05	0.00256943	3.82895
CTSS	1.94434	9.50753	10.8161	1.51324e-05	0.00256943	3.82622
PSAP	0.834404	15.1103	10.8131	1.51594e-05	0.00256943	3.82442
CC2D2A	-0.552654	9.50269	-10.7156	1.60779e-05	0.00270206	3.76493
SFPI1	0.977106	7.61372	10.7086	1.61464e-05	0.00270206	3.76063
P2RY14	0.715636	8.4247	10.6586	1.66439e-05	0.0027678	3.72989
ABHD14B	-0.652328	12.051	-10.6478	1.6754e-05	0.0027687	3.72321
OSTF1	0.616708	11.9247	10.6179	1.70622e-05	0.00280212	3.70472
PTCHD1	0.744204	7.20192	10.6062	1.71847e-05	0.00280482	3.69747
LOC676420	0.628564	9.55717	10.5951	1.73021e-05	0.00280666	3.69056
F630001K14RIK	1.31219	8.14245	10.5627	1.76487e-05	0.00282717	3.67043
GLTP	0.724748	11.7472	10.5583	1.76963e-05	0.00282717	3.6677
MPEG1	1.04687	9.53866	10.5535	1.77494e-05	0.00282717	3.66466
EDG5	0.707775	9.06583	10.5007	1.83349e-05	0.00289954	3.63169
ARL11	2.12459	9.60678	10.493	1.8423e-05	0.00289954	3.62682
AKR1B8	1.1642	9.23057	10.4575	1.88318e-05	0.00293199	3.60451
FGD6	0.526231	7.8748	10.4558	1.88509e-05	0.00293199	3.60347
H2-M2	1.22742	7.82189	10.441	1.90247e-05	0.00294045	3.59414
LYZS	0.595335	9.95939	10.4245	1.92206e-05	0.00294045	3.58371
MST1R	-0.756674	8.63068	-10.4022	1.94893e-05	0.00294045	3.56958
LOC640739	0.730286	7.9842	10.4014	1.94995e-05	0.00294045	3.56905
LOC100046883	0.563525	11.715	10.3995	1.95227e-05	0.00294045	3.56784
LMNA	0.670439	10.7555	10.3851	1.96982e-05	0.00294045	3.55873
GPR137B	0.918484	8.19409	10.3824	1.97314e-05	0.00294045	3.55701
SYNGR1	0.811167	7.39552	10.3682	1.99062e-05	0.00294045	3.54803
GLT25D1	0.561298	11.1078	10.3431	2.0221e-05	0.00297035	3.53204
LOC381000	-0.882305	7.50719	-10.3168	2.05564e-05	0.00300293	3.51527
GPR137B-PS	1.10466	10.2615	10.3005	2.07676e-05	0.00301712	3.50485
SLAMF8	1.29069	8.70758	10.2757	2.10946e-05	0.00303746	3.48891
TLR7	0.787241	8.61528	10.2725	2.11373e-05	0.00303746	3.48684
CCL6	0.914991	9.83589	10.1643	2.26337e-05	0.00321751	3.41699
RFTN1	0.763393	8.60342	10.1248	2.32094e-05	0.00328171	3.3913
F10	1.16447	8.24755	10.115	2.33546e-05	0.00328467	3.38492
AGT	-1.32626	9.87276	-10.1004	2.35733e-05	0.00328764	3.37538
AHI1	-0.512982	8.16107	-10.097	2.36244e-05	0.00328764	3.37317
CLEC4D	1.93784	8.6589	10.0744	2.39684e-05	0.00331806	3.35836
COX6A2	1.45894	7.85355	10.0284	2.46868e-05	0.00337864	3.32812
PCCB	-0.693572	10.462	-10.0249	2.47423e-05	0.00337864	3.32581
GMIP	0.598626	8.41515	10.0219	2.47894e-05	0.00337864	3.32386
SLC15A3	2.4347	9.45501	9.92662	2.63636e-05	0.00357477	3.26072
AI427122	-0.580639	7.19368	-9.89655	2.68836e-05	0.00360826	3.24066
CCL9	1.49626	12.7891	9.87657	2.72355e-05	0.0036348	3.2273
HTR2B	1.00009	7.74681	9.86979	2.73562e-05	0.0036348	3.22276
CCR5	1.25079	9.20731	9.84735	2.77598e-05	0.00366998	3.20771
TMEM120A	-0.627668	12.971	-9.83934	2.79054e-05	0.00367088	3.20233
LYZL4	0.608382	7.11241	9.82	2.82609e-05	0.00369924	3.18932
AW049604	-0.619289	7.22303	-9.78967	2.88286e-05	0.003708	3.16886
TPCN2	1.29969	9.08957	9.78824	2.88558e-05	0.003708	3.16789
PVALB	2.52421	8.74798	9.7865	2.88888e-05	0.003708	3.16672
PLK1	0.683963	8.25598	9.76423	2.93149e-05	0.00372769	3.15165
GUSB	1.06289	10.3572	9.76375	2.93242e-05	0.00372769	3.15132
FAM129B	0.915576	12.1526	9.75239	2.95443e-05	0.0037377	3.14362
BIRC5	1.43445	8.21518	9.73213	2.99417e-05	0.00375504	3.12986
IKBKE	0.557872	8.03508	9.73093	2.99654e-05	0.00375504	3.12905
CTSL	0.738886	7.76419	9.71478	3.02869e-05	0.00377744	3.11806
WDR78	-1.04385	8.24989	-9.68373	3.09159e-05	0.00381897	3.09688
LOC100041137	0.535002	7.54523	9.67772	3.10395e-05	0.00381897	3.09277
LOC236371	0.545074	8.96228	9.67705	3.10532e-05	0.00381897	3.09231
SPP1	1.28326	8.47345	9.61566	3.23478e-05	0.00394647	3.05019
DHRS9	0.544132	6.96886	9.61377	3.23885e-05	0.00394647	3.04889
IL10RA	0.688592	8.77981	9.60375	3.2606e-05	0.00395475	3.04199
PRRX1	0.620126	7.854	9.57475	3.32443e-05	0.00401086	3.02197
CCRK	0.58095	8.48579	9.56295	3.35084e-05	0.00401086	3.01381
TM6SF1	0.85752	10.0264	9.55951	3.35856e-05	0.00401086	3.01143
GPR176	0.964151	7.57486	9.55553	3.36754e-05	0.00401086	3.00867
NRG4	-1.2029	11.3055	-9.548	3.38461e-05	0.00401311	3.00345
PTPN6	0.890238	8.56533	9.52937	3.42725e-05	0.00402755	2.99052
ANXA1	1.26099	10.5371	9.49992	3.49588e-05	0.00409002	2.97003
CD14	0.68958	9.98634	9.4858	3.52934e-05	0.00411098	2.96018
NCAPH	0.607568	8.08433	9.47167	3.56318e-05	0.0041322	2.95031
SDC3	0.88199	10.3428	9.46085	3.58938e-05	0.00413762	2.94273
CLEC7A	0.816047	8.30899	9.43601	3.65029e-05	0.00417824	2.92532
CLN3	0.65616	9.83827	9.40842	3.71932e-05	0.0042389	2.90593
SIRPA	1.02843	10.1531	9.36725	3.82513e-05	0.00434078	2.87689
BC013712	0.619149	8.5527	9.35376	3.86054e-05	0.00436225	2.86734
LOC100048434	-0.840263	8.63935	-9.34323	3.88843e-05	0.00437363	2.85988
PLAU	0.859363	10.0434	9.33248	3.91716e-05	0.00437363	2.85225
LCTL	1.11856	9.33761	9.33133	3.92024e-05	0.00437363	2.85144
MMP12	2.85463	10.9349	9.30642	3.98778e-05	0.0044006	2.83373
UHRF1	0.507773	7.75976	9.30388	3.99473e-05	0.0044006	2.83192
APLNR	0.683539	9.00073	9.2979	4.01116e-05	0.0044006	2.82767
CD9	1.06504	11.6345	9.29194	4.02763e-05	0.0044006	2.82342
PCK1	-0.880967	8.98155	-9.23929	4.17644e-05	0.00449878	2.78577
OTOP1	0.695829	7.61524	9.23701	4.18303e-05	0.00449878	2.78414
ENO2	0.639355	8.43681	9.23614	4.18554e-05	0.00449878	2.78352
PRODH	-0.516428	9.22544	-9.22965	4.20437e-05	0.00450072	2.77886
FBXO31	-0.57863	8.72535	-9.2197	4.23341e-05	0.00451353	2.77171
MAD2L1	0.815062	8.06287	9.20544	4.27542e-05	0.00454001	2.76146
SCL33870.2_144	-0.810454	8.09967	-9.13738	4.4826e-05	0.00470335	2.71229
C6	-0.776131	9.62299	-9.10952	4.57068e-05	0.00475559	2.69206
IL17RB	-0.551748	7.40916	-9.10463	4.58635e-05	0.00475559	2.6885
GPX3	-1.17181	12.1079	-9.08573	4.64746e-05	0.00479609	2.67473
LOC100047046	-0.819836	8.68211	-9.07453	4.68411e-05	0.00479609	2.66656
SLC41A2	0.784596	8.10986	9.06833	4.70454e-05	0.00479609	2.66203
DNASE1L1	0.925564	8.82819	9.06483	4.7161e-05	0.00479609	2.65947
AURKB	0.644773	7.63673	9.03445	4.81795e-05	0.00487511	2.63723
ADCY7	0.685023	7.90487	9.00987	4.90221e-05	0.00487511	2.61918
GDE1	-0.758454	10.8343	-9.0091	4.90488e-05	0.00487511	2.61861
HSPB8	-0.702902	11.5832	-9.00816	4.90813e-05	0.00487511	2.61792
CSF2RA	1.20114	9.07023	9.00787	4.90914e-05	0.00487511	2.61771
GSTA3	-0.748157	10.0246	-8.99143	4.96652e-05	0.00487511	2.6056
A830087P12RIK	-0.754397	8.3941	-8.98431	4.9916e-05	0.00487511	2.60035
UNC93B1	0.884366	10.0761	8.98407	4.99244e-05	0.00487511	2.60017
GRN	0.715447	12.8442	8.98289	4.99662e-05	0.00487511	2.5993
MMP9	-0.921984	8.25971	-8.97095	5.03906e-05	0.00489845	2.59049
CDCA3	0.944311	7.94556	8.95505	5.0962e-05	0.00491765	2.57874
C920006O11RIK	-0.68555	9.86524	-8.94997	5.11461e-05	0.00491765	2.57498
APOB48R	0.879691	8.70567	8.93974	5.15192e-05	0.00492706	2.5674
ACTA1	-1.83484	11.0083	-8.9348	5.17003e-05	0.00492706	2.56374
PHKG1	-0.590243	7.53146	-8.93201	5.1803e-05	0.00492706	2.56167
FCGR1	0.884155	7.68536	8.91867	5.22974e-05	0.00494954	2.55177
KIF22	0.917308	8.63566	8.91555	5.24137e-05	0.00494954	2.54945
AHNAK2	0.782251	9.48329	8.90923	5.26504e-05	0.00495419	2.54475
SERPINB6B	1.10026	8.07766	8.89764	5.30875e-05	0.00496002	2.53613
PLEK	1.00819	8.48256	8.79985	5.69439e-05	0.00518574	2.46291
BC026996	0.513098	8.01935	8.79938	5.69631e-05	0.00518574	2.46256
KCNAB2	0.959372	10.3444	8.79872	5.69904e-05	0.00518574	2.46206
SFXN1	-0.951116	13.2842	-8.79222	5.72577e-05	0.00518574	2.45717
LOC100045677	0.504603	7.92512	8.791	5.73082e-05	0.00518574	2.45625
LOC218617	1.23772	9.4758	8.78673	5.7485e-05	0.00518574	2.45303
REC8	-1.77723	8.06216	-8.78204	5.768e-05	0.00518574	2.44949
TNFRSF11A	0.842391	7.88839	8.77934	5.77925e-05	0.00518574	2.44745
ADAMTSL5	0.529383	7.48774	8.77879	5.78154e-05	0.00518574	2.44704
HSD11B1	-0.505199	11.4135	-8.7778	5.78568e-05	0.00518574	2.44629
FEN1	0.867693	8.87815	8.76082	5.8571e-05	0.00523201	2.43347
BC034090	-1.09953	8.17473	-8.74579	5.92116e-05	0.00527143	2.4221
ANKRD5	-0.595923	7.49002	-8.73972	5.94728e-05	0.00527691	2.41749
PAQR9	0.586398	8.29566	8.72848	5.99594e-05	0.0053023	2.40897
C230082I21RIK	-0.704848	8.37565	-8.72081	6.0294e-05	0.00531411	2.40315
CAPG	1.47933	9.7389	8.70792	6.08616e-05	0.00534631	2.39335
SYT12	-0.515915	7.78697	-8.70118	6.11606e-05	0.00535479	2.38822
SEPHS2	-0.916281	9.00431	-8.69507	6.14331e-05	0.00535552	2.38357
LIP1	1.6168	10.1419	8.6876	6.17681e-05	0.00535552	2.37788
GRHPR	-0.746576	11.3759	-8.68694	6.17981e-05	0.00535552	2.37737
CDS1	-0.578776	9.23613	-8.68292	6.19791e-05	0.00535552	2.37431
LGALS3	1.41834	14.554	8.66212	6.29269e-05	0.00541971	2.35843
PLEKHO2	1.12966	9.57254	8.63337	6.42639e-05	0.00551476	2.33641
PYGB	-0.805308	11.1225	-8.62822	6.45068e-05	0.00551476	2.33246
BUB1B	0.583148	8.0296	8.62494	6.4662e-05	0.00551476	2.32995
A730054J21RIK	-0.897861	7.36917	-8.61811	6.49869e-05	0.00551476	2.3247
NAIP2	0.564334	7.66703	8.58012	6.68266e-05	0.00564525	2.29545
SPC25	1.05471	7.8901	8.54326	6.86682e-05	0.00578235	2.26695
ADAMTSL4	-0.574618	9.11607	-8.53295	6.91938e-05	0.00578808	2.25895
CCDC114	-0.841666	7.79993	-8.53124	6.92812e-05	0.00578808	2.25763
NR1D1	-0.616587	8.12882	-8.526	6.95507e-05	0.00578808	2.25356
CENPA	1.07507	10.6841	8.49511	7.11615e-05	0.00589838	2.22954
SCL0001259.1_60	0.558284	8.17041	8.47614	7.21721e-05	0.00594487	2.21474
NUS1	0.731479	10.0413	8.45448	7.33456e-05	0.00600412	2.19781
SVEP1	0.553668	11.1148	8.43689	7.43148e-05	0.00601701	2.18402
SLC6A9	-0.667223	8.07964	-8.43352	7.45019e-05	0.00601701	2.18138
MCM2	0.517534	7.71478	8.4223	7.51292e-05	0.00602407	2.17258
HTRA2	0.594077	9.21641	8.42132	7.51842e-05	0.00602407	2.17181
ASB2	-0.530731	7.70226	-8.38441	7.72928e-05	0.00616312	2.14275
GNA14	-0.792005	7.56265	-8.38281	7.73857e-05	0.00616312	2.14149
RAC2	1.06908	8.21244	8.3723	7.79997e-05	0.00619336	2.13318
GPR120	-0.958202	11.182	-8.33958	7.99447e-05	0.00630991	2.10729
NLRC4	0.544462	7.2643	8.29287	8.28183e-05	0.00645321	2.07015
CCDC99	0.773018	7.484	8.28827	8.31077e-05	0.00645321	2.06648
SGOL2	0.60544	7.54183	8.28499	8.33145e-05	0.00645321	2.06386
SELPL	0.931514	8.54999	8.24853	8.56548e-05	0.00659193	2.0347
CD209B	-0.505106	8.58556	-8.24689	8.57617e-05	0.00659193	2.03339
D630036H09RIK	-0.579794	9.00814	-8.23597	8.64777e-05	0.00661027	2.02464
BHLHB9	-0.846474	10.2748	-8.23563	8.65002e-05	0.00661027	2.02436
CYB561	-0.655035	9.36607	-8.22212	8.73959e-05	0.00663214	2.01352
TLR6	0.524179	7.85223	8.22002	8.75366e-05	0.00663214	2.01182
RIPK4	-0.708196	7.34765	-8.21854	8.76356e-05	0.00663214	2.01063
IL10RB	0.547552	8.83021	8.2125	8.80407e-05	0.00663214	2.00577
DNAJB2	-0.567045	10.1052	-8.19882	8.8966e-05	0.00668281	1.99476
AURKA	0.567628	7.77036	8.17967	9.02807e-05	0.00675605	1.97931
CLEC4A3	0.77624	8.16713	8.17719	9.0452e-05	0.00675605	1.97731
CTSZ	1.01675	11.2406	8.16387	9.13816e-05	0.00680626	1.96653
AARD	-0.907321	7.59815	-8.14906	9.24272e-05	0.0068648	1.95454
PQLC1	0.770955	11.0086	8.13349	9.35414e-05	0.00691756	1.94191
CXCR4	0.860507	8.36761	8.1076	9.54275e-05	0.00701707	1.92086
POU3F1	0.636042	7.02806	8.10609	9.55389e-05	0.00701707	1.91963
FOLR2	0.821527	10.9753	8.09704	9.62098e-05	0.00704677	1.91225
CD276	0.636655	7.6015	8.07067	9.81934e-05	0.00717219	1.89072
CALM2	0.724647	9.80827	8.05431	9.94479e-05	0.00724381	1.87732
HP	0.596355	15.6298	8.0348	0.000100967	0.00732973	1.86132
PHCA	0.927144	9.0864	8.03207	0.000101182	0.00732973	1.85908
SEMA4A	-0.974861	11.2196	-8.01011	0.000102928	0.00741561	1.84101
GATA2	-0.561474	9.02595	-7.99584	0.000104081	0.00747831	1.82924
AQP9	-1.21805	8.7303	-7.98369	0.000105075	0.00752922	1.81921
MMP3	0.754392	7.88573	7.97468	0.000105818	0.00755081	1.81177
CCDC108	-1.01332	7.42788	-7.97312	0.000105947	0.00755081	1.81047
GRB7	-1.53612	9.23404	-7.95224	0.000107696	0.00763096	1.79318
TMEM16J	-1.18153	7.60146	-7.94938	0.000107938	0.00763096	1.79081
ST6GALNAC2	-0.8099	10.7906	-7.91861	0.00011058	0.00771577	1.76524
SLC35F3	-0.855506	7.42935	-7.91843	0.000110596	0.00771577	1.76509
G630019A19RIK	0.681248	7.69255	7.90153	0.00011208	0.0077987	1.751
S3-12	-0.591085	15.2254	-7.8968	0.000112499	0.0078073	1.74706
SLC16A10	0.602801	8.22685	7.86849	0.000115045	0.00789541	1.72339
LDHD	-0.616592	8.1415	-7.86839	0.000115054	0.00789541	1.72331
BCL7A	-0.905421	9.01258	-7.86329	0.000115519	0.00789541	1.71904
MCM6	0.613852	8.43867	7.85959	0.000115859	0.00789541	1.71593
TLR8	1.03065	8.19167	7.84144	0.000117539	0.00796883	1.7007
ARHGEF19	-0.723615	7.78592	-7.83259	0.000118368	0.0080045	1.69326
AK129341	-0.669519	7.4058	-7.80838	0.00012067	0.00813935	1.67288
LOC100044177	-0.709701	8.71313	-7.79751	0.000121719	0.00818927	1.66371
LOC380653	-0.875313	7.40491	-7.78942	0.000122509	0.00820063	1.65686
BRRN1	0.564498	7.56604	7.76552	0.000124871	0.00827498	1.63664
TENS1	0.910299	9.21487	7.74217	0.000127229	0.00841015	1.61682
CLRN3	-0.871924	7.22692	-7.72675	0.000128814	0.00847257	1.6037
PLAUR	0.833479	8.3152	7.70024	0.000131592	0.00859116	1.58109
DNMT3L	0.738722	7.82715	7.69183	0.000132487	0.00860709	1.57391
LOC666036	-0.53788	10.5346	-7.6841	0.000133316	0.00862217	1.5673
BC021891	-0.971584	7.43623	-7.66974	0.000134871	0.00869785	1.555
NUDT11	-0.665479	7.33961	-7.65386	0.000136616	0.00878895	1.54137
MCOLN3	-1.10704	7.69758	-7.64397	0.000137714	0.00883812	1.53288
PLK2	0.763744	8.89349	7.64058	0.000138094	0.00884101	1.52996
COTL1	1.53177	11.1914	7.62107	0.000140298	0.0089222	1.51316
ENPP1	0.501947	7.76228	7.6204	0.000140374	0.0089222	1.51259
SLC1A3	-0.919502	12.2218	-7.57749	0.000145368	0.00917345	1.47549
IFT81	-0.774948	8.85204	-7.56861	0.000146426	0.00921822	1.4678
IFI30	1.64752	9.72812	7.56178	0.000147246	0.00924283	1.46187
LOC381739	-0.84311	9.40115	-7.55954	0.000147516	0.00924283	1.45992
CCDC92	-0.526181	7.28503	-7.54776	0.000148946	0.00927934	1.44968
ZFP185	-1.29425	8.61116	-7.53657	0.000150317	0.00931895	1.43995
SH2D1B1	0.557521	6.98455	7.53475	0.000150542	0.00931895	1.43836
FAM20A	-0.53352	8.67981	-7.53229	0.000150846	0.00931895	1.43622
MAPK8IP1	-0.631648	8.11673	-7.52649	0.000151566	0.00934163	1.43116
PRKCZ	-0.706832	7.49787	-7.52053	0.000152309	0.0093489	1.42597
CPLX1	-0.520441	7.02986	-7.51747	0.000152693	0.0093489	1.4233
CPXM1	0.636635	9.67642	7.50684	0.000154034	0.00938435	1.41401
A230057M07RIK	-0.663262	10.7654	-7.4594	0.00016018	0.00971407	1.37244
CSF2RB2	0.769754	7.85335	7.43829	0.000163003	0.00983842	1.35387
SLC2A3	-0.891663	8.49367	-7.43575	0.000163347	0.00983842	1.35163
PLXDC1	0.612834	8.25401	7.42203	0.000165218	0.00990593	1.33952
HOXB9	-0.52323	7.32164	-7.4079	0.000167168	0.00999546	1.32704
TNFAIP8L2	1.14041	8.61956	7.40576	0.000167467	0.00999546	1.32515
ATP1A2	-0.962251	11.4543	-7.38843	0.0001699	0.0100995	1.3098
CSDA	-0.52393	8.88877	-7.38791	0.000169973	0.0100995	1.30935
LOC670089	-0.713633	7.15878	-7.38312	0.000170654	0.0101074	1.3051
CCNB1	0.556635	7.27902	7.38159	0.000170872	0.0101074	1.30374
CYP2C70	0.920985	7.61558	7.36557	0.000173172	0.0101752	1.28951
C530047J20RIK	-0.648266	7.23809	-7.33144	0.000178189	0.0104154	1.25913
CYP2E1	-1.57911	14.4999	-7.32924	0.000178519	0.0104154	1.25716
MMP2	0.766137	11.2816	7.32613	0.000178985	0.0104154	1.25438
CLEC4B1	1.74871	9.22883	7.31186	0.000181143	0.0104776	1.24163
UGT3A2	0.77849	8.76682	7.307	0.000181884	0.0104776	1.23728
LOC245350	0.530777	7.61625	7.29727	0.000183379	0.0104943	1.22857
POR	-0.622764	10.0364	-7.29725	0.000183382	0.0104943	1.22855
LRRC34	-0.61231	7.17383	-7.29478	0.000183763	0.0104943	1.22634
GINS1	0.617415	7.63425	7.27765	0.000186436	0.0105784	1.21096
LRRC36	-0.586568	7.61677	-7.26498	0.00018844	0.0106693	1.19958
UCP3	-0.788084	8.30496	-7.25839	0.000189492	0.0107059	1.19365
SPINT1	-0.75215	7.83088	-7.25505	0.000190029	0.0107133	1.19064
HCLS1	0.936904	9.32254	7.24999	0.000190843	0.0107363	1.18608
HNF4A	-1.39728	8.23698	-7.24228	0.000192093	0.0107837	1.17913
UBD	2.85618	11.5231	7.23847	0.000192713	0.0107896	1.1757
FADS2	-0.606658	7.67092	-7.2262	0.000194728	0.0107941	1.16462
IRF8	0.88111	8.97673	7.22319	0.000195226	0.0107991	1.16189
SNX8	0.789057	10.6237	7.2199	0.000195772	0.0108067	1.15892
STMN1	0.567241	7.20398	7.21397	0.000196761	0.0108342	1.15355
ATP6V0A1	0.764693	9.55998	7.212	0.00019709	0.0108342	1.15177
PRC1	0.541475	7.91722	7.20943	0.000197521	0.0108354	1.14944
AREG	0.621041	7.14429	7.20372	0.000198482	0.0108531	1.14427
CHRD	-0.651099	9.2366	-7.18704	0.00020132	0.0109755	1.12914
SHISA2	-0.846305	8.19498	-7.1834	0.000201945	0.0109869	1.12584
SESN2	-0.660716	8.25907	-7.17872	0.000202752	0.0110082	1.12158
IFT88	-0.564265	8.13241	-7.1677	0.000204667	0.0110894	1.11156
LYZ1	-0.886301	10.4754	-7.15044	0.00020771	0.0112083	1.09583
GPR34	0.577067	8.3635	7.13515	0.000210446	0.0113293	1.08188
PPARGC1A	-0.696761	7.94142	-7.11463	0.000214182	0.0114408	1.06311
D330027H18RIK	-0.897792	8.14684	-7.06202	0.000224112	0.0118991	1.01477
LAMA1	-0.624294	7.19693	-7.05696	0.000225094	0.0119082	1.0101
IRF5	1.12934	8.92195	7.05186	0.000226089	0.0119322	1.00539
CD59B	0.522193	9.41708	7.03815	0.000228788	0.0120027	0.992728
TPRA40	0.529098	8.72166	7.03091	0.000230227	0.0120543	0.986035
LOC100039742	0.733934	8.04065	7.01125	0.000234188	0.0121112	0.967823
TROAP	0.61376	7.35243	7.00966	0.000234512	0.0121112	0.966349
EPHX2	-0.59482	11.4253	-7.00898	0.00023465	0.0121112	0.965718
WWC1	-0.856554	7.58794	-7.00836	0.000234777	0.0121112	0.965145
IGF2BP2	1.12615	9.03659	7.0043	0.000235608	0.0121201	0.961371
FIGNL1	0.719388	7.29168	6.99239	0.000238061	0.0122099	0.95031
CORIN	-0.765128	7.42255	-6.99135	0.000238277	0.0122099	0.949342
RAB8B	0.742681	11.7388	6.98811	0.00023895	0.0122207	0.946329
TUBB6	0.983536	10.9543	6.97145	0.000242446	0.0123272	0.93082
ABCB4	0.885817	8.50263	6.9471	0.000247662	0.012497	0.908086
GSTT3	-0.76013	10.086	-6.932	0.000250957	0.0125885	0.893966
SCL0001849.1_2273	-0.636549	8.65949	-6.92046	0.000253511	0.0126643	0.883146
C1QB	1.63988	12.3796	6.91397	0.00025496	0.0126643	0.877055
PLCG2	0.607238	9.58228	6.91162	0.000255485	0.0126643	0.874856
TLR2	0.742878	9.54595	6.91037	0.000255767	0.0126643	0.873679
COL3A1	0.809553	9.29945	6.90613	0.000256722	0.0126669	0.869694
SUSD4	-1.63699	8.05099	-6.90199	0.000257658	0.0126669	0.865807
DLG3	0.528275	8.41266	6.89467	0.000259323	0.0126977	0.858923
HEXIM1	-0.516381	9.51182	-6.88694	0.000261094	0.0127526	0.851649
ITPRIPL2	0.542718	9.68449	6.88557	0.00026141	0.0127526	0.850358
SLC25A18	-0.520466	7.27552	-6.85379	0.000268847	0.0130913	0.820367
LLGL2	-0.728222	10.3105	-6.84791	0.000270249	0.013109	0.814808
LOC100044204	-0.615443	12.0974	-6.84704	0.000270457	0.013109	0.813983
GPC3	-0.597175	9.04169	-6.84604	0.000270697	0.013109	0.813038
LOC626152	-0.937106	9.19631	-6.84108	0.000271889	0.0131426	0.808338
AU018778	-1.22754	10.0362	-6.82679	0.000275352	0.0132307	0.794803
AXIN2	-0.647478	8.75049	-6.82124	0.000276714	0.0132307	0.789528
CCL4	0.999565	7.90523	6.81333	0.000278662	0.0132998	0.782023
FOXC1	-0.531532	7.695	-6.80568	0.000280564	0.0133393	0.774751
TMEM184A	-0.536562	6.99637	-6.80217	0.000281441	0.0133393	0.77141
GDF15	1.06797	7.6916	6.80191	0.000281507	0.0133393	0.771159
CDKN3	0.511207	7.32059	6.79921	0.000282183	0.0133474	0.768597
OSBPL6	-0.504869	7.56808	-6.79083	0.000284297	0.0134234	0.760612
KCNK5	-0.566006	7.26329	-6.77448	0.00028847	0.0135961	0.745023
GDPD3	0.602664	7.70613	6.76808	0.000290123	0.0136497	0.73891
THBD	-0.694332	9.5785	-6.76246	0.000291583	0.0136698	0.733539
A130092J06RIK	0.586965	8.50231	6.75896	0.000292498	0.0136822	0.730185
C030003A18RIK	-0.568816	8.05546	-6.74717	0.000295598	0.0136902	0.718905
TYMS-PS	0.751044	8.42199	6.747	0.000295642	0.0136902	0.718744
LOC675572	-1.61638	8.49477	-6.74242	0.000296857	0.0136984	0.714356
LOC100041932	-1.66089	8.65756	-6.73441	0.000298996	0.0137491	0.706672
NT5E	-1.13356	8.03041	-6.72784	0.000300764	0.0137825	0.700364
SOX9	-1.4149	8.85179	-6.70168	0.000307916	0.0139288	0.675207
HEXA	0.597427	11.7385	6.69503	0.000309764	0.0139769	0.668803
LOC229550	0.927798	7.31888	6.6689	0.000317152	0.0142616	0.643564
BAG1	-0.632934	14.3221	-6.65589	0.000320902	0.0144057	0.630976
CDKL4	0.518636	7.64291	6.62667	0.000329511	0.014643	0.602622
MCAM	-0.582617	11.3287	-6.61801	0.000332114	0.0147093	0.594193
FCGR4	1.82443	9.64564	6.61587	0.000332759	0.0147132	0.592116
TPH2	2.31368	10.9666	6.61374	0.000333405	0.0147171	0.590037
CSAD	-0.5232	10.8708	-6.5954	0.000339016	0.0149018	0.572156
MGL1	0.504632	10.7793	6.59454	0.000339279	0.0149018	0.571326
LOC623453	0.757433	10.0145	6.58743	0.000341484	0.0149318	0.564383
CES3	-0.878847	14.6028	-6.58644	0.000341794	0.0149318	0.563411
F730045P10RIK	0.794445	7.84395	6.57899	0.000344125	0.0149901	0.55613
LIMS2	-0.53335	12.3249	-6.57019	0.000346902	0.0150368	0.547515
NRM	0.748982	9.81409	6.55357	0.000352212	0.0151482	0.531236
GCNT1	0.500975	7.71411	6.55319	0.000352336	0.0151482	0.530857
SLC22A1	-1.08657	7.64218	-6.54447	0.000355159	0.01522	0.522304
CLIP4	-0.717026	7.64951	-6.5301	0.000359872	0.0153741	0.508174
GSPT2	-0.608942	8.77609	-6.52996	0.000359917	0.0153741	0.508039
JAM4	-0.771136	7.11939	-6.51634	0.000364449	0.0154682	0.494625
A630077B13RIK	0.903007	7.96725	6.51494	0.000364918	0.0154682	0.493247
ACSBG1	-1.41472	8.00297	-6.50255	0.000369103	0.0155025	0.481019
PSTPIP1	1.02506	8.28537	6.50175	0.000369373	0.0155025	0.480236
GJA1	-1.45656	12.7707	-6.4865	0.000374602	0.0156348	0.465163
GPR109A	-0.878309	9.50464	-6.4835	0.000375642	0.0156348	0.462191
A330021E22RIK	-1.22612	7.73323	-6.48225	0.000376073	0.0156348	0.460962
LIPF	0.999158	10.0307	6.47339	0.000379162	0.0157138	0.452189
SCL0015365.1_6	0.551474	8.75185	6.46721	0.000381334	0.015758	0.446062
ARID3A	0.580381	8.23321	6.46131	0.000383421	0.0158013	0.440208
VIL1	-0.951082	7.52169	-6.45895	0.000384261	0.0158013	0.437861
VPS37B	-0.683386	9.46596	-6.44961	0.000387597	0.0158738	0.42859
ABCG1	0.700698	8.57069	6.44079	0.000390777	0.0159453	0.419825
ATP6V1A	0.681758	10.264	6.42148	0.000397846	0.0161677	0.400594
LOC385699	0.775371	13.9158	6.40254	0.000404921	0.0162673	0.381682
PCBP4	-0.570265	10.9424	-6.39285	0.000408596	0.0163692	0.371987
EMILIN2	-0.632776	10.3877	-6.37596	0.000415086	0.016554	0.355075
TTC29	-0.705173	7.30365	-6.36848	0.000418	0.0166451	0.347568
SH3GL2	-0.663465	7.3208	-6.3629	0.000420189	0.0167071	0.341962
CYP2F2	-1.11783	7.69134	-6.36024	0.000421236	0.0167236	0.339289
RNASEH2B	0.898051	8.81041	6.35775	0.000422218	0.0167374	0.336792
SERPINB12	0.576802	7.17315	6.35188	0.000424549	0.0167616	0.330882
ARHGAP22	0.513038	8.87003	6.34748	0.000426303	0.0167905	0.326455
C2	-0.695226	12.0798	-6.31826	0.000438164	0.0170883	0.296997
POPDC2	-0.523188	7.90215	-6.31565	0.000439241	0.0171045	0.294361
TMEM56	-0.647523	7.00734	-6.31218	0.000440678	0.0171353	0.290853
D1ERTD471E	-1.40369	9.79373	-6.30542	0.000443491	0.0172061	0.284023
IGF2R	0.540226	9.77	6.30458	0.000443841	0.0172061	0.283175
AMN	-0.839521	7.37052	-6.30312	0.000444453	0.0172061	0.281696
GALNTL4	-0.507401	8.23666	-6.29699	0.000447031	0.0172554	0.275486
GPRASP2	-1.11076	7.40379	-6.28799	0.000450841	0.0173087	0.266373
PLP2	0.841402	10.5892	6.27901	0.000454682	0.0173753	0.257263
LOC100048331	-0.917605	8.34272	-6.27242	0.000457527	0.017384	0.250565
BCL2A1D	1.49533	8.87056	6.27226	0.000457595	0.017384	0.250405
ARL4A	-0.566023	8.97933	-6.26694	0.000459903	0.0174249	0.245002
SP5	-0.946061	7.48439	-6.26674	0.000459991	0.0174249	0.244797
CDKN1C	-0.650339	11.4743	-6.24939	0.000467616	0.0176214	0.227139
LMAN2L	-0.664637	10.3232	-6.24888	0.000467842	0.0176214	0.226619
MYCBPAP	-0.957961	7.57134	-6.24529	0.000469437	0.0176563	0.222963
NRBP2	-1.18312	10.709	-6.24031	0.000471663	0.017711	0.217883
LOC100047427	-0.738373	9.44275	-6.23904	0.000472231	0.017711	0.216591
STBD1	-0.614474	8.69312	-6.23204	0.000475383	0.017727	0.209444
LOC100045882	-0.79475	10.3968	-6.23065	0.00047601	0.017727	0.208028
PLP1	-0.687167	7.62716	-6.22912	0.000476703	0.0177279	0.206464
HMOX2	0.555604	10.0226	6.21929	0.000481183	0.0178443	0.196417
SLC7A9	-1.29609	7.76426	-6.20677	0.000486954	0.0179575	0.183609
CSPRS	0.753473	8.81309	6.20091	0.000489683	0.0179976	0.177604
MDH1B	-1.30813	7.74197	-6.20005	0.000490083	0.0179976	0.176728
INCENP	0.790493	7.7453	6.19393	0.000492956	0.018078	0.170448
FZD6	-0.515766	7.95551	-6.18399	0.000497661	0.0181499	0.16024
EHD4	0.543823	10.5205	6.17754	0.000500736	0.0182368	0.153622
FNDC7	-0.797707	7.68794	-6.1744	0.000502243	0.0182595	0.150393
LOC216674	0.707262	8.474	6.16336	0.000507582	0.0184101	0.139028
LOC383099	1.02606	14.5208	6.15403	0.000512144	0.0185501	0.129413
SLC39A4	-0.691641	7.27948	-6.15118	0.000513545	0.0185754	0.126478
KRT19	-1.02504	7.35792	-6.13437	0.000521903	0.0187433	0.109125
GPR68	0.530452	7.4099	6.13242	0.000522881	0.0187433	0.107113
DDIT4L	-1.8039	9.07756	-6.1186	0.000529885	0.0188588	0.0928119
ELF3	-0.566036	7.26508	-6.11254	0.000532991	0.0188659	0.0865278
STEAP2	-0.812746	7.64638	-6.10089	0.000539011	0.0190003	0.0744555
RGS7BP	-0.59545	8.22851	-6.09979	0.000539586	0.0190003	0.0733079
CHD7	-0.558277	9.59019	-6.09843	0.000540294	0.0190003	0.0718988
LZTS2	-0.50867	10.8256	-6.09373	0.000542752	0.0190003	0.0670193
AI317395	-0.827557	7.72323	-6.09277	0.000543255	0.0190003	0.0660221
AW555464	-0.564319	9.12918	-6.08753	0.000546014	0.0190464	0.0605758
LOC241385	0.790172	8.65193	6.06743	0.000556741	0.0192933	0.0396589
CD52	1.46961	11.1892	6.06149	0.000559957	0.0193309	0.0334657
PLEKHB1	-1.43926	8.36275	-6.06138	0.000560019	0.0193309	0.033346
CUL7	-0.623981	10.0795	-6.04318	0.000570002	0.0196242	0.0143466
BBOX1	-0.797987	7.20335	-6.03369	0.000575289	0.01972	0.00441664
ADCY8	-2.04148	8.39875	-6.01305	0.000586974	0.0198	-0.017209
NKIRAS2	0.556659	9.14449	6.0042	0.000592066	0.0198503	-0.0264994
RAB7L1	0.737893	10.7235	6.00138	0.000593701	0.0198503	-0.0294655
MKNK2	-0.581306	12.0371	-6.00042	0.000594255	0.0198503	-0.030469
MFSD7B	0.671142	9.99136	5.99894	0.000595118	0.0198503	-0.0320301
SCL0002624.1_576	0.583614	8.67136	5.99701	0.000596242	0.0198503	-0.0340588
LOC381284	-1.43317	7.74847	-5.99514	0.000597331	0.0198503	-0.0360225
DDC	-0.6506	7.15183	-5.99501	0.00059741	0.0198503	-0.036165
PIPOX	-0.866235	7.52073	-5.98833	0.000601326	0.01989	-0.0431931
ALDH3B1	0.683525	9.41149	5.98502	0.000603274	0.0199141	-0.0466723
GPR64	-0.831915	7.74512	-5.98177	0.000605194	0.0199216	-0.0500905
BC051142	-0.529362	8.05496	-5.98017	0.000606144	0.0199216	-0.0517765
FBXW15	-0.569567	7.0002	-5.96282	0.000616543	0.0202258	-0.0700767
FERMT1	-0.860958	7.27504	-5.93393	0.000634311	0.0207059	-0.100645
ACO2	-0.595208	11.9599	-5.91822	0.000644211	0.020922	-0.11731
HOXD4	-0.572655	9.3981	-5.91716	0.000644886	0.020922	-0.118436
INMT	-0.710372	13.1318	-5.91095	0.000648852	0.0209478	-0.125033
PDE1A	-0.532938	8.82411	-5.90905	0.000650066	0.0209615	-0.127046
SLC4A1	-1.32252	8.5632	-5.90436	0.000653084	0.0210075	-0.13203
FBLIM1	0.769595	9.72126	5.90044	0.000655622	0.0210429	-0.136205
PIP5K1B	-0.546939	7.23204	-5.89418	0.000659698	0.0210954	-0.142873
BC065085	-0.721414	7.1366	-5.88726	0.000664233	0.0211602	-0.150247
FGFR2	-0.513683	7.59982	-5.87713	0.000670933	0.0213479	-0.161048
PIGH	-0.856555	8.20614	-5.87159	0.000674628	0.0214397	-0.16696
BC024997	-0.635847	7.33575	-5.869	0.000676366	0.0214691	-0.169728
MFNG	-0.546315	10.2691	-5.86691	0.000677772	0.021488	-0.171963
SPAG6	-0.630708	7.20335	-5.84085	0.000695564	0.0219206	-0.199854
TMEM79	-0.727609	7.9218	-5.835	0.000699632	0.0219851	-0.206132
LOC245892	1.35491	10.4828	5.82836	0.000704276	0.0220899	-0.213255
MBOAT1	-0.676924	7.86708	-5.81503	0.000713714	0.0223594	-0.227585
B230373P09RIK	-1.05248	7.65436	-5.80678	0.000719622	0.0224949	-0.236461
LOC212399	0.730701	10.1233	5.80662	0.00071974	0.0224949	-0.236637
GUCA1A	1.07462	8.33298	5.79992	0.00072458	0.0225721	-0.243853
BLCAP	-0.633286	11.5395	-5.79629	0.000727216	0.022575	-0.247762
IRAK2	-0.604034	10.7858	-5.78687	0.000734118	0.0227027	-0.257932
SLC44A4	-0.688592	7.57835	-5.78404	0.000736198	0.0227085	-0.260979
OTTMUSG00000017677	-0.565971	7.33175	-5.76895	0.000747441	0.0227993	-0.277298
PRPS1	0.575761	12.331	5.7662	0.000749509	0.0227993	-0.280273
DHCR7	0.600814	7.66384	5.75964	0.00075447	0.0228988	-0.287377
AGRN	-0.747532	11.5101	-5.75078	0.000761228	0.0228988	-0.296979
C030048H21RIK	-1.4871	7.69163	-5.74767	0.000763614	0.0229117	-0.30035
EPB4.1L4B	-0.513989	7.26823	-5.74507	0.00076562	0.0229117	-0.303174
SCL0003547.1_6	-0.985208	8.13992	-5.72407	0.000782011	0.0231806	-0.325987
HIST1H2AG	1.13508	7.83272	5.72186	0.000783762	0.0231806	-0.328396
SGPL1	0.543308	8.96073	5.71461	0.000789524	0.0232989	-0.336285
LOC100048534	-0.629919	7.52847	-5.71306	0.000790764	0.0233095	-0.337975
GREB1	-0.792083	7.37749	-5.70815	0.000794699	0.0233734	-0.343321
A530064K17RIK	-0.556309	8.07207	-5.69951	0.000801686	0.0235004	-0.352749
SCL000408.1_6	-0.561736	9.86629	-5.6914	0.000808307	0.023616	-0.361608
HOXB6	-0.688291	8.06841	-5.68375	0.000814609	0.0237476	-0.369973
RYR1	0.535135	7.69605	5.68019	0.000817554	0.023781	-0.37386
KLHL14	-0.5291	6.99126	-5.67697	0.000820236	0.0238134	-0.377388
SH3BGRL3	1.71357	12.6501	5.67669	0.000820469	0.0238134	-0.377693
PHACTR4	-0.567823	10.7848	-5.67555	0.000821414	0.0238147	-0.378934
LOC217328	-1.1677	7.83459	-5.66776	0.000827953	0.0239428	-0.387475
SIGLEC1	0.581731	7.44875	5.6625	0.000832394	0.0240015	-0.393237
BC025446	-0.940738	7.44011	-5.64864	0.000844233	0.0241883	-0.40845
SCL0001978.1_6	0.588682	8.9534	5.64569	0.000846773	0.0241883	-0.411686
SERPINA3H	0.522733	7.43103	5.64459	0.000847725	0.0241883	-0.412896
CFL1	0.728037	8.88867	5.64391	0.000848309	0.0241883	-0.413638
AB124611	0.644102	7.65247	5.64319	0.000848939	0.0241883	-0.414438
WNK2	-1.4802	7.87912	-5.63541	0.000855704	0.0243287	-0.422989
FCER1G	1.96146	12.482	5.62573	0.000864209	0.024494	-0.433643
SLC19A2	-0.533614	8.57132	-5.62198	0.00086753	0.0245068	-0.437775
H2-AA	0.589099	13.2269	5.6161	0.000872768	0.0245498	-0.44426
SCCPDH	-0.818915	11.0746	-5.6097	0.00087851	0.0246544	-0.451325
IGF2	-0.792783	10.2231	-5.60764	0.000880362	0.0246544	-0.453595
NQO2	0.605098	9.06475	5.60677	0.000881147	0.0246544	-0.454555
FAM132A	-0.582649	10.0775	-5.60447	0.000883229	0.024663	-0.457097
STARD10	-1.21119	8.11256	-5.59953	0.000887716	0.0246905	-0.462557
RASL11B	-0.612688	10.1227	-5.59672	0.000890275	0.0247046	-0.465658
SLC30A2	-1.30416	7.76547	-5.59287	0.000893805	0.0247467	-0.469922
RBPMS2	-0.509147	9.38786	-5.59108	0.000895444	0.0247595	-0.471896
D330014H01RIK	-0.506844	7.38702	-5.59033	0.000896141	0.0247595	-0.472734
ALDOB	-0.80046	7.54654	-5.58725	0.000898977	0.0247628	-0.476139
PDZD3	-0.557771	7.14482	-5.5863	0.000899855	0.0247628	-0.47719
MAP4K1	0.636116	8.16132	5.58512	0.000900942	0.0247628	-0.478491
ALAS2	-1.689	11.0581	-5.58281	0.000903083	0.0247959	-0.481049
MMP11	0.681306	8.33366	5.5775	0.000908029	0.0248728	-0.486933
NPC2	0.701385	12.5577	5.57431	0.000911015	0.0249102	-0.490471
PDZK1	-2.17295	8.65712	-5.56302	0.00092167	0.0250719	-0.503
LOC383981	0.691438	15.6564	5.55634	0.000928034	0.025162	-0.510414
ACSM3	-0.892537	7.49597	-5.55264	0.000931585	0.02521	-0.51453
ECHDC2	-0.835948	9.28631	-5.55172	0.000932469	0.02521	-0.515552
B230343A10RIK	0.558588	10.8126	5.54745	0.000936592	0.0252698	-0.520305
TIMP4	-0.623994	12.298	-5.54582	0.00093817	0.0252866	-0.52212
TCEAL8	0.557262	10.3661	5.53596	0.000947769	0.0254438	-0.53309
F2RL3	0.503186	7.93882	5.51631	0.000967247	0.0258072	-0.555012
KCNB1	-0.744108	8.94875	-5.50672	0.000976911	0.0260126	-0.565725
ARRDC3	-0.811306	10.7681	-5.49986	0.000983891	0.0261458	-0.573399
SRGN	0.766929	8.94575	5.49628	0.00098756	0.0261906	-0.577409
CORO1A	0.933138	10.0069	5.48973	0.000994307	0.0263168	-0.584747
USH1C	-0.752865	7.34141	-5.48708	0.000997051	0.0263378	-0.587717
ERRFI1	-0.78882	10.771	-5.4864	0.000997751	0.0263378	-0.588474
GUS-S	0.844825	8.73297	5.48249	0.00100182	0.0263659	-0.592863
SCL0003799.1_2	-0.682792	10.0733	-5.48027	0.00100414	0.0263659	-0.595353
ST3GAL6	-0.531618	9.85787	-5.4771	0.00100745	0.0264005	-0.598905
KCNK1	-1.76926	8.19745	-5.44666	0.00103997	0.0269852	-0.633142
RENBP	1.03588	10.4419	5.44441	0.00104242	0.0270222	-0.635678
RAB25	-1.02424	7.52795	-5.43868	0.00104868	0.0270381	-0.642129
AU021034	-0.936967	7.48206	-5.4192	0.00107031	0.027442	-0.664133
SLC27A2	-1.47199	7.94606	-5.41852	0.00107107	0.027442	-0.664899
SECTM1B	-1.71757	8.03136	-5.41698	0.0010728	0.0274598	-0.666645
TYROBP	2.28106	10.5336	5.41274	0.00107758	0.0275287	-0.671432
BLVRA	0.636946	11.976	5.40534	0.00108599	0.0276634	-0.67981
C1QC	1.40134	11.97	5.39752	0.00109496	0.0278115	-0.688678
KRT18	-1.52198	7.9487	-5.39365	0.00109942	0.0278422	-0.693062
TMOD1	-0.631574	7.84206	-5.38804	0.00110593	0.0278422	-0.699424
SMOC1	-1.05159	12.681	-5.38621	0.00110806	0.02785	-0.701501
OSR2	-0.908263	7.97071	-5.383	0.00111182	0.027918	-0.705151
SLC38A5	-1.2886	8.0784	-5.37651	0.00111945	0.0279652	-0.712526
VSTM2B	-0.633342	8.51382	-5.37632	0.00111967	0.0279652	-0.71274
ACTA2	-0.689313	10.98	-5.37426	0.00112211	0.0279652	-0.715078
EBI2	0.716466	8.0972	5.37348	0.00112304	0.0279652	-0.715971
D630040I23RIK	-0.774713	7.45368	-5.3586	0.00114081	0.0281944	-0.732897
SAP30	0.966082	9.82607	5.3576	0.00114202	0.0281944	-0.734044
CP	-0.537221	8.66556	-5.3448	0.00115758	0.0283936	-0.748634
TGFB1	0.667761	8.47996	5.34248	0.00116044	0.0284366	-0.751287
PRR13	0.528285	12.934	5.34122	0.00116198	0.028448	-0.752717
ZFP533	-0.52203	7.56286	-5.33746	0.00116662	0.0284769	-0.75702
LY86	1.29883	10.4245	5.33298	0.00117217	0.0285653	-0.762133
LOC100043671	-1.46943	12.7361	-5.32153	0.00118649	0.0287553	-0.775224
ENC1	-0.680606	10.4947	-5.31988	0.00118858	0.0287583	-0.777119
ALOX12	-0.556589	7.5203	-5.31487	0.00119492	0.0288537	-0.782851
MYO5B	-0.507636	7.17886	-5.31049	0.00120049	0.0289091	-0.78787
A530026G17	-0.965796	8.89538	-5.30822	0.0012034	0.0289326	-0.790478
AA407659	-0.521285	10.4111	-5.30122	0.00121239	0.0290691	-0.798501
LOC239770	0.519085	7.52746	5.30103	0.00121263	0.0290691	-0.798719
H2-DMB1	1.11782	10.8648	5.29831	0.00121615	0.0290984	-0.801842
ARHGEF16	-0.511217	6.96701	-5.29753	0.00121716	0.0290984	-0.802733
WDR16	-0.735864	7.22092	-5.29093	0.00122575	0.0292774	-0.810318
SNHG11	-0.883811	9.55571	-5.28772	0.00122995	0.0293246	-0.814003
FBXO10	-0.560745	10.3457	-5.28035	0.00123966	0.02945	-0.822483
SNX20	0.717263	7.64096	5.27606	0.00124534	0.0295318	-0.82741
SCL000209.1_5	0.609051	7.52723	5.27067	0.00125253	0.0296757	-0.833615
LOC100047385	-0.522304	10.7253	-5.26263	0.00126334	0.0298683	-0.842881
APCDD1	-0.799058	11.2972	-5.26211	0.00126405	0.0298683	-0.843487
HSPA12B	-0.541338	10.2134	-5.25386	0.00127525	0.0300525	-0.852999
WAS	0.958245	8.83028	5.24703	0.00128461	0.0300629	-0.860884
FAM102A	-0.787881	10.568	-5.24691	0.00128479	0.0300629	-0.861032
VAT1	0.915498	10.0154	5.24063	0.00129346	0.0301591	-0.868288
D630003M21RIK	-0.633701	7.34432	-5.21755	0.00132592	0.0306726	-0.895012
TAGLN2	0.653107	12.116	5.2124	0.00133329	0.0307891	-0.900983
CLIC6	-2.25326	9.26727	-5.19149	0.00136366	0.0313808	-0.925268
IGSF4A	0.947274	8.65116	5.18662	0.00137085	0.0314286	-0.93094
BCKDHB	-0.635011	10.7265	-5.18481	0.00137354	0.0314286	-0.93305
CCL7	1.2491	9.672	5.17965	0.00138121	0.0314562	-0.939058
PROM	-0.548535	7.29444	-5.17163	0.00139324	0.0315669	-0.948403
SC5D	0.50414	8.09431	5.16028	0.00141046	0.0318212	-0.961649
GSTA4	-1.26014	8.44514	-5.1341	0.00145109	0.0325156	-0.992271
SCL0003154.1_1	-0.745431	8.37036	-5.12616	0.00146368	0.0327144	-1.00158
LOC380665	0.575515	7.66481	5.11815	0.0014765	0.0327284	-1.01098
LOC381738	-0.716803	7.18363	-5.11803	0.00147668	0.0327284	-1.01112
SLC30A3	-1.18882	7.71608	-5.11334	0.00148424	0.0328028	-1.01662
LRRC23	-0.712147	7.59422	-5.11309	0.00148465	0.0328028	-1.01692
SFRP5	0.692728	11.4248	5.11269	0.0014853	0.0328028	-1.01739
SLC2A13	-0.563454	7.61339	-5.1	0.00150599	0.0330456	-1.0323
ACADVL	-0.510173	11.5186	-5.1	0.00150599	0.0330456	-1.03231
ALDH1A1	-0.582694	10.5228	-5.08673	0.00152798	0.033417	-1.04793
BICC1	-0.509829	9.815	-5.08416	0.00153228	0.0334428	-1.05097
SMTNL2	-0.509501	7.90493	-5.0835	0.00153338	0.0334428	-1.05174
KCNN4	0.875944	7.6973	5.0716	0.00155349	0.0336687	-1.06579
SELPLG	1.1041	9.72961	5.06834	0.00155904	0.0337179	-1.06963
EMP2	-0.7123	9.27708	-5.06802	0.00155958	0.0337179	-1.07001
ARHGDIB	0.555068	9.01344	5.06427	0.00156601	0.0337588	-1.07444
DYRK3	-0.674035	7.19448	-5.06394	0.00156658	0.0337588	-1.07484
RBM35A	-0.781697	7.24181	-5.06295	0.00156828	0.0337679	-1.07601
POLI	-0.551849	8.20918	-5.04848	0.00159338	0.0341968	-1.09312
LUM	0.777043	11.2358	5.03933	0.00160948	0.0343923	-1.10396
LOC675899	1.01554	10.1254	5.03401	0.00161893	0.0344654	-1.11027
LRP2	-0.530286	7.16898	-5.0303	0.00162556	0.0345384	-1.11468
REEP1	-0.821539	8.45373	-5.0299	0.00162627	0.0345384	-1.11515
D630015C01RIK	-0.644248	8.43921	-5.02811	0.00162947	0.0345509	-1.11727
CYP2D9	-1.60463	8.05812	-5.02636	0.00163262	0.0345899	-1.11935
BCL2A1B	1.9427	10.2366	5.02078	0.00164269	0.034692	-1.12598
GLB1L2	-1.00389	11.9602	-5.0084	0.00166528	0.0350291	-1.1407
HMGA1	0.588099	7.85406	5.00391	0.00167355	0.0351472	-1.14605
MNS1	-0.915261	7.98718	-5.00219	0.00167674	0.0351862	-1.1481
LOC654842	0.671731	10.3468	5.00021	0.00168041	0.0352074	-1.15046
EPS8L2	-0.61843	7.48425	-4.98891	0.00170154	0.0355374	-1.16393
PCOLCE	0.621856	9.43937	4.98514	0.00170865	0.0355759	-1.16843
LOC635086	0.501993	7.919	4.98513	0.00170868	0.0355759	-1.16844
SULT1C2	-1.26753	7.54019	-4.98359	0.00171159	0.0355967	-1.17028
BC028528	1.09789	9.07094	4.98313	0.00171245	0.0355967	-1.17082
LOC268730	-0.523299	7.44628	-4.96441	0.00174838	0.0360601	-1.19321
NALP6	-1.31408	7.60326	-4.9593	0.00175833	0.0360779	-1.19932
RGS10	1.30142	11.1741	4.95836	0.00176016	0.0360779	-1.20044
CCDC113	-1.18231	7.36458	-4.94646	0.00178359	0.0364452	-1.2147
KRT8	-2.48415	9.35732	-4.94533	0.00178584	0.0364629	-1.21606
ENPP5	-0.57295	11.8253	-4.94375	0.00178898	0.0364988	-1.21795
STAC2	0.596429	7.38744	4.94291	0.00179065	0.0365048	-1.21896
CLIC1	0.898439	9.59138	4.93128	0.001814	0.0368671	-1.23292
CYP27A1	-0.544381	10.9558	-4.92882	0.00181899	0.0368684	-1.23589
CCDC19	-1.14129	8.16153	-4.92507	0.00182662	0.0368684	-1.24039
VAMP2	-0.533795	9.88802	-4.91822	0.00184063	0.0370946	-1.24863
UCK1	-0.502264	9.159	-4.91542	0.00184639	0.0371202	-1.252
PPP1R3C	-0.81327	10.5173	-4.91426	0.00184878	0.0371202	-1.25339
MMD2	-2.30225	8.61099	-4.91306	0.00185126	0.0371202	-1.25484
ARHGAP4	0.503778	8.5103	4.91216	0.00185313	0.0371202	-1.25593
PRSS8	-0.648494	7.43835	-4.91061	0.00185634	0.0371282	-1.25779
LRRC48	-0.642073	7.28525	-4.90933	0.001859	0.0371404	-1.25934
CCDC109B	0.759496	8.09321	4.90857	0.00186057	0.0371404	-1.26025
MYCL1	-1.49381	9.22519	-4.9052	0.00186759	0.0371845	-1.26431
HAX1	0.520935	8.87785	4.90238	0.00187349	0.0372458	-1.26771
HOXB5	-0.519466	8.82222	-4.89193	0.00189554	0.0374589	-1.28032
NES	0.55406	7.91135	4.88923	0.0019013	0.0374869	-1.28359
CLDN2	-2.46375	8.71801	-4.88119	0.00191849	0.0377048	-1.29329
B930041F14RIK	-0.761419	10.4973	-4.8736	0.00193492	0.0378971	-1.30248
MIR16	-0.878014	12.9024	-4.86656	0.00195027	0.0381413	-1.311
NDRG2	-0.597964	10.9879	-4.86559	0.0019524	0.0381548	-1.31218
SLC37A4	-0.525428	7.81867	-4.8591	0.0019667	0.0383209	-1.32004
MTHFD2	0.506896	8.60412	4.85479	0.00197627	0.038479	-1.32527
ALDH2	-0.638211	14.1279	-4.8527	0.00198091	0.0385411	-1.3278
AKR1C19	-1.60559	8.26055	-4.85081	0.00198514	0.0385949	-1.3301
FRRS1	0.664019	8.95847	4.84004	0.00200936	0.0388942	-1.34317
GLRX1	0.517679	10.6873	4.83031	0.00203155	0.0391803	-1.35501
HDC	-1.4684	9.14173	-4.82937	0.00203369	0.039193	-1.35614
CD209F	-0.512533	11.1352	-4.82176	0.00205125	0.0394165	-1.36541
B4GALNT2	-1.10213	7.44064	-4.80732	0.00208503	0.0397478	-1.38301
IL15RA	-0.530156	8.1674	-4.79681	0.00211	0.0401292	-1.39584
ATAD4	-1.33585	7.6442	-4.79635	0.00211111	0.0401292	-1.3964
TIMP1	1.64911	9.48859	4.79192	0.00212174	0.0403024	-1.40182
UAP1	-0.602308	10.9358	-4.77223	0.00216972	0.0409958	-1.42591
CYBA	1.78077	12.4949	4.76452	0.00218884	0.0411629	-1.43537
LOC268569	0.888692	12.1391	4.76373	0.00219079	0.0411704	-1.43633
ATP1B1	-2.34831	9.68352	-4.75701	0.00220763	0.0413985	-1.44458
CHAD	-0.719838	7.16191	-4.75072	0.00222352	0.041608	-1.45231
SCL000528.1_16	0.615305	7.92599	4.74725	0.00223233	0.0417433	-1.45657
CDH16	-3.10918	9.86188	-4.74451	0.0022393	0.0418441	-1.45993
MUPCDH	-3	9.58191	-4.74066	0.00224918	0.041999	-1.46467
FBXO21	-0.73501	11.8146	-4.737	0.00225859	0.0421078	-1.46917
WDR69	-0.549777	7.17147	-4.73223	0.00227093	0.0421966	-1.47504
NEURL2	0.558335	8.08569	4.72616	0.00228675	0.0424308	-1.48252
CALML3	-1.10721	7.84738	-4.72453	0.00229101	0.0424801	-1.48453
GSTM7	-1.72693	9.22386	-4.71856	0.00230672	0.0426817	-1.49189
HIST1H2AK	1.84862	10.326	4.71683	0.0023113	0.0427066	-1.49402
CCDC86	0.515025	9.19916	4.70419	0.00234502	0.0430531	-1.50963
HIST1H2AH	1.92454	10.1317	4.70272	0.00234897	0.0430534	-1.51144
IYD	-2.11219	8.67586	-4.70038	0.0023553	0.0430805	-1.51434
LOC234081	-0.689395	10.5972	-4.70012	0.00235598	0.0430805	-1.51465
ITGB4	-0.548044	8.95657	-4.68941	0.00238514	0.0434934	-1.5279
SERPINA3B	-0.955689	8.96903	-4.68694	0.00239191	0.0435868	-1.53096
AMIGO2	-0.552262	8.91377	-4.68599	0.00239453	0.0436045	-1.53214
DOK2	0.817292	9.6513	4.68401	0.00239999	0.0436597	-1.53459
LOC100046044	-0.57945	8.94546	-4.68273	0.00240353	0.0436597	-1.53618
S100A4	1.20095	8.64719	4.67708	0.00241919	0.0438122	-1.54317
ACVR1C	-0.864698	10.227	-4.67576	0.00242287	0.0438489	-1.54481
LOC100048169	0.786575	7.8534	4.66747	0.0024461	0.0441785	-1.55509
EIF4EL3	0.672139	10.3261	4.66546	0.00245179	0.0442511	-1.55759
PKP2	-0.585718	11.15	-4.66466	0.00245405	0.0442616	-1.55859
SCL0002540.1_6	-0.585288	7.90707	-4.65876	0.0024708	0.0444625	-1.56591
ADIPOR2	-0.771132	13.3956	-4.65459	0.0024827	0.0445656	-1.57109
VSIG4	0.82233	8.64259	4.64983	0.00249639	0.0447624	-1.57701
LOC100046087	0.580272	7.81525	4.64268	0.00251711	0.0450303	-1.58591
SFRP1	-0.675729	8.76803	-4.63865	0.00252885	0.0451488	-1.59092
AGPAT9	-1.39624	9.9347	-4.63743	0.00253242	0.0451515	-1.59244
A130082M07RIK	1.00182	9.28969	4.62487	0.00256949	0.0454143	-1.60809
FBP1	-0.775603	7.60609	-4.61625	0.00259529	0.0457487	-1.61885
NME7	-0.811145	8.66019	-4.61616	0.00259555	0.0457487	-1.61896
GFPT2	-0.540817	9.45718	-4.61566	0.00259706	0.0457487	-1.61959
EMP3	1.62657	12.0565	4.61181	0.0026087	0.0458795	-1.6244
CCDC80	-0.537785	13.2394	-4.60361	0.00263364	0.0461472	-1.63465
GIPC2	-1.07234	7.63501	-4.59925	0.00264702	0.0462707	-1.64011
DAO1	-1.44429	7.90612	-4.59881	0.00264836	0.0462707	-1.64065
EEF1E1	0.527727	9.21558	4.59846	0.00264944	0.0462707	-1.64109
KEG1	-0.977317	7.5467	-4.59602	0.00265699	0.0463304	-1.64415
TM4SF4	-0.601225	7.19106	-4.59336	0.00266521	0.0463929	-1.64748
RHOG	0.925057	9.24326	4.59298	0.00266639	0.0463929	-1.64796
GDF10	-0.591766	10.7662	-4.59279	0.00266696	0.0463929	-1.64819
PRR18	-1.06093	7.93786	-4.59167	0.00267044	0.0464228	-1.64959
EAR11	-0.837592	7.41485	-4.59081	0.00267313	0.0464391	-1.65068
C130026I21RIK	0.74819	8.32385	4.58379	0.00269504	0.0466053	-1.65947
NET1	-0.722425	8.82185	-4.58073	0.00270466	0.04668	-1.6633
HVCN1	0.529515	8.76791	4.5796	0.00270823	0.046681	-1.66472
ZBTB5	-0.612865	8.98336	-4.57158	0.00273365	0.0468441	-1.67478
HOXD8	-0.510702	9.72054	-4.56205	0.00276421	0.0471539	-1.68675
WFDC15B	-0.578184	7.16174	-4.55986	0.0027713	0.0472444	-1.68951
ADRB3	-1.1667	9.71653	-4.55531	0.00278608	0.0473546	-1.69524
APOC4	0.8455	8.17654	4.55261	0.00279488	0.0474627	-1.69863
MFAP2	0.55398	7.86432	4.55146	0.00279863	0.0474959	-1.70008
PRICKLE1	-0.609269	8.9059	-4.54663	0.00281449	0.0476427	-1.70616
EBI3	0.534497	7.77064	4.5379	0.00284338	0.0479548	-1.71715
RPRML	-0.740177	8.72271	-4.53777	0.00284381	0.0479548	-1.71731
LOC381328	1.21885	8.61464	4.52997	0.00286994	0.0482723	-1.72716
ORF63	-0.593972	7.28442	-4.51835	0.0029093	0.0487792	-1.74182
GHRH	0.62454	7.59937	4.51759	0.00291192	0.0487922	-1.74279
SAA3	2.79604	10.9113	4.51443	0.00292272	0.0488493	-1.74678
GPT2	-1.19066	11.2713	-4.50336	0.00296101	0.0493646	-1.76079
FPR2	0.984981	7.79812	4.49834	0.00297855	0.0495632	-1.76714
EG244911	-0.636782	7.01839	-4.49762	0.00298107	0.049574	-1.76806
TMEM100	-0.553424	8.89766	-4.49687	0.0029837	0.0495865	-1.769
SRD5A2	-1.16581	7.4981	-4.49563	0.00298806	0.0496039	-1.77057
ATP2A3	-0.529134	10.043	-4.49272	0.00299831	0.0496117	-1.77426
SLC5A6	-0.624529	9.9898	-4.49002	0.00300788	0.0497119	-1.77769
AMY1	-0.750702	11.092	-4.47612	0.00305757	0.0501909	-1.79532
ARG2	-0.668027	7.04634	-4.46979	0.00308051	0.0503411	-1.80337
CHCHD8	0.867479	9.05859	4.46705	0.00309048	0.0504027	-1.80684
CDKN1A	0.612252	8.88413	4.46621	0.00309354	0.0504027	-1.80791
RSHL3	-1.52973	8.106	-4.4651	0.00309763	0.0504027	-1.80933
ALOX5AP	1.09097	11.662	4.45334	0.003141	0.0509381	-1.82429
RNASEN	-0.537203	9.37704	-4.45252	0.00314402	0.0509381	-1.82532
NPR2	-0.500193	10.2858	-4.45134	0.00314845	0.0509787	-1.82684
CLDN3	-0.712981	7.14429	-4.44456	0.0031738	0.0512011	-1.83547
D630014A15RIK	-0.666843	10.0895	-4.44033	0.00318977	0.05138	-1.84087
LOC278188	0.567348	8.12091	4.44008	0.00319072	0.05138	-1.84119
SORT1	-0.697023	11.4124	-4.42579	0.00324528	0.0520051	-1.85943
ADAM7	-0.910472	7.46211	-4.42029	0.00326654	0.0522825	-1.86645
SDF2L1	0.825562	8.89255	4.40049	0.0033444	0.0531425	-1.89179
HYAL2	-0.591794	12.115	-4.38798	0.00339466	0.0537796	-1.90783
KLC4	0.559174	8.85864	4.38613	0.00340215	0.053866	-1.9102
GJB3	-1.10602	7.51704	-4.37542	0.00344593	0.0543639	-1.92396
EG433865	0.695897	9.38431	4.37279	0.00345679	0.0545026	-1.92734
KLHDC9	-0.762157	8.02589	-4.34917	0.00355591	0.0557188	-1.95774
THOC6	0.644331	8.86482	4.34899	0.00355667	0.0557188	-1.95797
PYGL	-1.04663	11.2456	-4.34661	0.00356683	0.0557188	-1.96103
FAM13A	-1.27149	8.52484	-4.34637	0.00356786	0.0557188	-1.96135
CSTB	1.56491	13.6939	4.34144	0.00358903	0.0559868	-1.96771
IGSF11	-0.740955	7.22871	-4.33034	0.00363722	0.0565716	-1.98204
PMEPA1	-0.524986	9.26009	-4.32349	0.00366727	0.0569385	-1.99089
ASNS	-0.671564	9.65719	-4.32072	0.0036795	0.0570431	-1.99447
ACOT4	-0.720838	7.86866	-4.31662	0.00369769	0.0571789	-1.99977
GATA6	-0.619527	9.06581	-4.31493	0.00370526	0.0572594	-2.00197
AI646023	-0.669695	7.29594	-4.30914	0.00373116	0.0575251	-2.00945
ATP1A1	-0.820285	13.1303	-4.28888	0.00382346	0.0584709	-2.03572
HIST1H2AD	1.76055	11.186	4.28509	0.00384105	0.0586382	-2.04065
GALNTL1	-0.537815	9.6193	-4.28444	0.00384407	0.0586504	-2.04149
PFN1	1.11266	11.2407	4.2585	0.00396665	0.0599448	-2.07522
LOC385959	-0.50198	8.80096	-4.25739	0.00397199	0.0599448	-2.07667
ADH6B	0.857102	8.18271	4.25509	0.00398311	0.0600783	-2.07967
FLRT3	-0.521318	8.45665	-4.25195	0.00399828	0.0602042	-2.08376
FASN	-0.757782	8.47984	-4.24696	0.00402261	0.0603986	-2.09027
ATP6V1B2	0.770815	12.2103	4.23251	0.00409387	0.0611809	-2.10914
PHGDH	-0.659884	11.205	-4.2317	0.00409788	0.0611812	-2.11019
INPP5D	0.571442	7.63246	4.23046	0.00410407	0.0612286	-2.11181
DLG5	-0.890125	10.7638	-4.22967	0.004108	0.0612286	-2.11284
EFS	-0.803991	9.37948	-4.22194	0.00414684	0.0617032	-2.12294
NDUFV1	-0.522406	13.4893	-4.21755	0.00416909	0.0618604	-2.12869
EFCAB1	-0.782923	7.1522	-4.2166	0.00417393	0.0618973	-2.12994
PODXL	-0.531699	8.92748	-4.21497	0.00418221	0.0619337	-2.13207
LOC272683	0.760355	7.34813	4.21207	0.00419704	0.0620659	-2.13587
LOC100045502	-0.559058	8.00255	-4.20793	0.00421829	0.0622037	-2.14129
ARPC1B	0.583367	11.8777	4.20658	0.00422525	0.0622037	-2.14306
CUZD1	-3.30296	10.1978	-4.19934	0.00426276	0.062548	-2.15255
SNF1LK2	-0.739279	8.49495	-4.18023	0.00436349	0.0636371	-2.17763
LOC100046963	-0.509723	8.31956	-4.17956	0.00436711	0.0636371	-2.17852
RAMP3	-0.58828	7.14653	-4.17028	0.00441703	0.0641814	-2.19072
KCNE1L	-0.582092	9.18235	-4.16567	0.00444204	0.064265	-2.19678
VASN	-0.506948	10.227	-4.16461	0.00444783	0.064265	-2.19818
LAPTM5	0.54401	14.6816	4.1577	0.0044857	0.0646005	-2.20728
PSMB1	0.537545	11.3296	4.1405	0.00458151	0.0654102	-2.22996
COL4A3	-0.559921	7.24012	-4.12388	0.00467622	0.0663127	-2.25192
TMPRSS2	-0.906215	7.37997	-4.11475	0.00472922	0.0667217	-2.26401
EDN1	-0.553053	9.47471	-4.11203	0.00474512	0.0668437	-2.26761
IVNS1ABP	-0.792362	10.2693	-4.09878	0.00482341	0.067675	-2.28517
CMTM7	0.606102	8.36608	4.09847	0.00482525	0.067675	-2.28558
LOC629364	0.65548	10.6925	4.08981	0.00487721	0.0680327	-2.29707
TSPAN7	-0.66549	11.0233	-4.08319	0.00491741	0.0683386	-2.30587
HIST1H2AN	1.71606	10.5614	4.07982	0.00493795	0.0684299	-2.31034
DAXX	0.511956	9.9582	4.04651	0.00514648	0.0703029	-2.35469
CD74	0.654975	12.9241	4.04641	0.00514716	0.0703029	-2.35483
HMOX1	0.838013	8.48224	4.03994	0.00518874	0.070641	-2.36346
SLAMF9	1.22362	10.9127	4.03824	0.00519976	0.070651	-2.36573
UBE2O	-0.888486	11.3307	-4.03681	0.00520904	0.0706682	-2.36765
RHOBTB1	-0.554634	9.6945	-4.036	0.00521426	0.0707026	-2.36872
ACOT1	-0.937342	8.4549	-4.02361	0.00529543	0.071437	-2.38528
LGALS3BP	0.514423	12.3379	4.01876	0.00532761	0.0717979	-2.39177
ATP6V0E	0.674287	13.2158	4.012	0.00537275	0.0722192	-2.40081
LOC384538	-0.694303	8.83683	-3.99929	0.00545886	0.0730382	-2.41785
LOC381774	0.683126	7.49931	3.9903	0.00552066	0.0736607	-2.42991
LOC621823	0.639439	9.34237	3.97267	0.00564406	0.0748043	-2.45359
PITPNB	-0.522846	11.335	-3.96544	0.00569556	0.0750444	-2.46332
LOC100048295	-0.62894	8.6369	-3.96376	0.00570757	0.075087	-2.46558
CHAC1	-0.611741	10.4875	-3.95681	0.00575772	0.0753663	-2.47494
AATK	-0.626897	11.6361	-3.9543	0.00577592	0.0754102	-2.47832
LOC193533	0.56555	8.37466	3.94819	0.00582048	0.0757751	-2.48655
TMEM97	0.693701	9.18532	3.94421	0.00584975	0.0760812	-2.49192
GNG2	0.520303	8.42412	3.92824	0.00596873	0.0770978	-2.51348
CLEC4A1	0.854114	8.46418	3.92617	0.00598434	0.0772266	-2.51628
FOS	0.800193	10.5699	3.90776	0.00612525	0.0783919	-2.54118
HCST	0.839858	8.27867	3.90734	0.00612852	0.0783958	-2.54176
FXYD6	-0.985009	10.0426	-3.90687	0.0061321	0.0784037	-2.54238
TXNIP	-0.588051	14.7451	-3.90013	0.00618466	0.0789231	-2.55151
RSPH1	-1.86588	8.64221	-3.89439	0.00622982	0.0793462	-2.5593
TSHZ1	-0.535284	10.311	-3.88902	0.00627235	0.0797342	-2.56658
ACACB	-0.590738	9.00258	-3.88139	0.00633336	0.0801499	-2.57693
SORCS2	-0.541798	7.08751	-3.8728	0.00640283	0.0807737	-2.5886
HOXA7	-0.802343	10.1307	-3.87025	0.00642363	0.0809299	-2.59207
RBP4	-0.685639	10.3622	-3.86528	0.00646436	0.0811606	-2.59883
HIST1H2AO	1.59077	12.4131	3.85496	0.00654978	0.0816514	-2.61287
LOC384742	0.54993	10.0866	3.85206	0.00657401	0.0819149	-2.61682
SLC5A7	0.644761	10.1355	3.85109	0.00658213	0.0819775	-2.61814
H2-AB1	0.582491	13.5281	3.84836	0.00660512	0.0821566	-2.62187
APRT	1.35565	10.9611	3.84505	0.006633	0.0823463	-2.62637
F13A1	-0.558384	11.7333	-3.83736	0.00669841	0.0828016	-2.63686
H2AFZ	0.843525	11.8306	3.83563	0.00671317	0.0829452	-2.63922
C1QTNF4	-0.567812	7.16619	-3.81715	0.00687355	0.0843358	-2.66445
ELMOD1	-0.550561	7.2341	-3.80766	0.00695758	0.0849492	-2.67744
GSTM6	-0.65516	9.13047	-3.80617	0.00697085	0.0849492	-2.67947
FOLR1	-0.636086	7.34228	-3.79924	0.00703301	0.0854988	-2.68896
AMY2	-0.621076	8.05423	-3.79639	0.00705875	0.0856541	-2.69286
GPR81	-0.571692	10.2245	-3.78776	0.00713732	0.0861725	-2.70469
IGKV8-31_AJ235957_IG_KAPPA_VARIABLE_8-31_3	0.699069	7.44378	3.7809	0.00720044	0.0865001	-2.71409
VIT	-0.638801	8.40434	-3.77938	0.00721453	0.0865908	-2.71618
CAD	-0.852819	8.53953	-3.76861	0.0073151	0.0872641	-2.73097
GADD45B	0.556543	7.98573	3.76513	0.0073479	0.0874373	-2.73574
PPP1R1B	-0.647025	7.51533	-3.75814	0.00741434	0.0879509	-2.74535
AB023957	-0.561134	9.47342	-3.75155	0.00747753	0.0884228	-2.75442
PIK3CB	-0.651697	10.9423	-3.74647	0.00752674	0.0885296	-2.76142
NECAP2	0.516804	9.9115	3.73833	0.00760613	0.0892571	-2.77262
TEKT1	-0.833249	8.4332	-3.72671	0.00772114	0.0899757	-2.78863
BC034902	-0.858644	11.5151	-3.7235	0.00775331	0.0902312	-2.79307
KLB	-0.600564	9.60319	-3.72117	0.00777674	0.0904286	-2.79629
CDC42EP3	0.532735	10.2572	3.71924	0.00779615	0.0905305	-2.79895
C130094K23RIK	-0.520202	7.45605	-3.71145	0.00787513	0.0912473	-2.80971
GSTM5	-1.30109	11.3754	-3.69156	0.00808085	0.0928982	-2.83721
PDZK1IP1	-1.00706	7.60885	-3.68527	0.00814708	0.0934159	-2.84592
IER3	-0.76963	9.89322	-3.68262	0.00817522	0.0935924	-2.84959
CTGF	-1.10682	11.0814	-3.68025	0.00820042	0.0937428	-2.85287
RPS27A	0.566157	8.34068	3.67922	0.00821134	0.0938272	-2.85429
SEC11C	0.609461	9.63759	3.65735	0.00844847	0.0956022	-2.88464
LOC381891	0.577207	8.59602	3.65722	0.00844984	0.0956022	-2.88482
HIBADH	-0.634306	13.5342	-3.65009	0.00852881	0.0962896	-2.89473
WWC2	-0.592416	10.6409	-3.63652	0.00868117	0.0973447	-2.9136
CITED4	-0.921583	7.69758	-3.62644	0.00879621	0.0981353	-2.92762
BEX4	-1.16358	7.67487	-3.62325	0.00883301	0.0984092	-2.93207
PDLIM3	-0.752224	8.0341	-3.60999	0.00898774	0.0996414	-2.95056
RASA1	0.538729	11.9218	3.6039	0.00905967	0.100187	-2.95905
PARD6G	-0.667692	9.09111	-3.59997	0.00910652	0.100343	-2.96454
LOC671878	1.16674	9.58024	3.58943	0.00923341	0.101429	-2.97927
PTGIS	-0.671894	9.47444	-3.5823	0.00932021	0.101994	-2.98923
HOXB7	-0.502791	9.68234	-3.58205	0.00932336	0.101994	-2.98959
TMEM176B	0.770172	12.099	3.58007	0.00934764	0.102119	-2.99236
ODZ4	-0.763247	12.2457	-3.57986	0.00935023	0.102119	-2.99265
TRAP1	-0.54937	11.5473	-3.57611	0.00939637	0.102393	-2.99789
ARHGAP21	-0.513764	11.045	-3.56431	0.00954343	0.103163	-3.01441
LRP12	0.556237	9.53798	3.56342	0.00955465	0.103243	-3.01566
SCL000490.1_983	-0.500417	9.70946	-3.56255	0.00956561	0.103319	-3.01688
SPSB2	0.515203	8.27365	3.55992	0.00959879	0.103582	-3.02057
EDNRA	-0.532696	10.1211	-3.55637	0.00964372	0.103876	-3.02553
FXYD5	1.03239	10.24	3.55372	0.00967754	0.10406	-3.02926
LOC270186	0.692634	8.92774	3.54925	0.0097347	0.104445	-3.03552
PCCA	-0.630773	10.8231	-3.54847	0.0097448	0.104476	-3.03663
PSMB8	0.506135	10.2389	3.54412	0.00980087	0.104931	-3.04273
BC003324	0.524787	8.03146	3.53787	0.00988206	0.105445	-3.0515
ARPC3	0.524175	12.0907	3.53448	0.00992642	0.10577	-3.05626
MUM1	-0.57313	12.5495	-3.51959	0.0101237	0.107244	-3.07719
C1QA	0.967873	10.2538	3.50409	0.0103338	0.108685	-3.09901
ASAH3L	-0.640857	10.2059	-3.48349	0.0106202	0.110381	-3.12805
RHOC	0.750478	9.67728	3.47543	0.0107346	0.111003	-3.13943
AKAP8L	-0.68328	10.9396	-3.46496	0.0108852	0.112078	-3.15422
RGS5	-0.667491	9.65224	-3.46396	0.0108997	0.11214	-3.15563
TRIAP1	0.646521	10.8503	3.46281	0.0109163	0.112149	-3.15725
SCNN1A	-0.529	6.99994	-3.46064	0.0109479	0.112373	-3.16032
MMP7	-1.14804	7.46773	-3.45818	0.0109839	0.112611	-3.16379
CHST1	-0.846922	13.6677	-3.45714	0.0109992	0.112681	-3.16527
ANXA3	-0.504158	12.4861	-3.45381	0.0110481	0.112873	-3.16998
C7	-0.675324	8.62712	-3.42282	0.0115148	0.115809	-3.21388
BC038167	-1.81961	8.36419	-3.41557	0.0116271	0.116584	-3.22417
LOC224532	-0.56897	10.8254	-3.40743	0.0117545	0.117549	-3.23572
DNALI1	-0.628014	7.29023	-3.3921	0.0119985	0.119166	-3.2575
A630006E02RIK	0.679538	8.22974	3.39134	0.0120108	0.119166	-3.25859
LOC100045950	-0.66735	9.88548	-3.38562	0.0121034	0.119815	-3.26673
ANO10	-0.54268	10.368	-3.38442	0.0121229	0.119873	-3.26843
IRS2	-0.930117	11.5071	-3.3819	0.012164	0.120021	-3.27202
GADD45G	-0.532301	11.5911	-3.3781	0.0122263	0.120311	-3.27743
TAPT1	-0.686197	11.7907	-3.37603	0.0122603	0.120382	-3.28037
AI132487	-0.555681	8.12467	-3.37258	0.0123173	0.120714	-3.28528
WISP2	0.807597	11.4411	3.36928	0.0123721	0.121106	-3.28998
DDIT4	-0.520811	10.4925	-3.35765	0.0125673	0.122383	-3.30656
GABARAP	0.525025	13.2465	3.35696	0.0125789	0.122383	-3.30754
LOC100041703	0.869199	8.87608	3.35685	0.0125809	0.122383	-3.30771
ACTG2	-1.79558	9.45437	-3.35307	0.0126451	0.122517	-3.3131
PTGDS	-0.723747	7.51662	-3.34836	0.0127256	0.122985	-3.31982
PIM3	-0.649091	12.6211	-3.34707	0.0127478	0.123151	-3.32166
FBP2	-0.785374	8.96591	-3.34034	0.0128641	0.124003	-3.33127
PTPN18	1.25753	9.68249	3.33858	0.0128946	0.124251	-3.33377
SYP	0.542311	10.2352	3.32993	0.0130461	0.124983	-3.34614
ACADSB	-0.673226	11.612	-3.32904	0.0130617	0.125035	-3.3474
CHPT1	-0.649571	12.924	-3.32828	0.0130751	0.125035	-3.34849
RILPL2	0.631659	8.92534	3.32256	0.0131766	0.125515	-3.35667
XBP1	-0.549434	12.9638	-3.32041	0.0132149	0.125733	-3.35974
PAQR7	0.562298	9.64293	3.32016	0.0132195	0.125733	-3.36011
A330102K04RIK	-0.946472	7.9359	-3.31183	0.0133693	0.126566	-3.37202
B930004C15RIK	0.524251	7.69595	3.30337	0.0135233	0.127249	-3.38413
VWF	-0.503452	11.0154	-3.29705	0.0136395	0.127848	-3.39318
CPA2	0.536314	7.67951	3.29643	0.013651	0.127905	-3.39407
GNGT2	0.878162	8.6437	3.29512	0.0136753	0.128041	-3.39594
D15WSU169E	0.599418	8.40451	3.29036	0.0137638	0.128597	-3.40277
MLF1	-0.810629	7.54535	-3.28474	0.0138692	0.129125	-3.41083
D11BWG0517E	-0.774608	7.46267	-3.27377	0.0140774	0.130558	-3.42657
PI16	-0.753123	10.9206	-3.26245	0.0142957	0.131659	-3.44282
PSMB10	0.621342	11.4133	3.26128	0.0143183	0.131804	-3.44449
TMEM45B	-0.50693	14.3352	-3.26074	0.014329	0.131804	-3.44528
LAMB3	0.60256	8.51026	3.25968	0.0143496	0.131918	-3.4468
PPIL6	-1.0656	7.87845	-3.25812	0.0143802	0.132115	-3.44904
NME5	-1.28754	7.88219	-3.23841	0.0147714	0.134035	-3.47738
LOC100041516	-0.709259	8.54643	-3.2344	0.0148525	0.134354	-3.48315
CML4	-0.516778	7.04046	-3.22965	0.0149491	0.134771	-3.48999
CIDEB	-0.743045	7.47965	-3.22566	0.0150306	0.135086	-3.49573
ALDH6A1	-0.707414	12.2092	-3.22518	0.0150404	0.135099	-3.49642
LOC547380	-0.583071	8.85853	-3.22412	0.0150623	0.135233	-3.49795
BC032203	-0.526489	10.3582	-3.21908	0.0151662	0.13589	-3.50521
PTP4A1	-0.580499	11.9472	-3.21446	0.0152623	0.136597	-3.51187
AIF1	0.676877	8.58958	3.21347	0.0152831	0.136613	-3.51331
ACTN1	0.809126	10.611	3.20094	0.0155472	0.138133	-3.53137
ACN9	0.612794	9.02972	3.19669	0.015638	0.138567	-3.5375
CAMK2N1	-0.777413	9.44144	-3.17648	0.0160772	0.141276	-3.56669
CD63	0.67126	11.998	3.1713	0.0161919	0.142047	-3.57418
LCN2	-1.47789	10.7714	-3.16326	0.0163715	0.14329	-3.5858
MCTS1	0.692976	11.2615	3.16058	0.016432	0.143535	-3.58968
UGT1A6A	-0.527955	9.5186	-3.15862	0.0164762	0.143712	-3.59251
LOC100048803	0.552662	12.7556	3.15829	0.0164838	0.143712	-3.59299
LST1	1.05549	8.82509	3.13367	0.0170517	0.147293	-3.62863
CLDN5	-0.520781	13.4066	-3.13035	0.01713	0.147776	-3.63345
LOC232065	0.512815	7.33162	3.10682	0.0176952	0.150411	-3.66758
PDHA1	-0.715308	12.1955	-3.10674	0.0176971	0.150411	-3.66769
IPAS	-0.610649	7.93357	-3.0849	0.0182396	0.153552	-3.69942
SCN7A	-0.920619	9.20273	-3.0813	0.0183307	0.154112	-3.70465
D4ERTD681E	-0.662997	9.52403	-3.07926	0.0183826	0.154261	-3.70762
LOC619973	-0.604709	9.20503	-3.07773	0.0184217	0.154484	-3.70985
D930048N14RIK	-0.562327	9.21354	-3.07342	0.0185319	0.155015	-3.71611
MT3	-0.915009	7.18443	-3.06221	0.0188223	0.156799	-3.73243
LOC386360	-0.559808	10.5838	-3.05515	0.0190075	0.158068	-3.7427
FVT1	-0.573299	10.6688	-3.02619	0.019788	0.162404	-3.7849
PPM1B	-0.544365	10.793	-3.0227	0.0198844	0.162827	-3.78999
LOC385274	-0.57175	8.51873	-3.01394	0.0201286	0.164063	-3.80278
BC013529	-0.544767	13.1072	-3.00176	0.0204732	0.165647	-3.82056
CLDN10	-1.30527	8.29904	-2.98175	0.021053	0.16839	-3.84979
MSCP	-0.592608	8.80557	-2.98144	0.0210621	0.16839	-3.85024
H2-DMA	0.744982	11.0664	2.97744	0.0211803	0.168836	-3.85609
LOC100041103	-0.631409	11.3245	-2.96838	0.0214504	0.170168	-3.86935
CD1D1	-0.572119	13.5317	-2.96193	0.0216447	0.17094	-3.87877
MIA1	-1.63969	8.17753	-2.9595	0.0217184	0.171267	-3.88233
DYNLRB2	-2.02822	8.80805	-2.95914	0.0217295	0.171303	-3.88286
LY96	0.88709	9.53681	2.95726	0.0217867	0.171373	-3.88561
LOC667337	-0.625301	11.3411	-2.9385	0.022367	0.174507	-3.91307
GHR	-0.516906	11.9694	-2.93633	0.0224353	0.174577	-3.91626
DCTN1	0.614123	8.76461	2.93523	0.0224699	0.174753	-3.91787
DNCLC1	0.739505	9.21881	2.93433	0.0224983	0.174897	-3.91919
LOC381649	0.60836	11.3341	2.93199	0.0225723	0.175113	-3.92262
MMRN1	-1.2295	8.96148	-2.93055	0.022618	0.175254	-3.92473
B430114K07RIK	-0.636286	8.9531	-2.91788	0.0230238	0.176763	-3.94329
LOC433546	0.609046	9.66798	2.91645	0.0230702	0.176965	-3.94539
MFAP4	-0.519977	7.70271	-2.9147	0.023127	0.177213	-3.94796
RPL13A	0.644571	9.49732	2.90208	0.023541	0.178791	-3.96646
ABCA8A	-0.68633	10.3375	-2.8985	0.0236597	0.179188	-3.97171
ALDH1A7	-0.538406	11.3878	-2.89336	0.0238315	0.179882	-3.97926
CRYAB	0.554013	11.1415	2.88672	0.0240554	0.180805	-3.989
B230311B06RIK	0.541408	7.84765	2.88495	0.0241156	0.181096	-3.99161
A630064P09RIK	-0.895807	9.22615	-2.88008	0.0242817	0.181557	-3.99876
RPL31	0.652312	10.907	2.87419	0.0244839	0.182463	-4.0074
ZFAND3	-0.660755	13.3822	-2.87068	0.0246056	0.18315	-4.01256
NANS	0.618829	9.05004	2.86728	0.0247239	0.183682	-4.01756
GSTO1	0.561111	11.9416	2.86344	0.0248581	0.184316	-4.0232
ETL4	-0.513501	10.7691	-2.86243	0.0248936	0.184476	-4.02468
WFDC1	-0.703609	7.69853	-2.86074	0.0249532	0.184657	-4.02717
BC064033	-0.610022	7.78553	-2.86055	0.0249598	0.184657	-4.02745
ZFP288	-0.663702	8.69878	-2.85987	0.0249836	0.184677	-4.02844
LOC100040592	-0.571958	14.2784	-2.85437	0.0251783	0.185092	-4.03652
LOC100045617	-0.770742	12.5422	-2.84801	0.0254059	0.186289	-4.04589
HIST1H2AF	0.975722	12.3696	2.84434	0.0255377	0.18682	-4.05127
S100A8	1.43175	10.9139	2.82639	0.0261946	0.189445	-4.07768
CXCL4	0.914469	10.9267	2.82498	0.0262468	0.189634	-4.07975
BAX	0.541677	8.43119	2.82436	0.0262698	0.189729	-4.08066
EAR3	0.738581	8.9311	2.81753	0.026525	0.190791	-4.09071
ROGDI	-0.507688	8.97194	-2.81471	0.0266313	0.191217	-4.09486
RETSAT	-0.507615	12.3906	-2.81279	0.0267037	0.191518	-4.09768
LZTR1	-0.533779	10.8887	-2.80616	0.026956	0.192685	-4.10745
NID1	-0.542704	11.1586	-2.80532	0.026988	0.19281	-4.10868
PTPRB	-0.619884	11.9643	-2.79774	0.0272797	0.194107	-4.11985
BEX2	-0.752823	7.68399	-2.79486	0.0273914	0.194588	-4.12409
ATP6A1	0.527681	9.10124	2.79285	0.0274697	0.194841	-4.12705
DMKN	-0.6546	8.00974	-2.78943	0.0276032	0.195306	-4.13208
HIST1H2BH	0.517238	12.8895	2.78647	0.0277197	0.195868	-4.13645
LOC100047093	-0.607567	11.5696	-2.7825	0.0278763	0.196302	-4.1423
C630022N07RIK	-0.594784	10.008	-2.77978	0.027984	0.196419	-4.1463
WFDC2	-1.87682	8.69611	-2.77235	0.0282811	0.197199	-4.15725
ORM2	0.856477	9.61641	2.76751	0.0284764	0.197883	-4.16439
ERH	0.600686	10.4334	2.76303	0.0286583	0.198729	-4.17099
HIST1H2BM	0.623843	11.6695	2.75594	0.0289489	0.200016	-4.18144
RPIA	0.594578	8.86373	2.74801	0.0292774	0.201418	-4.19313
PPP1R1A	-0.641712	11.6729	-2.74513	0.0293976	0.201844	-4.19737
OTTMUSG00000007855	0.563605	8.37338	2.74402	0.0294443	0.201943	-4.19902
MYL9	-0.661525	9.65789	-2.73904	0.0296539	0.20287	-4.20636
DYNLL1	0.84971	11.7288	2.73903	0.0296544	0.20287	-4.20638
TRAPPC1	0.696335	10.8505	2.73831	0.0296848	0.202973	-4.20744
MED11	0.503182	8.95133	2.73222	0.0299436	0.204338	-4.21642
CAMK2B	-0.56771	7.67162	-2.72741	0.0301496	0.205143	-4.22352
EMP1	-0.501584	13.9571	-2.71202	0.0308187	0.20793	-4.24622
SSU72	0.523241	11.6392	2.71174	0.0308312	0.207961	-4.24664
KHK	-0.573813	9.26696	-2.7086	0.0309698	0.208063	-4.25128
CAR5B	-0.535947	10.7348	-2.70324	0.0312077	0.208849	-4.25919
FABP3	0.746253	7.97173	2.70062	0.0313247	0.209261	-4.26305
LOC384419	0.520184	7.65597	2.69227	0.0317004	0.210707	-4.27537
HIST1H2AI	0.98113	12.3563	2.69122	0.0317483	0.210866	-4.27693
EEF1B2	0.516406	11.2646	2.68642	0.0319669	0.211786	-4.28401
LRRC51	-0.608302	9.42454	-2.67989	0.0322666	0.212653	-4.29365
TTC28	-0.509172	11.04	-2.67806	0.0323516	0.213	-4.29636
CDK5R1	-0.580449	8.16537	-2.66449	0.0329857	0.215352	-4.31639
SDPR	-0.53199	13.3209	-2.65223	0.0335706	0.217505	-4.33451
CDK2AP2	0.528911	10.5945	2.64915	0.0337188	0.218092	-4.33905
LOC100047226	-0.505167	8.14656	-2.647	0.0338229	0.218551	-4.34222
RPL10A	0.500284	14.3889	2.63932	0.0341976	0.219897	-4.35357
CALML4	-1.13923	8.86262	-2.63728	0.0342976	0.220246	-4.35658
UGT1A6B	-0.651955	11.3711	-2.63491	0.0344148	0.220704	-4.36009
LOC382163	-0.648857	9.35368	-2.63403	0.0344583	0.220822	-4.36139
A630091F01RIK	0.85554	9.71558	2.62445	0.0349352	0.222823	-4.37554
CCL21A	-1.14215	11.6561	-2.62144	0.0350866	0.223494	-4.37999
KRT79	0.540807	9.05129	2.61748	0.0352868	0.224223	-4.38584
TMSB10	0.941607	10.7911	2.61676	0.0353232	0.224245	-4.3869
GMFG	0.539824	9.01659	2.61082	0.0356256	0.225201	-4.39567
TMEM208	0.635899	11.7289	2.60295	0.0360309	0.226616	-4.4073
SNRPD1	0.790303	10.0708	2.6004	0.0361632	0.227204	-4.41107
ATP6V0B	0.629743	11.3723	2.58949	0.0367356	0.229248	-4.4272
VAMP8	0.695499	10.5056	2.58704	0.0368651	0.229691	-4.43081
SCAMP1	-0.620219	11.951	-2.57496	0.0375116	0.231643	-4.44866
POLR2G	0.527252	11.0154	2.57299	0.0376184	0.231803	-4.45158
GSTP2	0.53904	9.21889	2.57119	0.0377159	0.232133	-4.45423
FHL1	-0.532922	11.2438	-2.56998	0.0377816	0.232268	-4.45602
MTDNA_ND5	-0.623769	12.986	-2.5625	0.0381912	0.233615	-4.46708
HIST1H2BN	0.517751	11.9532	2.55852	0.0384111	0.234338	-4.47296
LOC384415	1.322	8.06679	2.55336	0.0386979	0.23541	-4.48059
AA467197	0.648104	8.78044	2.55141	0.0388068	0.235721	-4.48347
LOC638892	0.668937	9.44481	2.5482	0.0389868	0.235839	-4.48821
DEFB36	-0.67334	7.34799	-2.54782	0.0390081	0.235896	-4.48877
SLC25A37	-0.558805	8.8159	-2.53853	0.0395344	0.237575	-4.5025
STT3B	-0.52586	13.4502	-2.53794	0.0395681	0.237615	-4.50337
FADS1	-0.647004	12.6848	-2.53699	0.0396221	0.237778	-4.50476
PRM1	-1.70592	7.91249	-2.53194	0.0399124	0.238761	-4.51224
LHFPL2	-0.563544	12.0993	-2.5298	0.0400358	0.239052	-4.51539
RETNLA	-0.711676	13.5092	-2.52087	0.040555	0.24112	-4.52858
PHLDA1	0.536482	8.9331	2.52045	0.0405801	0.24112	-4.52921
CNIH4	0.722612	11.2105	2.51879	0.0406771	0.241401	-4.53165
BC031353	-0.607788	11.8446	-2.51474	0.0409161	0.242244	-4.53764
DEFB29	-0.897387	7.47481	-2.51216	0.0410686	0.24275	-4.54145
EAR4	1.04333	10.5297	2.50943	0.0412309	0.243128	-4.54548
LSM3	0.692031	10.4767	2.49926	0.0418416	0.245198	-4.5605
N6AMT2	0.578831	9.21192	2.49639	0.0420158	0.245783	-4.56474
EAR12	0.830004	9.11062	2.49455	0.0421276	0.246002	-4.56746
LOC669053	0.587171	7.46531	2.48901	0.0424666	0.246674	-4.57564
LYVE1	-0.548348	8.76032	-2.4873	0.0425719	0.246808	-4.57817
TMEM179B	0.547991	9.5607	2.47334	0.043441	0.249769	-4.59878
TCEAL5	-0.60875	7.64816	-2.46217	0.0441495	0.252238	-4.61527
BUD31	0.595992	10.5716	2.46125	0.0442083	0.252456	-4.61663
SCL0001546.1_9	0.521811	8.79552	2.45679	0.0444949	0.253396	-4.62321
CCL21C	-1.1189	11.2438	-2.444	0.0453271	0.256085	-4.64208
NME1	0.601372	12.7062	2.43987	0.0455996	0.257005	-4.64818
NEDD8	0.816746	12.4815	2.43307	0.0460516	0.258361	-4.65821
EAR10	0.798229	9.2093	2.41987	0.0469419	0.26093	-4.67768
B130038B15RIK	-0.523759	8.20509	-2.40827	0.0477387	0.263961	-4.69477
LOC382096	0.619047	8.83607	2.40565	0.0479208	0.26458	-4.69864
LOC676724	0.629212	10.9735	2.39934	0.0483622	0.265778	-4.70794
TIMM10	0.703386	9.0591	2.39901	0.048385	0.265781	-4.70842
PALMD	-0.539268	11.6297	-2.39487	0.0486774	0.266697	-4.71453
LSM8	0.573539	9.83391	2.39277	0.0488263	0.26707	-4.71763
SRP14	0.552325	11.1474	2.37882	0.0498263	0.270692	-4.73818
B230312L03RIK	-0.596336	9.47599	-2.3777	0.0499073	0.270854	-4.73982
IGH-V11	-0.783787	8.1974	-2.37749	0.0499223	0.27088	-4.74013

## Sheet: Fig. 1a,b,c 24wHFD
id	logFC	AveExpr	t	P.Value	adj.P.Val	B
ATF3	2.84074	9.1782	35.9035	6.12887e-09	0.000162053	9.88397
UAP1L1	1.67369	10.7985	26.5519	4.60734e-08	0.000330293	8.75653
CD68	2.87056	12.4184	25.9514	5.36689e-08	0.000330293	8.65725
CD72	2.99048	9.40112	25.9327	5.39269e-08	0.000330293	8.6541
LOC329416	1.1503	8.61481	25.3677	6.24584e-08	0.000330293	8.55666
CD180	2.07447	8.79336	24.3008	8.31643e-08	0.000333847	8.36161
CARD11	1.33469	7.93141	24.0798	8.83829e-08	0.000333847	8.31928
TREM2	3.57698	11.0832	23.244	1.11813e-07	0.000360655	8.15295
CD9	1.62824	12.1868	22.519	1.38054e-07	0.000360655	8.00009
TPCN2	2.0807	9.70894	22.3524	1.45039e-07	0.000360655	7.9638
C1QB	1.59101	13.407	22.0709	1.57791e-07	0.000360655	7.9014
CD276	1.12926	7.9633	21.7814	1.7226e-07	0.000360655	7.83585
RGS1	3.04711	9.34893	21.6815	1.77604e-07	0.000360655	7.81288
LAT2	2.45022	10.1178	21.4461	1.9096e-07	0.000360655	7.7581
F7	2.35416	8.86692	21.087	2.13621e-07	0.000376556	7.67258
PTPN6	1.24997	9.11617	20.6324	2.4687e-07	0.000407968	7.56088
KCNN4	1.63866	8.51828	20.2972	2.75203e-07	0.000428038	7.47596
ADAM8	1.80114	8.22168	19.918	3.11862e-07	0.000458107	7.37716
RENBP	1.68056	10.7409	19.2048	3.97065e-07	0.000517156	7.18316
LGALS3	1.90657	14.0533	19.145	4.05353e-07	0.000517156	7.16637
EVI2A	1.41322	10.1828	19.0883	4.13385e-07	0.000517156	7.1504
MATK	0.931283	7.69516	18.9008	4.41301e-07	0.000517156	7.09703
GDF3	2.24114	8.44394	18.8016	4.56944e-07	0.000517156	7.06846
TCIRG1	1.96171	9.24752	18.7252	4.69413e-07	0.000517156	7.04632
A030011M19	0.900436	7.238	18.2566	5.55058e-07	0.000551328	6.9074
ARHGAP25	1.40214	8.27622	18.1412	5.78816e-07	0.000551328	6.87236
ARHGAP9	1.70006	9.29998	18.1403	5.7901e-07	0.000551328	6.87208
ADSSL1	2.18366	9.85583	18.1175	5.83835e-07	0.000551328	6.86513
SLC15A3	2.71685	10.1856	17.9822	6.13495e-07	0.000559359	6.82352
FBLIM1	1.79962	10.2187	17.5978	7.07589e-07	0.000610921	6.70283
AW544981	1.55493	8.06148	17.5653	7.16257e-07	0.000610921	6.69247
E030020A01RIK	1.39368	7.93966	17.4635	7.44293e-07	0.000614995	6.65973
CYP2E1	-3.28613	12.8375	-17.2369	8.11268e-07	0.000641692	6.58594
GSTA4	-1.33625	9.0698	-17.1926	8.2514e-07	0.000641692	6.57136
DPEP2	1.82844	9.40114	17.0238	8.80606e-07	0.000661579	6.51526
SLAMF9	1.34246	11.43	16.9655	9.00754e-07	0.000661579	6.4957
CAPG	1.45582	9.76495	16.8505	9.42065e-07	0.000665496	6.45681
PLD3	1.53639	9.80102	16.8067	9.58334e-07	0.000665496	6.44193
ARL11	2.39758	10.3861	16.704	9.97826e-07	0.000665496	6.40677
IL1RN	1.146	7.57993	16.6814	1.00676e-06	0.000665496	6.39899
ARHGAP30	1.02043	8.76872	16.5072	1.07883e-06	0.000695014	6.33852
ZRANB3	3.70002	9.89517	16.4495	1.10399e-06	0.000695014	6.31829
B4GALNT1	1.40825	9.01293	16.1824	1.22959e-06	0.000756082	6.22332
GPNMB	3.02268	10.2056	16.0548	1.29529e-06	0.000776945	6.1772
EGR2	1.7493	8.85191	16.0046	1.32228e-06	0.000776945	6.15888
CTSA	0.843195	9.0826	15.7197	1.48792e-06	0.000839538	6.05358
DENND4B	0.738071	7.87382	15.7127	1.49231e-06	0.000839538	6.05094
IGF2BP2	2.13885	9.61522	15.5679	1.58587e-06	0.00086344	5.99636
EG240916	2.8991	8.80024	15.5467	1.60011e-06	0.00086344	5.98833
E130306D19RIK	0.77336	7.32178	15.4132	1.69331e-06	0.000895457	5.9373
EMR1	1.58243	8.60286	15.1409	1.90339e-06	0.000986817	5.83133
SNX8	1.12929	10.4347	15.0243	2.00237e-06	0.00101817	5.78516
CTSK	2.95806	11.8902	14.8225	2.18794e-06	0.00109154	5.70411
SRXN1	0.879748	9.15852	14.6569	2.35492e-06	0.00114354	5.63654
STARD3	0.778765	8.91036	14.5973	2.41863e-06	0.00114354	5.61195
CREG1	1.48339	10.762	14.5942	2.42192e-06	0.00114354	5.61069
IGF2R	0.955603	10.2556	14.5469	2.47403e-06	0.00114765	5.59105
IRF5	1.50751	9.51078	14.472	2.55903e-06	0.00116661	5.55983
GPR137B	1.65123	8.95375	14.3406	2.7163e-06	0.00121732	5.50457
OSTF1	0.655083	12.3565	14.2288	2.85883e-06	0.00125984	5.45704
HK3	1.35335	8.29032	14.1129	3.01579e-06	0.00130675	5.40723
C5AR1	0.945482	7.41567	14.054	3.09939e-06	0.00130675	5.38169
HCLS1	1.40654	9.97587	14.0442	3.11355e-06	0.00130675	5.37743
LOC218617	1.5054	10.1025	13.9312	3.2821e-06	0.00134384	5.32807
SH3BP2	1.84532	10.2018	13.9173	3.30356e-06	0.00134384	5.32196
C1QC	1.37927	12.9041	13.6556	3.73913e-06	0.0014335	5.20543
TAGLN2	1.15331	12.7915	13.655	3.74025e-06	0.0014335	5.20515
OASL1	0.711157	7.33642	13.6488	3.75126e-06	0.0014335	5.20238
SLC37A1	1.53402	8.2083	13.6337	3.77852e-06	0.0014335	5.19554
IKBKE	0.8994	8.53114	13.6246	3.79504e-06	0.0014335	5.19142
LOC100048461	1.95496	9.72542	13.5764	3.88369e-06	0.00144632	5.1696
REEP1	-0.94233	8.31603	-13.495	4.03886e-06	0.00146736	5.13251
HOMER2	-1.11544	8.22182	-13.4887	4.05117e-06	0.00146736	5.12963
GPR176	1.24951	7.44634	13.4008	4.22753e-06	0.00151054	5.08921
EBI2	0.883318	8.5564	13.3485	4.33642e-06	0.00152879	5.06504
TLR13	1.52235	8.13974	13.2229	4.61173e-06	0.00159868	5.00643
APOB48R	1.07649	9.48717	13.1951	4.67521e-06	0.00159868	4.99339
EG328314	1.08586	7.71524	13.1699	4.73392e-06	0.00159868	4.98148
TUBB2B	0.730537	8.42423	13.1411	4.80158e-06	0.00159868	4.96792
TUBA6	1.26369	10.7138	13.1061	4.88568e-06	0.00159868	4.95133
LOC240672	0.793454	7.85476	13.1013	4.89744e-06	0.00159868	4.94903
KCNK13	1.31985	8.46767	13.0311	5.07151e-06	0.00161411	4.9156
AHNAK2	1.59705	10.0795	13.0205	5.09833e-06	0.00161411	4.91055
HMOX1	1.53885	9.38925	13.009	5.12786e-06	0.00161411	4.90501
CTSZ	0.952661	10.6891	12.9742	5.21769e-06	0.0016142	4.88836
GM885	1.33534	8.45905	12.9443	5.29672e-06	0.0016142	4.87394
BLNK	2.14326	9.26286	12.8837	5.46068e-06	0.0016142	4.84466
FCGR3	1.54346	11.348	12.8636	5.5163e-06	0.0016142	4.83491
CD14	1.21211	10.507	12.8153	5.65277e-06	0.0016142	4.8114
TMEM106A	1.20863	9.68349	12.7953	5.71028e-06	0.0016142	4.80165
WFS1	1.97114	10.077	12.788	5.73142e-06	0.0016142	4.79809
PHCA	0.843055	8.93385	12.7677	5.79074e-06	0.0016142	4.78817
GPR77	0.797899	7.37493	12.7626	5.80576e-06	0.0016142	4.78568
PLXDC1	1.51943	8.10356	12.7263	5.91426e-06	0.0016142	4.76782
BC013712	0.890085	9.15548	12.7215	5.92881e-06	0.0016142	4.76545
BC051142	-0.787288	8.16147	-12.7174	5.94115e-06	0.0016142	4.76345
GPR50	1.07685	7.54165	12.7041	5.98169e-06	0.0016142	4.75688
CLIC6	-1.02081	9.54006	-12.6973	6.0025e-06	0.0016142	4.75353
CLDN22	-1.39444	7.6484	-12.6719	6.08083e-06	0.0016142	4.74101
DCT	-0.844314	7.8547	-12.6632	6.10819e-06	0.0016142	4.73668
LYZ2	1.23757	14.4285	12.6373	6.18988e-06	0.0016142	4.72384
TUBB6	1.24393	9.19431	12.6256	6.22702e-06	0.0016142	4.71805
SULT1A1	-1.05841	12.296	-12.5731	6.39751e-06	0.0016423	4.69192
EVL	0.740262	7.23202	12.5274	6.5504e-06	0.00166538	4.66905
POU3F1	1.0212	7.43422	12.4106	6.96048e-06	0.00175278	4.61013
FSTL1	0.822702	10.8091	12.3754	7.08982e-06	0.00176851	4.59224
FCGR1	1.1812	8.04148	12.3513	7.17961e-06	0.00177417	4.58
SCL0003154.1_1	-1.03411	8.56967	-12.286	7.43057e-06	0.00181918	4.54655
PSAP	0.940093	15.2997	12.2606	7.53085e-06	0.00182682	4.53348
EG667410	0.698989	8.45744	12.2155	7.7125e-06	0.00185387	4.51024
LRMP	1.17791	9.49956	12.1753	7.8787e-06	0.00186596	4.48942
BC025458	0.659223	7.315	12.1693	7.90392e-06	0.00186596	4.4863
HPCAL1	0.722928	8.0795	12.0901	8.24468e-06	0.00192918	4.44504
DLG3	1.33035	9.19399	12.0277	8.52522e-06	0.00197733	4.41227
PIF1	0.619104	7.3972	11.9163	9.05348e-06	0.00205122	4.3533
FAM129B	1.77183	12.1748	11.9155	9.05728e-06	0.00205122	4.35288
STAP1	2.50363	9.1606	11.9116	9.07656e-06	0.00205122	4.3508
PLEKHO2	1.7779	10.5101	11.8899	9.18416e-06	0.00205795	4.33922
PLTP	1.27304	10.3901	11.7971	9.66043e-06	0.0021438	4.28948
THRSP	-1.39206	10.4322	-11.7651	9.83109e-06	0.0021438	4.27223
COTL1	1.65752	11.4567	11.7638	9.83815e-06	0.0021438	4.27152
ADRB3	-1.51741	10.2289	-11.7539	9.89161e-06	0.0021438	4.26618
PLXNB2	0.992817	9.54167	11.7196	1.008e-05	0.00216072	4.24758
SYN1	0.687963	7.47306	11.7101	1.01331e-05	0.00216072	4.2424
D15WSU169E	0.719189	8.69641	11.6752	1.03301e-05	0.0021851	4.2234
SOAT1	0.951237	8.10816	11.6136	1.0688e-05	0.00224286	4.18975
PTGDS2	2.20283	8.58858	11.5853	1.08578e-05	0.00226056	4.17416
GSDMDC1	0.5728	8.74287	11.5509	1.10674e-05	0.00228144	4.15524
MAP4K1	0.75021	8.64514	11.5407	1.11307e-05	0.00228144	4.1496
TNF	0.690515	7.41363	11.4967	1.14081e-05	0.00232021	4.12521
GCNT1	0.847282	7.98478	11.4807	1.15109e-05	0.00232021	4.11632
CDT1	1.45759	8.87904	11.4695	1.15831e-05	0.00232021	4.11013
GPR68	0.80331	7.84285	11.4317	1.18318e-05	0.0023369	4.08905
LCP1	2.38488	10.263	11.43	1.18431e-05	0.0023369	4.0881
CLECSF12	1.82797	9.6196	11.3987	1.20541e-05	0.00234672	4.07057
KIR4.2	-0.770703	7.77624	-11.3963	1.20704e-05	0.00234672	4.06923
HTRA2	0.700721	9.41828	11.3692	1.22568e-05	0.00236556	4.05401
TMEM79	-0.557243	7.29335	-11.3362	1.24878e-05	0.00239269	4.03545
DOK2	1.22636	10.8618	11.2602	1.30402e-05	0.00248055	3.99238
SH2D1B1	0.701446	7.13717	11.2439	1.31621e-05	0.00248584	3.98312
IGSF4A	1.67059	8.90854	11.2208	1.3337e-05	0.00250102	3.96996
RFTN1	0.902944	9.0294	11.1813	1.36429e-05	0.00252909	3.94735
HTR2B	2.24938	8.31245	11.1706	1.37266e-05	0.00252909	3.94125
CHAF1B	1.12821	8.23303	11.158	1.38266e-05	0.00252909	3.93401
LOC100047260	0.840975	8.50196	11.1527	1.38693e-05	0.00252909	3.93093
GLIPR1	1.86399	8.90125	11.1266	1.40796e-05	0.00253616	3.91591
LOC383154	0.859254	7.22051	11.1078	1.42327e-05	0.00253616	3.90511
AADACL1	2.5728	11.2972	11.1057	1.42504e-05	0.00253616	3.90386
MCM10	0.699042	7.63599	11.1007	1.42917e-05	0.00253616	3.90097
ARPC1B	0.624085	11.5452	11.0428	1.47791e-05	0.00260515	3.86745
ABCG1	0.648849	8.52172	11.0113	1.50525e-05	0.00263577	3.84911
MYO1F	2.49103	10.7466	10.9856	1.52801e-05	0.00265803	3.83409
APOBEC1	1.99908	11.2571	10.9523	1.55806e-05	0.0026926	3.81457
LGMN	1.94201	13.0232	10.9146	1.59284e-05	0.00273483	3.79244
TNFRSF1B	0.729567	7.81156	10.892	1.61415e-05	0.00273782	3.77911
TLCD1	-0.832537	10.313	-10.8908	1.61529e-05	0.00273782	3.7784
GSTA3	-1.44678	10.0203	-10.876	1.6294e-05	0.002738	3.76968
CD37	1.11011	8.43643	10.8652	1.63979e-05	0.002738	3.7633
FOS	1.59195	9.1303	10.8583	1.64647e-05	0.002738	3.75922
LYZS	0.590016	7.99054	10.831	1.67329e-05	0.00275787	3.74299
ELOVL1	0.725384	10.1146	10.8249	1.67928e-05	0.00275787	3.7394
CDCA8	1.23233	8.48503	10.7887	1.71576e-05	0.00278437	3.7178
CD300LB	1.01986	7.51827	10.7828	1.72178e-05	0.00278437	3.71428
MYO1E	1.47524	8.66239	10.7767	1.72803e-05	0.00278437	3.71064
EG245297	0.53643	7.84208	10.7674	1.73753e-05	0.00278437	3.70512
SGPL1	1.06202	9.62693	10.7497	1.75594e-05	0.00279692	3.69452
C530028O21RIK	0.748282	7.04571	10.7289	1.7779e-05	0.00281494	3.68202
DOK3	1.23914	10.0664	10.6897	1.82002e-05	0.00286447	3.65844
NCKAP1L	2.31998	11.3767	10.6665	1.84546e-05	0.00288733	3.64445
SFXN1	-0.895514	12.2704	-10.6443	1.87021e-05	0.00290884	3.63103
PSTPIP1	1.29038	8.89145	10.628	1.88855e-05	0.00291167	3.62119
PTPN22	0.557863	7.27877	10.609	1.91034e-05	0.00291167	3.60962
INCENP	0.933552	8.0931	10.607	1.91263e-05	0.00291167	3.60841
TGFB1	1.05853	9.68154	10.604	1.91608e-05	0.00291167	3.60659
EG433229	-0.847707	11.6078	-10.5926	1.92929e-05	0.00291499	3.59966
MLXIPL	-0.744049	9.92676	-10.5452	1.98538e-05	0.00296218	3.57072
P2RX4	1.51406	10.7765	10.5415	1.98991e-05	0.00296218	3.56842
LY9	0.961684	7.83227	10.523	2.01236e-05	0.00296218	3.55709
SLAMF7	1.09621	7.7013	10.5215	2.01417e-05	0.00296218	3.55618
TRPV2	1.05475	9.07188	10.5181	2.01828e-05	0.00296218	3.55412
CNR2	1.42403	8.5887	10.5101	2.0281e-05	0.00296218	3.54921
SLC2A3	-0.6808	8.47591	-10.4947	2.04715e-05	0.00296218	3.53976
CATSPER2	-0.517991	8.31163	-10.4923	2.05015e-05	0.00296218	3.53828
CIDEB	-0.535697	7.92277	-10.4822	2.06289e-05	0.0029644	3.53201
SFPI1	1.33878	8.37407	10.4426	2.11325e-05	0.00302035	3.50761
PIK3AP1	1.77947	9.30203	10.4251	2.13597e-05	0.00303641	3.49679
HSD11B1	-1.07265	11.4146	-10.3973	2.17277e-05	0.00307221	3.47949
NCF4	1.56113	10.133	10.3738	2.20423e-05	0.00308665	3.46493
ST6GALNAC5	-0.894367	8.18539	-10.3723	2.20634e-05	0.00308665	3.46396
LPXN	2.10107	10.7992	10.3565	2.2279e-05	0.00308903	3.4541
PQLC1	1.01429	10.1778	10.3386	2.25259e-05	0.00308903	3.44293
FEN1	0.987206	9.4375	10.3382	2.25318e-05	0.00308903	3.44266
RHOV	0.52632	7.1486	10.337	2.25476e-05	0.00308903	3.44195
ANPEP	2.14388	9.51377	10.3064	2.29775e-05	0.00309001	3.42279
MCM2	0.892611	8.35051	10.2861	2.32691e-05	0.00309001	3.40999
LOC381524	1.38167	8.14515	10.2834	2.33071e-05	0.00309001	3.40834
ENO2	1.24126	8.63368	10.2824	2.33216e-05	0.00309001	3.40771
FERMT3	1.71103	9.67258	10.2812	2.33398e-05	0.00309001	3.40692
TM6SF1	1.43779	10.318	10.2785	2.33786e-05	0.00309001	3.40523
TROAP	0.825646	7.50914	10.2735	2.3451e-05	0.00309001	3.40209
GAS7	1.05838	8.68946	10.2669	2.3547e-05	0.00309001	3.39794
ITGAD	1.27891	7.51141	10.2554	2.37166e-05	0.00309001	3.39065
PCOLCE	1.27141	10.2508	10.25	2.37953e-05	0.00309001	3.38729
F630110N24RIK	0.710425	7.49332	10.2324	2.40572e-05	0.00309001	3.37617
MPEG1	0.929899	7.98748	10.2302	2.40903e-05	0.00309001	3.37477
CCL9	1.58703	12.9402	10.2271	2.41373e-05	0.00309001	3.37279
SIRPA	1.78082	10.5307	10.2163	2.43003e-05	0.00309001	3.36595
PPA1	-0.748445	12.5039	-10.205	2.44722e-05	0.00309001	3.35878
THNSL2	-0.698318	9.89755	-10.1959	2.46117e-05	0.00309001	3.353
IGSF9	0.561091	7.74644	10.1953	2.46202e-05	0.00309001	3.35266
SLC41A2	1.16513	8.87665	10.1885	2.47257e-05	0.00309001	3.34831
NAT8L	-1.16721	8.56454	-10.1853	2.47753e-05	0.00309001	3.34627
PBK	1.52111	8.30048	10.1623	2.51342e-05	0.00312007	3.33164
CCR5	1.7182	9.69801	10.145	2.54076e-05	0.00312657	3.32063
SLC39A11	1.28123	10.7017	10.144	2.54231e-05	0.00312657	3.32001
SLC11A1	2.13076	11.2607	10.1075	2.60135e-05	0.00315645	3.29664
CDC20	0.79769	7.91206	10.1074	2.60153e-05	0.00315645	3.29657
NDN	-0.694186	11.4171	-10.1068	2.60242e-05	0.00315645	3.29622
BC026996	0.824431	8.44843	10.0918	2.62711e-05	0.00317185	3.2866
WHDC1	-0.580572	9.25434	-10.0712	2.66151e-05	0.00319877	3.27335
SERPINB12	0.973762	7.51299	10.0614	2.67809e-05	0.00320413	3.26701
LOC271697	1.07333	7.43259	10.05	2.69737e-05	0.00321266	3.2597
AKR1B8	1.36007	9.78858	10.0202	2.74872e-05	0.00325914	3.24047
FIGNL1	0.834369	7.29767	10.0103	2.76603e-05	0.00326503	3.23407
A530018G09RIK	-1.4377	8.51832	-9.93543	2.90115e-05	0.0034093	3.18538
RBP4	-0.598282	7.19453	-9.91572	2.93794e-05	0.00343726	3.1725
D230007K08RIK	0.741898	7.90307	9.90743	2.95356e-05	0.00343877	3.16708
NKIRAS2	0.595415	10.0527	9.90127	2.96524e-05	0.00343877	3.16305
KLC4	0.893305	9.38242	9.8776	3.01062e-05	0.00347615	3.14752
PCK1	-0.631015	7.7223	-9.85952	3.0458e-05	0.00350148	3.13563
LOC100045502	-1.72861	8.36213	-9.85191	3.06076e-05	0.00350344	3.13062
LRRC36	-0.586683	8.04835	-9.83107	3.10212e-05	0.00352225	3.11688
TNFAIP2	1.23983	9.36921	9.83022	3.10383e-05	0.00352225	3.11632
TLR2	0.89833	9.37834	9.80187	3.16116e-05	0.00356525	3.09758
TNFAIP8L2	1.15406	9.24109	9.79819	3.1687e-05	0.00356525	3.09514
CYP4F39	0.533736	7.4549	9.78725	3.19121e-05	0.00357537	3.08789
PIRA4	1.65166	9.18987	9.77221	3.22245e-05	0.00359407	3.07791
CPXM1	1.08426	10.3147	9.76145	3.24501e-05	0.00359407	3.07076
ACSBG1	-0.593895	8.05142	-9.75972	3.24868e-05	0.00359407	3.06961
STAC2	1.28462	8.03142	9.75235	3.26426e-05	0.00359626	3.0647
ASF1B	0.680504	7.62239	9.67737	3.4277e-05	0.00376066	3.01459
BTK	1.54822	9.73038	9.64438	3.50256e-05	0.00377324	2.99241
SLC30A2	-0.937353	8.27134	-9.64258	3.5067e-05	0.00377324	2.9912
P2RY14	0.785348	8.4659	9.63831	3.51654e-05	0.00377324	2.98832
SPHK2	0.501083	8.5772	9.63477	3.52473e-05	0.00377324	2.98593
SOX7	-0.652056	8.75534	-9.63248	3.53003e-05	0.00377324	2.98439
LOC226017	-0.831319	9.01375	-9.63024	3.53523e-05	0.00377324	2.98288
CSF2RA	1.47873	10.5626	9.62741	3.54179e-05	0.00377324	2.98097
IGF2	-1.09508	10.306	-9.62246	3.55333e-05	0.00377324	2.97763
HHEX	0.600534	9.15465	9.61118	3.5798e-05	0.00378614	2.97001
CD209B	-0.975849	8.42292	-9.58271	3.64755e-05	0.00384243	2.95074
NES	0.964044	8.10723	9.56251	3.69653e-05	0.00387233	2.93702
AARD	-1.40528	8.2089	-9.54876	3.73029e-05	0.00387233	2.92767
CORO1A	1.0398	11.0084	9.548	3.73218e-05	0.00387233	2.92715
SCL33870.2_144	-1.05673	8.24356	-9.54705	3.73452e-05	0.00387233	2.92651
HMGA1	0.778603	8.15257	9.53804	3.75685e-05	0.00387838	2.92037
B230343A10RIK	1.19842	11.1875	9.52221	3.79648e-05	0.00387893	2.90958
TBXAS1	0.894434	7.97887	9.51354	3.81838e-05	0.00387893	2.90366
MMP9	-1.03247	8.11191	-9.50939	3.82891e-05	0.00387893	2.90082
FCGR4	2.12806	10.2372	9.5033	3.84443e-05	0.0038798	2.89666
ALAD	-1.01171	11.8529	-9.49226	3.87275e-05	0.00389351	2.8891
SELPL	1.19229	9.27618	9.46332	3.94813e-05	0.00395426	2.86925
ADCY7	0.763652	7.80345	9.44448	3.99809e-05	0.00398919	2.85629
TMEM119	0.672473	8.53054	9.43586	4.02117e-05	0.00399713	2.85036
SLC1A3	-1.43238	12.1974	-9.42917	4.03922e-05	0.00400004	2.84575
VNN3	-0.997799	9.95279	-9.42097	4.06144e-05	0.00400703	2.84009
AMDHD2	0.569417	8.89949	9.38267	4.16712e-05	0.00406548	2.8136
ABCB4	1.12037	8.13822	9.37746	4.18174e-05	0.00406548	2.80999
ALDH3B1	0.810166	9.74948	9.37231	4.19626e-05	0.00406548	2.80641
LOC245350	0.649526	7.85277	9.37185	4.19756e-05	0.00406548	2.8061
CD83	1.6811	9.81977	9.35492	4.24565e-05	0.00408368	2.79434
C130022K22RIK	-0.604515	10.2605	-9.35436	4.24724e-05	0.00408368	2.79395
HAVCR2	0.920862	7.41027	9.3408	4.28626e-05	0.00410627	2.78452
CTSL	1.37153	8.49969	9.32782	4.32398e-05	0.0041141	2.77547
FAM110B	0.665932	8.2229	9.32728	4.32555e-05	0.0041141	2.7751
NRBP2	-0.996845	10.708	-9.29973	4.40688e-05	0.00413123	2.75586
SCL0001419.1_32	0.525864	7.43595	9.29768	4.41301e-05	0.00413123	2.75442
SNX20	0.988628	8.46241	9.29731	4.41413e-05	0.00413123	2.75416
DOK1	0.615857	7.90233	9.29621	4.41741e-05	0.00413123	2.75339
VSIG4	0.732212	8.7611	9.28963	4.43716e-05	0.00413123	2.74878
A730040I05RIK	-0.549485	9.95044	-9.28958	4.43731e-05	0.00413123	2.74875
CDKN2C	-1.31247	11.2147	-9.27897	4.46934e-05	0.00413552	2.74132
PIRA11	1.70331	8.95277	9.2777	4.4732e-05	0.00413552	2.74043
LOC381739	-1.1517	9.43435	-9.25234	4.55093e-05	0.0041815	2.72262
CYTH4	1.92901	11.143	9.25117	4.55456e-05	0.0041815	2.7218
DTX4	0.826227	8.7027	9.23848	4.59407e-05	0.00420318	2.71287
QPCT	0.941932	8.43046	9.22767	4.62802e-05	0.00421964	2.70525
GP49A	1.13478	8.41915	9.19723	4.72522e-05	0.00427875	2.68375
SCCPDH	-0.819997	10.6158	-9.18979	4.74933e-05	0.00428591	2.67848
CDCA3	0.947777	8.34013	9.17169	4.80854e-05	0.00432458	2.66566
NOSTRIN	0.537718	7.25688	9.14487	4.89786e-05	0.00437537	2.64661
PIP5K1C	0.707727	8.4377	9.13989	4.91466e-05	0.00437537	2.64306
TOR3A	0.536229	8.12347	9.11324	5.00565e-05	0.00442791	2.62406
AGT	-1.43566	9.98167	-9.11088	5.01378e-05	0.00442791	2.62237
MFGE8	0.911439	15.1437	9.10796	5.02392e-05	0.00442791	2.62028
PLK2	1.21873	9.02108	9.08251	5.11296e-05	0.00448018	2.60207
PTAFR	0.734328	7.88029	9.08133	5.11711e-05	0.00448018	2.60123
SIGLEC1	0.69113	7.95878	9.06026	5.19229e-05	0.00450625	2.58611
OSR2	-0.700598	8.49335	-9.05577	5.20846e-05	0.00450625	2.58289
SHISA2	-1.07978	8.33248	-9.05383	5.21545e-05	0.00450625	2.58149
GRHPR	-0.811463	11.2218	-9.0513	5.22462e-05	0.00450625	2.57967
RNF128	0.797906	7.24702	9.0445	5.24932e-05	0.00450641	2.57478
CD300A	0.841938	7.66502	9.02482	5.32153e-05	0.00453892	2.56061
LOC100047427	-0.994212	10.3046	-9.01199	5.36921e-05	0.00456487	2.55135
CCL6	0.89926	10.1272	9.00034	5.41298e-05	0.00458732	2.54292
ADFP	1.37262	11.723	8.99473	5.43418e-05	0.00459058	2.53887
SCL0001849.1_2273	-0.743234	8.46373	-8.96949	5.53075e-05	0.0046425	2.52058
LOC100043671	-1.98956	12.4917	-8.95893	5.5717e-05	0.00466207	2.51291
SNF1LK2	-0.628473	8.48552	-8.95092	5.60305e-05	0.00467351	2.50709
VAV1	1.54945	9.89593	8.94314	5.63363e-05	0.00468424	2.50143
CLN3	1.03911	10.6391	8.92484	5.7064e-05	0.00472987	2.4881
NLRC4	0.698912	7.30172	8.89973	5.80794e-05	0.00478368	2.46976
FEM1B	0.759555	9.90827	8.88771	5.85729e-05	0.00478368	2.46096
VAT1	0.975478	10.4776	8.88556	5.86618e-05	0.00478368	2.45939
GSTM7	-0.918687	9.24894	-8.87872	5.89453e-05	0.00478368	2.45437
PRKCD	1.36963	10.9354	8.87505	5.90979e-05	0.00478368	2.45168
CCRK	0.923689	8.84167	8.87285	5.91899e-05	0.00478368	2.45007
PLK1	1.25328	8.40737	8.86505	5.95165e-05	0.00478368	2.44434
NDRG2	-0.778131	10.3647	-8.86346	5.95832e-05	0.00478368	2.44318
UBTD1	0.524968	8.8291	8.85322	6.00158e-05	0.00478368	2.43565
GPR120	-1.58434	11.2286	-8.85205	6.00652e-05	0.00478368	2.4348
SELENBP2	-0.773069	9.58637	-8.83637	6.07354e-05	0.00482253	2.42325
PPAPDC2	-0.683081	9.78501	-8.82182	6.13642e-05	0.00485189	2.41253
TK1	0.62576	7.37052	8.81934	6.14721e-05	0.00485189	2.4107
D330027H18RIK	-0.70451	7.89048	-8.80589	6.20616e-05	0.00487986	2.40076
LOC100048434	-1.38341	8.94682	-8.80286	6.21955e-05	0.00487986	2.39852
NDRL	-0.653802	10.9247	-8.79579	6.25085e-05	0.00488114	2.39329
DAGLB	1.198	8.29795	8.79416	6.2581e-05	0.00488114	2.39208
TGIF1	0.504598	7.2515	8.78084	6.31767e-05	0.00490797	2.38222
GUSB	1.77284	11.195	8.77818	6.32963e-05	0.00490797	2.38025
GNPDA1	0.766977	8.73177	8.76673	6.38146e-05	0.0049174	2.37175
SELPLG	1.23672	10.1696	8.7611	6.40712e-05	0.0049174	2.36757
KIF22	1.16302	8.7995	8.75863	6.41843e-05	0.0049174	2.36573
TLR6	0.85909	8.11632	8.75409	6.43926e-05	0.0049174	2.36236
C230098O21RIK	-0.938869	9.29341	-8.75102	6.45338e-05	0.0049174	2.36008
RIPK3	0.523504	7.63417	8.723	6.5839e-05	0.00495302	2.33921
MMP12	2.0052	8.44077	8.71045	6.64335e-05	0.00495302	2.32983
TRHDE	-0.867408	7.40668	-8.70933	6.64866e-05	0.00495302	2.329
SLC35E4	0.576511	7.57565	8.70906	6.64999e-05	0.00495302	2.32879
C6	-1.0064	9.17312	-8.68781	6.75214e-05	0.00500338	2.31289
CTSH	0.593138	12.1492	8.68713	6.75544e-05	0.00500338	2.31238
SPP1	1.29509	7.61009	8.66934	6.84235e-05	0.00504822	2.29905
SVEP1	0.710577	10.8356	8.66694	6.85417e-05	0.00504822	2.29725
LOC194744	0.59524	7.26289	8.66248	6.87621e-05	0.00505039	2.2939
NDRG1	-0.677077	9.35208	-8.64409	6.96795e-05	0.00510359	2.28007
NRM	0.800777	10.4208	8.62858	7.0464e-05	0.00513517	2.26838
A830087P12RIK	-0.843302	8.79178	-8.62789	7.04991e-05	0.00513517	2.26786
CLN8	0.629156	7.38076	8.61559	7.11291e-05	0.00515452	2.25857
LYZ1	-1.20301	9.06722	-8.61131	7.13495e-05	0.00515452	2.25534
UHRF1	0.592034	7.23324	8.60535	7.16579e-05	0.00515851	2.25083
SMAP2	0.885709	9.48787	8.60271	7.1795e-05	0.00515851	2.24884
SLC2A13	-0.69252	7.62337	-8.57188	7.34188e-05	0.00526088	2.22547
E2F1	0.584814	9.55307	8.55372	7.43947e-05	0.00531641	2.21167
ATAD4	-0.848001	8.09513	-8.52833	7.5784e-05	0.00536743	2.19233
NHEDC2	-0.540305	7.80392	-8.52396	7.6026e-05	0.00536743	2.189
PRKCB	1.09261	8.15843	8.52236	7.61146e-05	0.00536743	2.18778
CXCL16	0.709387	8.94669	8.51953	7.62722e-05	0.00536743	2.18562
ITGAM	0.943241	8.00904	8.51541	7.6502e-05	0.00536743	2.18247
MICAL2	0.902166	7.39622	8.50749	7.6946e-05	0.00536743	2.17642
TNK1	-0.530604	7.88796	-8.50269	7.72168e-05	0.00536743	2.17274
MAD2L1	0.549295	7.9376	8.50035	7.73494e-05	0.00536743	2.17095
ABHD14B	-0.614556	12.3968	-8.50015	7.73607e-05	0.00536743	2.1708
IL10RA	1.00933	9.21747	8.4967	7.75561e-05	0.00536743	2.16816
CACHD1	-0.62712	8.49036	-8.49618	7.75856e-05	0.00536743	2.16776
CDO1	-0.786463	13.5781	-8.49008	7.79326e-05	0.00536743	2.16309
GPR137B-PS	1.94526	10.9892	8.48977	7.79506e-05	0.00536743	2.16285
LAYN	0.589972	7.4866	8.48426	7.82657e-05	0.00537513	2.15863
LOC666979	0.537523	7.477	8.47573	7.87568e-05	0.00539484	2.15208
MCM5	1.50124	9.82291	8.45543	7.99397e-05	0.0054295	2.13648
APBB1IP	0.594361	7.55385	8.44418	8.06034e-05	0.00545073	2.12783
CNDP2	0.510125	8.08103	8.43643	8.10646e-05	0.00545996	2.12185
THBS2	0.985821	11.1189	8.43182	8.13405e-05	0.00545996	2.1183
SRD5A2	-0.63106	7.91999	-8.42951	8.14792e-05	0.00545996	2.11651
P2RY6	2.08545	11.9683	8.42806	8.15659e-05	0.00545996	2.1154
EIF2B3	-0.535706	10.4413	-8.42184	8.1941e-05	0.00547122	2.11059
TPRA40	0.650017	9.30404	8.40729	8.28259e-05	0.00548906	2.09934
AI464131	-0.557448	8.41749	-8.40435	8.30057e-05	0.00548906	2.09707
SCL000416.1_19	-0.874867	9.45767	-8.404	8.30274e-05	0.00548906	2.0968
SAP30	1.12125	9.84932	8.40102	8.32101e-05	0.00548906	2.0945
ACSM5	-0.660432	7.79721	-8.40043	8.32462e-05	0.00548906	2.09404
SLC5A6	-1.20679	9.77057	-8.38872	8.39702e-05	0.00552303	2.08497
PLAUR	0.990294	8.47832	8.35268	8.62442e-05	0.00561284	2.05697
RELL1	0.517146	9.01669	8.35103	8.63495e-05	0.00561284	2.05569
GJB3	-0.594195	8.02795	-8.34962	8.64405e-05	0.00561284	2.05458
TST	-0.519465	7.84432	-8.34699	8.66095e-05	0.00561284	2.05253
IL7R	1.08798	7.62465	8.34212	8.69234e-05	0.00561942	2.04874
SCL0003251.1_21	0.65369	8.35612	8.33071	8.7664e-05	0.00562476	2.03985
ATP13A2	0.928712	9.05604	8.3301	8.7704e-05	0.00562476	2.03937
A930026I22RIK	-0.93575	9.7509	-8.32753	8.78722e-05	0.00562476	2.03736
E230024B12RIK	-0.536572	9.12194	-8.32488	8.80455e-05	0.00562476	2.03529
D430019H16RIK	-1.24274	9.09967	-8.30899	8.90945e-05	0.0056765	2.02287
LYZL4	0.935454	7.41542	8.30221	8.95465e-05	0.00567911	2.01756
TPBG	0.579152	7.87773	8.26811	9.18592e-05	0.00578781	1.99081
AXIN2	-0.746343	9.11423	-8.26187	9.22892e-05	0.00578781	1.9859
IYD	-0.766493	8.55277	-8.26065	9.23738e-05	0.00578781	1.98494
GLA	0.939442	7.29505	8.24139	9.37182e-05	0.00585816	1.96977
PLEKHB1	-0.614412	8.46389	-8.23372	9.42603e-05	0.00587815	1.96372
SNHG11	-1.22505	9.50054	-8.21289	9.5749e-05	0.00595694	1.94726
GHR	-0.647846	11.0202	-8.20614	9.62374e-05	0.00596706	1.94192
PLP2	0.748182	11.5316	8.19343	9.71641e-05	0.00599036	1.93185
EDN1	-0.655305	9.34836	-8.19111	9.73346e-05	0.00599036	1.93001
TNS3	1.02826	10.6437	8.18763	9.75911e-05	0.00599036	1.92724
PHKG1	-0.927763	8.06613	-8.18689	9.76455e-05	0.00599036	1.92666
MMP2	1.24708	11.755	8.17637	9.8425e-05	0.00601029	1.9183
LOC677448	0.938538	8.50528	8.16873	9.89955e-05	0.0060312	1.91223
MMRN1	-0.692569	9.03233	-8.16144	9.95426e-05	0.00605059	1.90643
LOC100045677	0.682782	7.9303	8.15419	0.000100091	0.00605776	1.90066
SCL0001978.1_6	0.645429	9.39169	8.15382	0.000100119	0.00605776	1.90037
PAK1	0.761483	7.68616	8.13681	0.000101419	0.00612244	1.8868
LOC100046401	0.941672	8.83554	8.13108	0.000101861	0.00613511	1.88223
MMP13	0.52156	7.30374	8.12132	0.00010262	0.00615276	1.87442
PRSS12	0.551535	7.14693	8.1133	0.000103248	0.00616319	1.868
OAS1G	0.555892	7.78288	8.11315	0.00010326	0.00616319	1.86789
HSPB8	-0.878448	11.5707	-8.09997	0.000104301	0.00620951	1.85733
MTAP1S	0.583695	9.40462	8.0974	0.000104506	0.00620951	1.85527
RETN	-0.858854	8.04379	-8.08254	0.000105697	0.00625527	1.84334
LINCR	0.640763	7.70257	8.0819	0.000105749	0.00625527	1.84283
SYNGR1	1.04448	7.85283	8.07344	0.000106434	0.00627015	1.83603
ZC3H12D	0.605808	7.77884	8.07034	0.000106687	0.00627015	1.83353
KNTC1	0.636288	7.44135	8.07004	0.000106712	0.00627015	1.83329
LMO2	0.691215	11.548	8.06345	0.000107251	0.00628784	1.82799
SCL0001259.1_60	0.746535	8.34767	8.0459	0.000108702	0.00633086	1.81384
GNA11	-0.612391	10.4849	-8.04279	0.000108961	0.00633195	1.81133
E330036I19RIK	1.80323	12.3303	8.03965	0.000109224	0.00633329	1.8088
SLC30A3	-0.52886	7.91481	-8.03159	0.000109901	0.00634473	1.80229
MS4A6D	1.19334	9.64954	8.01483	0.000111325	0.00641199	1.78873
H2-M2	1.45496	8.50381	8.01219	0.000111551	0.00641199	1.78659
HSPA12B	-0.639028	9.74963	-8.00529	0.000112144	0.00643212	1.78101
HVCN1	0.990889	9.64727	7.99081	0.000113403	0.00649022	1.76925
KLHDC9	-0.675847	8.02608	-7.98153	0.000114216	0.00649944	1.76172
NAGPA	0.528009	8.09674	7.98149	0.00011422	0.00649944	1.76168
LRRC25	0.55633	7.08509	7.97854	0.000114481	0.00649944	1.75928
RAC2	1.16022	9.2018	7.97779	0.000114547	0.00649944	1.75867
DNMT1	0.569375	8.19755	7.95523	0.000116561	0.00658547	1.7403
LOC676420	1.44195	9.68989	7.94734	0.000117275	0.00661164	1.73387
LOC100041137	0.831497	7.74539	7.92629	0.000119205	0.00670615	1.71666
CDCA2	0.857066	7.76324	7.92117	0.000119678	0.00671851	1.71248
BTBD11	0.57559	7.31118	7.91534	0.000120222	0.00673061	1.7077
EG633640	0.65181	7.98593	7.90474	0.000121216	0.00674286	1.69901
H2-DMB1	0.851197	11.4561	7.90293	0.000121387	0.00674286	1.69752
TLR8	1.60979	8.44018	7.89681	0.000121967	0.00676084	1.6925
MAN1C1	0.500431	7.67726	7.88473	0.00012312	0.00677397	1.68257
LIP1	1.90587	10.0747	7.8836	0.000123228	0.00677397	1.68164
SDC1	0.748748	7.56651	7.87142	0.000124404	0.00682264	1.67162
MMP3	1.24788	8.12723	7.8643	0.000125098	0.00682264	1.66575
ENPP1	0.913192	8.26439	7.86381	0.000125146	0.00682264	1.66535
R3HCC1	-0.59471	10.0928	-7.85949	0.000125568	0.00683159	1.66179
KCNAB2	1.50416	10.6965	7.83928	0.00012757	0.00692621	1.64511
OIT3	0.523557	6.96686	7.82936	0.000128565	0.00696593	1.6369
PSD4	0.657976	7.54577	7.82312	0.000129195	0.0069858	1.63173
SLC6A8	1.12313	10.4683	7.81215	0.000130313	0.00702507	1.62264
TLR1	0.736836	7.50923	7.81078	0.000130453	0.00702507	1.6215
SPSB1	-0.61667	11.2248	-7.80164	0.000131393	0.00702712	1.61392
TLR5	-0.634121	8.64494	-7.80125	0.000131433	0.00702712	1.6136
RSHL3	-0.605747	8.10547	-7.7984	0.000131729	0.00702712	1.61123
PLCD1	-0.596867	9.64553	-7.79752	0.00013182	0.00702712	1.6105
NRCAM	0.643446	7.49305	7.78953	0.000132651	0.00705717	1.60386
SCL0004040.1_123	1.06036	7.93472	7.78414	0.000133215	0.00706579	1.59938
OSBPL3	0.569263	7.80671	7.77842	0.000133817	0.00706579	1.59461
PYGL	-1.34477	11.1216	-7.77781	0.000133882	0.00706579	1.5941
TOP2A	0.506561	7.23649	7.77374	0.000134312	0.00707437	1.59071
ELOVL6	-0.819954	7.97108	-7.76706	0.000135021	0.00709758	1.58515
ZFP90	0.608704	9.4432	7.74856	0.000137009	0.0071594	1.5697
SRD5A3	0.670275	10.8311	7.72392	0.000139707	0.00727163	1.54909
PRODH	-0.812826	9.11256	-7.70875	0.000141399	0.00731649	1.53636
UNC93B1	1.14276	10.972	7.70418	0.000141913	0.00732874	1.53253
C330006A16RIK	-0.591668	10.0655	-7.69219	0.000143273	0.00738454	1.52244
MYO1G	1.22651	9.93303	7.67084	0.000145729	0.00749652	1.50446
CD84	1.32892	8.65455	7.66686	0.000146192	0.00749701	1.5011
LOC100046883	0.954756	12.3816	7.66589	0.000146305	0.00749701	1.50028
KCNK6	0.504708	7.87563	7.66084	0.000146895	0.00751268	1.49603
PNPLA3	-1.18692	9.50509	-7.65459	0.00014763	0.00751989	1.49074
LMNA	1.25416	11.3849	7.65332	0.000147781	0.00751989	1.48967
EDG5	1.3556	9.56167	7.64871	0.000148325	0.00752758	1.48577
FES	0.698459	8.59359	7.63964	0.000149405	0.00756786	1.4781
C130078N17RIK	-0.568435	8.72074	-7.62709	0.000150913	0.00760619	1.46747
CES3	-0.918121	14.4565	-7.62702	0.000150922	0.00760619	1.46741
CHST3	0.543922	7.61775	7.6254	0.000151118	0.00760619	1.46603
MST1R	-0.888544	9.11713	-7.62165	0.000151572	0.00760619	1.46285
SLC16A10	0.826433	8.40458	7.62142	0.0001516	0.00760619	1.46266
DDO	-0.503634	8.10176	-7.61854	0.000151951	0.00760936	1.46021
CASP1	1.18694	11.9211	7.60519	0.000153587	0.00767675	1.44887
CHD7	-0.681433	8.71528	-7.59733	0.000154559	0.00770865	1.44219
AURKB	0.572631	7.47626	7.59533	0.000154809	0.00770865	1.44049
DDX31	0.521885	7.52645	7.59272	0.000155133	0.00771028	1.43827
HEXA	1.22642	12.2826	7.58373	0.00015626	0.00772296	1.43061
VSTM2B	-0.98232	8.3902	-7.58275	0.000156382	0.00772296	1.42978
STC2	-0.745964	8.65761	-7.58105	0.000156597	0.00772296	1.42832
COL3A1	0.688841	7.71261	7.57833	0.00015694	0.00772296	1.426
CLDN2	-0.903651	9.09617	-7.57674	0.00015714	0.00772296	1.42465
EHD4	0.742108	10.0044	7.57081	0.000157893	0.00772961	1.41959
PDCD6IP	0.537237	8.60885	7.56953	0.000158056	0.00772961	1.4185
DCBLD2	0.663934	7.98875	7.56698	0.000158381	0.00772961	1.41632
PRRX1	0.576088	8.07878	7.56077	0.000159177	0.00774789	1.41101
TM7SF4	0.500812	7.03567	7.55335	0.000160132	0.00774789	1.40468
AI427809	0.754023	7.64663	7.55156	0.000160364	0.00774789	1.40314
SUSD4	-0.759272	8.13739	-7.5504	0.000160514	0.00774789	1.40215
IRF8	0.568779	7.7327	7.54991	0.000160578	0.00774789	1.40173
CKAP2	0.768961	7.45719	7.54572	0.000161122	0.00776	1.39814
GM1276	0.819372	7.7038	7.54226	0.000161573	0.00776756	1.39518
NFKBID	1.2629	8.54118	7.52824	0.000163416	0.00781117	1.38316
MFAP5	0.937754	10.8611	7.52732	0.000163538	0.00781117	1.38237
TICAM2	0.805767	8.44646	7.52416	0.000163958	0.00781117	1.37966
AR	-0.596705	8.76016	-7.51708	0.0001649	0.00784194	1.37358
NUAK2	0.930308	9.64365	7.51449	0.000165247	0.00784432	1.37136
SCL000528.1_16	1.14919	8.28421	7.51117	0.000165692	0.00785138	1.3685
PITPNC1	0.733908	7.61909	7.50013	0.000167184	0.00790787	1.35901
GDF15	1.31884	8.05944	7.47335	0.000170864	0.00805313	1.33592
RPRML	-1.53378	8.97394	-7.46085	0.000172613	0.00810667	1.32512
B3GNT8	0.529118	8.58784	7.45434	0.000173533	0.00811331	1.31948
MFSD7C	-0.642832	7.66444	-7.45333	0.000173675	0.00811331	1.31861
IQGAP3	0.522983	7.0233	7.45072	0.000174045	0.00811628	1.31635
CXCL14	0.755399	7.35099	7.44566	0.000174766	0.00812123	1.31197
DHRS9	1.01076	7.19542	7.44055	0.000175498	0.00814095	1.30753
GPR116	-0.533545	9.64886	-7.4367	0.00017605	0.00815226	1.3042
FOLR2	0.817682	11.7285	7.41472	0.000179247	0.00827134	1.2851
DGAT1	-0.929192	10.8014	-7.41221	0.000179616	0.00827393	1.28292
F10	1.18538	8.79199	7.39465	0.000182222	0.00837937	1.26764
IER5L	0.56824	9.13208	7.37179	0.000185681	0.00852359	1.24768
INPP5D	0.887901	8.26396	7.3579	0.000187819	0.00859189	1.23552
ATP6V0E2	-0.757821	9.91509	-7.34849	0.000189282	0.00862895	1.22728
ATP6V1B2	1.48519	12.6339	7.32461	0.000193055	0.00878582	1.20632
FBXO32	0.691859	8.25293	7.32116	0.000193608	0.00879587	1.20327
DBF4	0.581044	7.79746	7.31673	0.00019432	0.00880112	1.19938
LILRB4	0.647136	7.05886	7.31629	0.000194389	0.00880112	1.199
E030007H10RIK	-0.640779	7.50585	-7.30021	0.000196999	0.00890401	1.18483
GM169	-0.713391	10.0496	-7.29113	0.000198491	0.0089289	1.17681
D630015C01RIK	-1.21534	8.35035	-7.29069	0.000198563	0.0089289	1.17643
LOC234486	0.562223	7.31569	7.28085	0.000200194	0.00897173	1.16773
RHOBTB1	-0.502644	9.27908	-7.27541	0.000201102	0.00899717	1.16292
SLC4A1	-1.13912	8.9132	-7.26679	0.000202549	0.00904427	1.1553
NFAM1	0.562988	7.96567	7.26508	0.000202838	0.00904427	1.15378
AMY1	-0.795334	8.84234	-7.25726	0.000204166	0.00908813	1.14685
CYC1	-0.70754	11.8834	-7.23171	0.000208568	0.00925292	1.12417
MCM3	0.900182	8.1441	7.22629	0.000209516	0.00925637	1.11934
CTF1	-0.583889	8.38849	-7.21839	0.000210906	0.00928884	1.11231
FAHD1	-0.552468	8.96981	-7.21511	0.000211485	0.00928884	1.10939
BIRC5	1.3583	8.6731	7.20979	0.000212431	0.00931492	1.10465
IL15RA	-0.624681	8.20383	-7.19183	0.000215655	0.00941327	1.08862
SDF2L1	0.755324	9.44236	7.18048	0.000217723	0.00946843	1.07847
WAS	1.01358	9.46888	7.16556	0.000220474	0.0095092	1.06511
SNTA1	-0.576796	9.22257	-7.16441	0.000220687	0.0095092	1.06408
LOC381283	0.877226	8.22698	7.15955	0.000221593	0.0095092	1.05972
NRG4	-1.21792	10.4882	-7.15793	0.000221897	0.0095092	1.05826
PLEKHG5	-0.501456	8.63358	-7.14736	0.000223884	0.00954886	1.04878
MOD1	-0.752772	8.1619	-7.12604	0.000227955	0.00965423	1.02959
SLC29A1	0.622852	8.92389	7.11257	0.000230569	0.00969362	1.01745
ECHS1	-0.63548	10.1829	-7.11054	0.000230966	0.00969362	1.01562
MCM6	0.678193	7.96805	7.09999	0.000233042	0.00976522	1.00609
CBX7	-0.51075	8.57889	-7.08922	0.000235181	0.00982238	0.99636
UBE2E2	-0.554555	11.5183	-7.08753	0.00023552	0.00982238	0.994827
CD44	0.545784	7.67912	7.0577	0.000241577	0.0100591	0.967781
SDC3	1.34995	11.4995	7.05506	0.000242121	0.0100643	0.965382
WIPF1	0.520938	8.31716	7.04409	0.000244397	0.0101287	0.955415
TIMP4	-1.2545	12.1229	-7.01824	0.00024986	0.0102907	0.931854
B230342M21RIK	-0.644705	10.7767	-7.01779	0.000249957	0.0102907	0.931443
CCDC115	0.597186	8.1761	7.00636	0.000252417	0.0103475	0.921003
GM684	-0.843924	8.84399	-7.00259	0.000253234	0.010365	0.917556
GAS2L3	1.42656	8.2235	7.00029	0.000253734	0.0103694	0.915453
BLVRA	0.660716	12.2966	6.98862	0.00025629	0.0104326	0.90477
LOC640739	1.41135	8.48187	6.98692	0.000256664	0.0104326	0.903213
SLAMF8	0.743662	7.67538	6.97448	0.000259424	0.0105045	0.891809
PTPRO	0.726984	7.85512	6.97	0.000260427	0.010529	0.887694
RIPK4	-0.751054	7.50727	-6.94956	0.000265057	0.010651	0.868903
AI317395	-0.768451	8.11011	-6.93317	0.000268835	0.0107352	0.853804
AKR1C19	-0.709902	8.61211	-6.92954	0.00026968	0.0107352	0.850458
STARD10	-0.67589	8.14306	-6.9282	0.000269994	0.0107352	0.849216
CAR1	-0.596622	7.52794	-6.91117	0.000274004	0.0108665	0.833488
CXCL9	-0.727764	11.526	-6.89916	0.000276872	0.0109429	0.822374
RCAN1	0.932166	7.51493	6.88987	0.000279117	0.0110151	0.813758
SLC9A4	0.645762	7.21486	6.88529	0.000280228	0.0110425	0.809518
H2-EB1	0.525697	13.988	6.86171	0.00028604	0.0112214	0.787606
IL10	0.550521	7.26673	6.85924	0.000286658	0.0112289	0.785302
TEF	-0.613701	8.47628	-6.84679	0.000289789	0.0113348	0.773707
KRT8	-0.790322	9.1844	-6.83902	0.000291761	0.0113934	0.766466
F730045P10RIK	0.987382	8.11724	6.83602	0.000292527	0.0113934	0.763663
SEMA4D	0.595989	7.42566	6.83581	0.000292581	0.0113934	0.763469
MOBKL2A	0.678438	9.27058	6.83228	0.000293487	0.0113951	0.760167
ARHGAP4	0.732008	8.90084	6.82817	0.000294542	0.0114071	0.756333
GPRASP2	-0.5782	7.66999	-6.81954	0.000296776	0.0114723	0.748264
CTSS	0.578346	7.24689	6.81745	0.000297321	0.0114766	0.746308
TNFRSF13B	0.509765	7.61929	6.80579	0.000300376	0.0115439	0.73539
ATP6V1C1	0.901009	10.1037	6.7845	0.000306044	0.0116952	0.71542
GIPC1	0.647011	8.66054	6.78436	0.000306082	0.0116952	0.715288
GNAI1	-0.703554	9.08904	-6.78098	0.000306992	0.0117057	0.712115
FYB	0.892185	8.2368	6.78007	0.00030724	0.0117057	0.711253
LOC629364	1.12253	10.2125	6.77169	0.000309515	0.0117754	0.703373
RHBDL1	-0.930385	9.3444	-6.76992	0.000309996	0.0117767	0.701713
GPC3	-0.588933	9.05992	-6.76649	0.000310935	0.0117786	0.698481
LY78	0.607116	7.45636	6.75726	0.000313475	0.011824	0.689787
RAB3IL1	0.978657	8.66236	6.74968	0.00031558	0.0118526	0.682636
IFI30	1.56148	10.2042	6.7474	0.000316215	0.0118553	0.680488
AMY2-2	-0.534402	9.79607	-6.74621	0.000316548	0.0118553	0.679363
ARF6	0.609875	9.85565	6.71284	0.000326035	0.0121077	0.6478
KCNJ2	0.506299	7.41697	6.71051	0.00032671	0.0121158	0.645589
MCOLN2	0.677429	7.902	6.70395	0.000328615	0.0121523	0.639373
GSTO2	-0.525108	7.54841	-6.70193	0.000329204	0.0121566	0.637458
LAPTM5	1.27431	14.4008	6.70022	0.000329705	0.0121566	0.635832
KCNK1	-0.802304	8.59066	-6.69626	0.000330866	0.0121613	0.632076
FBLN7	0.512807	7.36362	6.69511	0.000331204	0.0121613	0.630982
CKB	1.13762	14.1923	6.68988	0.000332748	0.012169	0.62601
SEMA4A	-0.948522	11.3227	-6.68194	0.000335107	0.01223	0.618457
PEA15	0.721331	12.3621	6.67653	0.000336725	0.012253	0.613307
WSB1	0.990425	10.0753	6.67329	0.000337697	0.012253	0.610224
D830013H23RIK	-0.520171	7.43584	-6.67286	0.000337825	0.012253	0.609818
RUFY1	0.65096	9.45174	6.66227	0.000341028	0.0123522	0.599725
SCL0004023.1_57	0.670091	7.84494	6.65395	0.000343571	0.0124065	0.591781
ABHD12	1.16276	10.7204	6.65276	0.000343936	0.0124065	0.590647
CYP2F2	-0.814363	7.56015	-6.64887	0.000345131	0.0124096	0.586935
LOC278188	0.530986	7.58882	6.64824	0.000345326	0.0124096	0.586332
BUB1B	0.643237	8.20326	6.64532	0.00034623	0.0124096	0.583536
RAB8B	1.38488	12.1022	6.64488	0.000346366	0.0124096	0.583115
DCAKD	0.700425	11.5415	6.64296	0.00034696	0.012414	0.581281
SCAMP5	0.69306	9.05024	6.62864	0.000351434	0.0125532	0.567577
ARL4A	-0.768413	9.13428	-6.62308	0.000353188	0.0125858	0.56225
B130017M24RIK	0.748165	7.0794	6.60607	0.000358615	0.0127432	0.545933
SLC7A9	-0.50836	7.87229	-6.60403	0.000359272	0.0127432	0.543976
RASA4	0.714252	7.97755	6.60322	0.000359534	0.0127432	0.543194
A130092J06RIK	0.789677	9.04678	6.58972	0.000363923	0.0128357	0.53021
LIPN	0.710282	7.05885	6.58836	0.000364369	0.0128357	0.5289
D630014A15RIK	-0.654396	10.0811	-6.58828	0.000364396	0.0128357	0.528822
NT5DC2	0.51942	8.91822	6.58775	0.000364569	0.0128357	0.528312
LRG1	0.873444	13.8363	6.58037	0.000366997	0.012904	0.521208
RSPH1	-0.964224	9.41187	-6.57256	0.000369588	0.0129721	0.513678
LOC241385	0.734	7.74731	6.57134	0.000369993	0.0129721	0.512506
ST3GAL6	-0.538755	10.0548	-6.5701	0.000370407	0.0129721	0.511308
GLT25D1	1.02323	11.1106	6.56551	0.000371946	0.0130088	0.506872
LOC100040525	0.543907	10.1234	6.56259	0.000372926	0.0130258	0.504055
H2-AB1	0.521743	14.0482	6.55831	0.00037437	0.013059	0.499919
NCAPH	0.798729	8.40939	6.55685	0.000374863	0.013059	0.49851
SERPINA3B	-0.784966	8.10337	-6.55352	0.00037599	0.0130652	0.495296
LCTL	0.786377	9.08328	6.54476	0.00037898	0.0131504	0.486816
SIRPB1	0.512464	7.45304	6.52899	0.000384424	0.013295	0.471546
NUS1	0.601372	9.82849	6.52816	0.000384714	0.013295	0.470737
GSTM6	-0.742432	9.51437	-6.52741	0.000384976	0.013295	0.47001
BCKDHB	-0.615364	8.99224	-6.52267	0.000386633	0.0133285	0.465409
MARCKS	0.52286	11.6265	6.51783	0.000388332	0.0133573	0.460715
AMOTL2	-0.562461	9.35642	-6.51615	0.000388925	0.0133573	0.459081
FRRS1	1.18354	9.6882	6.51235	0.00039027	0.0133841	0.455385
ACSS2	-1.40236	10.0882	-6.50039	0.00039453	0.0134952	0.443757
NT5E	-0.520814	7.7433	-6.49206	0.00039753	0.0135605	0.435643
CENPI	0.769488	7.21669	6.48554	0.000399895	0.0135847	0.429291
D1ERTD471E	-0.611636	9.44964	-6.48321	0.000400745	0.0135847	0.427018
REC8	-0.512114	7.93668	-6.47949	0.000402106	0.013596	0.423386
STAB2	0.653454	7.83028	6.46878	0.000406049	0.0137118	0.412932
GSTM5	-1.30517	10.7331	-6.44609	0.000414551	0.0139631	0.390731
CCDC99	1.14632	7.84882	6.44244	0.000415936	0.0139631	0.387158
MYO7A	0.757693	8.98529	6.44196	0.000416121	0.0139631	0.38668
CALML4	-1.03208	8.7385	-6.44053	0.000416664	0.0139631	0.385284
IL27RA	0.635641	8.46011	6.43169	0.00042005	0.0140234	0.376612
CUZD1	-1.05213	10.1654	-6.42312	0.000423365	0.0141163	0.368187
CHST1	-1.12559	13.0303	-6.41766	0.000425487	0.0141336	0.362828
SLC25A45	0.827631	10.7057	6.41554	0.000426318	0.0141405	0.360738
GCS1	0.508844	8.57967	6.40923	0.000428794	0.0141808	0.354531
MS4A7	0.721239	7.8493	6.40857	0.000429056	0.0141808	0.353875
PLCG2	0.973736	9.91868	6.40089	0.000432092	0.0142236	0.34632
RAB31	1.18329	11.8715	6.39986	0.000432501	0.0142236	0.345305
CSF1R	0.909886	9.25923	6.39276	0.000435335	0.014299	0.338304
CCL3	1.5305	8.03473	6.37811	0.000441251	0.0144039	0.323833
FER1L3	0.665184	8.29719	6.35871	0.000449221	0.0145837	0.304642
RHOG	0.782056	9.74313	6.35774	0.000449623	0.0145837	0.303683
PYGB	-1.03282	10.7027	-6.35418	0.000451109	0.0145995	0.300146
ECHDC2	-0.791319	9.21648	-6.34569	0.000454661	0.0146631	0.291735
CLCN7	0.60393	9.94103	6.34419	0.000455293	0.0146631	0.290247
IL3RA	0.616147	8.9559	6.33559	0.000458935	0.0147624	0.281701
MYRIP	-0.594113	8.60006	-6.32708	0.000462568	0.0148483	0.273246
HDC	-0.747564	9.45526	-6.32671	0.000462729	0.0148483	0.272871
F13A1	-0.923832	11.5275	-6.31952	0.000465825	0.0148934	0.265721
PRC1	0.95782	8.05892	6.31549	0.000467572	0.0149132	0.261706
ZFP185	-0.794753	8.69997	-6.30927	0.00047028	0.0149464	0.255511
UPB1	-0.52065	7.49805	-6.30613	0.000471658	0.0149713	0.252374
F630001K14RIK	1.58027	8.42661	6.30038	0.000474186	0.0150066	0.246639
SYNGR2	0.834095	10.4667	6.29973	0.000474472	0.0150066	0.245993
ARHGDIB	0.503959	9.19046	6.29812	0.000475184	0.0150112	0.244385
CLIC1	0.822281	9.03465	6.27699	0.000484632	0.01515	0.223264
D10JHU81E	-0.635235	11.6312	-6.27662	0.0004848	0.01515	0.222891
GDPD1	0.97453	8.95022	6.27488	0.000485589	0.01515	0.221148
MRPS30	-0.515641	11.1491	-6.27296	0.000486456	0.01515	0.219232
GRN	1.11317	13.6712	6.27054	0.00048756	0.0151666	0.216801
AI607873	1.61529	12.0217	6.26781	0.000488802	0.0151873	0.214071
RASD1	-0.83125	8.17509	-6.26228	0.000491336	0.0152355	0.208524
LAMB3	0.623198	8.7603	6.26046	0.000492169	0.0152355	0.206706
CALML3	-0.56595	7.7513	-6.25965	0.000492543	0.0152355	0.20589
ST6GALNAC4	0.704334	8.17432	6.25648	0.000494005	0.0152355	0.202711
C920006O11RIK	-0.850137	8.30565	-6.25613	0.000494167	0.0152355	0.202358
PPP1R9A	-1.01552	9.27499	-6.25351	0.000495381	0.0152355	0.199727
CLDN23	0.718737	7.23684	6.25242	0.000495884	0.0152355	0.198638
KCTD5	0.635075	9.38731	6.25193	0.000496114	0.0152355	0.19814
LOC100047046	-0.984694	7.80556	-6.24218	0.000500662	0.0153041	0.188346
METRNL	0.96316	8.472	6.23564	0.000503739	0.0153626	0.181772
AI316807	-0.681222	11.9428	-6.23256	0.000505197	0.0153893	0.17867
FLNA	0.62795	10.1389	6.23122	0.000505834	0.015391	0.177318
LOC667337	-1.51901	10.0772	-6.22586	0.000508383	0.0154201	0.171922
NTSR2	-0.853684	8.55071	-6.22491	0.000508835	0.0154201	0.170969
PDE1B	0.525586	9.734	6.22431	0.000509122	0.0154201	0.170363
DGKD	-0.649098	10.4176	-6.2042	0.000518838	0.0156605	0.150074
KDELR3	0.569298	9.04969	6.20046	0.000520666	0.0156977	0.146299
LOC100046641	0.789348	7.29321	6.17852	0.000531548	0.0158726	0.124093
ACSM3	-0.52742	7.27422	-6.17555	0.000533042	0.0158726	0.121079
MYL9	-0.732336	9.84475	-6.17367	0.000533988	0.0158821	0.119174
BRRN1	0.590804	7.89014	6.16492	0.000538421	0.0159124	0.110299
OBRGRP	0.53759	12.0504	6.16278	0.000539511	0.0159124	0.108127
RPS6KA1	0.711875	9.31248	6.16218	0.000539821	0.0159124	0.10751
B4GALT6	0.684015	8.64304	6.15766	0.000542131	0.0159449	0.102925
KIF2C	1.04139	7.77426	6.15513	0.000543434	0.0159655	0.100347
ACAT2	-0.705158	9.92826	-6.14528	0.000548523	0.0160326	0.0903387
SLFN2	0.663422	7.88751	6.14471	0.000548823	0.0160326	0.0897512
ABCD1	0.505234	8.50544	6.14391	0.00054924	0.0160326	0.0889364
PEPD	0.514196	9.89375	6.14346	0.000549471	0.0160326	0.0884846
PLAU	1.07933	10.7736	6.13835	0.000552143	0.0160608	0.0832742
RSC1A1	0.52126	8.64928	6.13259	0.000555165	0.0161309	0.0774131
PRCP	0.964311	12.1799	6.12486	0.000559259	0.0161965	0.0695227
MYO9B	1.05221	10.8808	6.12156	0.000561014	0.016202	0.0661568
RASL11B	-1.01221	10.4903	-6.11945	0.000562141	0.016202	0.0640011
NOS3	-0.500926	9.20073	-6.11875	0.000562515	0.016202	0.0632877
ZFP533	-0.628296	7.96806	-6.11677	0.000563576	0.0162149	0.0612636
MFSD7B	1.11551	10.1108	6.11511	0.000564462	0.0162228	0.0595765
C77080	0.602862	7.87097	6.10535	0.000569729	0.0163564	0.0495999
LOC224487	0.574895	7.4724	6.09332	0.000576298	0.0164997	0.0372853
ATP1A2	-0.856687	11.1577	-6.08985	0.000578209	0.0165102	0.033729
E430021P16RIK	0.554691	9.54862	6.08229	0.000582398	0.0165761	0.0259753
TES	0.718148	9.22445	6.0801	0.000583619	0.0165905	0.0237255
LOC100043798	-0.507965	7.78111	-6.06896	0.000589863	0.0166808	0.0122915
ARHGAP19	0.515249	7.10477	6.06453	0.000592368	0.0167338	0.00773916
FBP1	-0.734194	8.13286	-6.06112	0.000594308	0.0167349	0.0042265
ADAM17	0.699377	8.8032	6.04297	0.000604733	0.0169742	-0.0144585
LMAN2L	-0.517372	10.3837	-6.04036	0.000606249	0.0169988	-0.0171492
TSPAN7	-0.74159	10.4533	-6.03827	0.00060747	0.0170051	-0.0193109
NDUFB8	-0.698094	11.2574	-6.03776	0.000607763	0.0170051	-0.0198296
AU021034	-0.590668	7.74741	-6.03586	0.000608873	0.0170182	-0.021791
LUM	1.17819	10.1545	6.02657	0.000614335	0.0171293	-0.0313881
CORO1C	1.43756	11.3654	6.00933	0.000624611	0.0173025	-0.0492152
RNASEH2B	0.670267	8.78784	6.00531	0.000627034	0.0173243	-0.0533768
BC037034	0.517381	10.3829	5.99248	0.000634843	0.0174853	-0.0666804
MVP	0.718177	11.8702	5.98967	0.000636566	0.0175145	-0.0695941
UCK2	-0.588767	8.26541	-5.97913	0.000643084	0.0176205	-0.0805439
CLDN3	-0.736946	7.50426	-5.97624	0.000644882	0.0176445	-0.0835453
CHN2	0.547698	7.97427	5.97025	0.000648629	0.0177137	-0.0897739
GJA4	-0.530747	9.37142	-5.96765	0.000650267	0.0177255	-0.0924862
SH3KBP1	0.607191	9.8171	5.94958	0.000661752	0.017891	-0.111309
HMHA1	0.719679	9.91719	5.92964	0.000674698	0.0181482	-0.13214
ALAS2	-1.28559	10.7258	-5.92257	0.000679358	0.0182364	-0.139541
KIF23	0.524409	7.50022	5.92128	0.00068021	0.0182401	-0.140889
RAP1B	0.851605	12.2528	5.92028	0.000680872	0.0182401	-0.141935
D930048N14RIK	-0.559386	8.83762	-5.91549	0.000684054	0.0182597	-0.146949
MOCOS	0.748744	10.0448	5.91546	0.000684074	0.0182597	-0.146981
SULT1C2	-0.566964	7.91746	-5.91113	0.000686973	0.0182923	-0.151528
CETN4	-0.540451	7.73759	-5.90522	0.000690943	0.018361	-0.157725
CYP2D9	-0.701455	7.89224	-5.90078	0.00069394	0.0184222	-0.162379
STAU2	0.617379	7.94183	5.89864	0.00069539	0.0184421	-0.164624
TPCN1	0.530054	9.05989	5.89533	0.000697646	0.0184649	-0.168108
PIM3	-0.794309	11.7152	-5.8831	0.000706034	0.018631	-0.180962
CYBA	1.45044	13.1571	5.88016	0.000708064	0.0186659	-0.184051
A230069A22RIK	-0.562622	7.35252	-5.87221	0.000713599	0.0187665	-0.192425
PEX11A	-0.684696	9.58264	-5.87163	0.000714007	0.0187665	-0.19304
MUPCDH	-0.887857	9.74491	-5.86587	0.000718046	0.0188514	-0.199107
MRGPRB2	0.911757	7.70581	5.8555	0.000725387	0.0190021	-0.210049
AU022508	-0.622731	11.4161	-5.84958	0.000729614	0.0190362	-0.2163
A530064K17RIK	-0.728526	7.63168	-5.84779	0.000730898	0.0190401	-0.218191
MGST1	-0.722702	13.3124	-5.8237	0.000748426	0.0193631	-0.243686
PCX	-0.898337	9.37896	-5.81727	0.000753185	0.0194672	-0.250506
ALDH6A1	-0.645145	8.39288	-5.80361	0.000763411	0.0196738	-0.265015
GMIP	0.897837	9.01054	5.79617	0.000769038	0.0197651	-0.272918
LOC676389	0.699268	7.90813	5.79597	0.000769196	0.0197651	-0.273138
BC003236	0.689198	8.60928	5.79373	0.000770897	0.0197896	-0.275516
ADIPOQ	-0.614222	14.6381	-5.78132	0.000780428	0.019899	-0.288738
ANGPT2	0.532619	8.26198	5.7762	0.00078439	0.0199615	-0.294187
GNA12	0.759393	9.11694	5.77184	0.000787786	0.0200287	-0.298838
RGS7BP	-0.537835	8.11557	-5.76799	0.000790802	0.0200668	-0.302949
RAB11FIP5	0.543752	9.96762	5.76305	0.000794686	0.0201301	-0.308222
GPX3	-0.87794	13.3155	-5.75608	0.000800213	0.0202086	-0.315681
GLTP	0.632982	12.4078	5.75089	0.000804344	0.0202781	-0.321223
EG245190	0.959165	8.96799	5.74123	0.000812116	0.0204143	-0.331572
APCDD1	-1.15803	11.5114	-5.74067	0.000812568	0.0204143	-0.332171
CHCHD6	-0.868306	10.7162	-5.73919	0.000813763	0.0204143	-0.333753
SKAP2	0.634734	11.1677	5.73457	0.000817516	0.0204697	-0.338706
SLC25A35	-0.686988	8.68577	-5.7228	0.000827162	0.0206916	-0.351332
CD209F	-1.53071	11.3695	-5.71174	0.000836347	0.0208621	-0.363218
PRAMEF12	0.516589	7.42706	5.70879	0.000838814	0.0209039	-0.366389
GPR34	0.745297	8.28123	5.68953	0.000855131	0.0212101	-0.387129
CCND1	0.800686	10.576	5.68862	0.000855913	0.0212101	-0.388114
SECTM1B	-0.641265	8.34965	-5.68491	0.000859096	0.0212293	-0.39211
PDZK1	-0.709854	8.50758	-5.6826	0.000861096	0.0212588	-0.394612
LOC100045780	0.675746	8.61417	5.68084	0.000862611	0.0212672	-0.396505
DPPA3	1.21655	7.56	5.67975	0.000863554	0.0212672	-0.397682
ST3GAL5	0.554505	9.33102	5.67697	0.000865964	0.0212672	-0.400682
A130035O14RIK	-0.512489	7.90141	-5.67571	0.000867063	0.0212672	-0.402048
ATP4B	-0.521154	6.92541	-5.65566	0.000884702	0.0215703	-0.423731
BC042423	0.54025	8.83582	5.65335	0.000886762	0.0215703	-0.426235
AURKA	0.637344	7.96855	5.64499	0.000894257	0.0217277	-0.435298
CCDC86	0.576305	10.0457	5.6443	0.000894878	0.0217277	-0.436046
ATP6V0A1	1.0679	10.2008	5.64116	0.000897715	0.0217566	-0.439453
LOC382114	-0.571693	7.91754	-5.63141	0.000906582	0.0218913	-0.450037
TPM4	0.707676	11.4643	5.62419	0.000913212	0.0219655	-0.457884
ADCY3	0.518307	7.90408	5.62264	0.00091464	0.0219655	-0.459567
LOC212399	0.690938	7.87605	5.619	0.000918004	0.0219741	-0.463519
LMNB2	0.653697	8.43934	5.61881	0.000918188	0.0219741	-0.463736
CFL1	0.738905	9.17934	5.61012	0.000926284	0.0221245	-0.473189
DAB2IP	-0.610212	9.90971	-5.59681	0.000938849	0.0223641	-0.4877
GPT2	-1.10789	11.3217	-5.59294	0.000942535	0.0224115	-0.49192
CIB2	-1.07761	12.7551	-5.58342	0.000951687	0.0225885	-0.502326
HOXB5	-0.680965	9.18898	-5.58053	0.000954482	0.0226142	-0.505485
CCL2	0.937388	7.56985	5.57707	0.00095784	0.0226329	-0.509268
AI850995	-0.70295	10.2915	-5.57379	0.000961038	0.0226882	-0.512858
FAM122B	0.608572	8.07008	5.54736	0.000987233	0.0232088	-0.541823
EG240549	0.549752	7.39658	5.54712	0.000987476	0.0232088	-0.542088
PARD6G	-0.764368	9.61288	-5.54176	0.000992893	0.0232814	-0.547981
LRP12	1.18346	9.96312	5.54129	0.000993364	0.0232814	-0.548492
AI842396	-0.644377	8.24184	-5.53971	0.000994971	0.0232814	-0.550234
TPD52	0.76505	10.0049	5.5333	0.0010015	0.0233927	-0.557275
NAIP2	0.620918	7.82617	5.52847	0.00100646	0.0234728	-0.562596
PLEKHM3	0.556322	8.85319	5.52465	0.00101039	0.0235174	-0.566798
LRRC33	0.699373	9.10846	5.51857	0.00101669	0.0236142	-0.573492
GPT1	-0.77032	11.8348	-5.51805	0.00101723	0.0236142	-0.574066
KISS1R	-0.587132	7.63177	-5.50469	0.00103124	0.023858	-0.588805
MFSD11	0.768708	9.38526	5.50374	0.00103225	0.023858	-0.589853
LOC383099	0.681324	14.7227	5.50047	0.00103571	0.0238963	-0.593462
RAB9B	-0.849357	8.60627	-5.49796	0.00103838	0.0239371	-0.596236
SBSN	-0.613575	8.84701	-5.49629	0.00104016	0.0239382	-0.598084
FST	0.540571	9.02581	5.49168	0.00104509	0.0240194	-0.603172
SLC39A6	0.729669	8.82832	5.48977	0.00104714	0.0240194	-0.605287
TIMP1	1.84907	9.74494	5.48237	0.00105513	0.0241327	-0.613479
A830007P12RIK	0.563849	8.84067	5.48131	0.00105628	0.0241327	-0.61465
SH3BGRL3	1.3566	13.2948	5.47989	0.00105782	0.0241327	-0.616218
TLN1	0.526069	7.95373	5.47669	0.00106131	0.0241707	-0.619772
CHAC1	-0.562669	10.1072	-5.46795	0.00107089	0.0242644	-0.629455
PDE1A	-0.585601	8.23873	-5.46029	0.00107938	0.0243916	-0.637955
SGOL2	0.743972	7.91007	5.45181	0.00108885	0.0245442	-0.647373
LOC100047707	0.966112	11.076	5.45006	0.00109083	0.0245678	-0.649326
CYB561	-0.539717	9.66455	-5.44158	0.00110041	0.0247074	-0.658752
BTG1	0.595751	11.4842	5.439	0.00110335	0.0247074	-0.661625
GNG2	0.805862	8.83125	5.42392	0.00112069	0.0249849	-0.678423
CAMK2N2	-0.693034	9.73851	-5.42189	0.00112305	0.0249964	-0.680693
ITGA5	0.732718	8.21596	5.42121	0.00112384	0.0249964	-0.681449
POPDC2	-0.564172	7.90645	-5.41466	0.00113148	0.0250986	-0.688757
FUBP1	0.543376	8.43258	5.39729	0.00115206	0.0254909	-0.708175
BC038167	-0.971926	8.49789	-5.38596	0.00116571	0.0256855	-0.720871
FSTL	0.951589	9.26798	5.38266	0.00116972	0.0257104	-0.724566
ALG1	0.501094	9.96326	5.37391	0.00118041	0.0258158	-0.734379
LDHD	-0.584191	8.65893	-5.36733	0.00118854	0.0259505	-0.741769
KLB	-0.656425	8.41876	-5.35513	0.00120376	0.0262237	-0.755487
LOC623453	0.613118	10.8306	5.34397	0.00121787	0.0264462	-0.768049
CENPA	0.951316	10.6936	5.34344	0.00121855	0.0264462	-0.768646
SERPINB6A	0.874805	13.5631	5.33433	0.00123023	0.026619	-0.778924
AI646023	-0.518685	7.43906	-5.3243	0.00124321	0.026856	-0.790243
ANXA1	0.670116	8.53715	5.31374	0.00125706	0.0270888	-0.802182
YIPF7	0.843826	7.14377	5.30694	0.00126607	0.0272164	-0.809879
RASSF4	0.811652	9.53635	5.30512	0.00126849	0.0272335	-0.811936
COX18	-0.541816	9.82999	-5.27734	0.00130612	0.0278342	-0.843446
LRIG1	-0.773143	9.79961	-5.27407	0.00131063	0.0278938	-0.847161
GSC	0.540722	7.61283	5.27359	0.0013113	0.0278938	-0.847712
C130094K23RIK	-0.609558	7.50189	-5.2678	0.00131933	0.0280143	-0.854295
CLEC4D	1.6379	8.40044	5.2603	0.00132982	0.0280905	-0.862835
ACACB	-0.565774	8.73519	-5.24238	0.00135526	0.0284267	-0.883257
KCNE1L	-0.597197	7.89918	-5.24207	0.0013557	0.0284267	-0.883609
ITPRIPL2	0.583258	9.85578	5.23862	0.00136067	0.0285084	-0.887557
PMP22	0.763284	11.0545	5.23623	0.00136412	0.0285354	-0.890284
WISP2	1.50881	11.2311	5.23202	0.00137021	0.0286175	-0.895087
CDCA4	0.513692	9.31801	5.22409	0.0013818	0.0287459	-0.904161
TPP1	0.550599	9.76343	5.19377	0.00142707	0.029479	-0.938913
PLEKHM2	1.03587	11.7393	5.19188	0.00142994	0.0294887	-0.941083
SLCO2B1	0.926285	12.1382	5.19022	0.00143248	0.0294887	-0.942992
TSPYL3	0.57148	8.74027	5.1842	0.0014417	0.0296193	-0.949914
CTSB	0.759345	10.5157	5.17471	0.00145638	0.0297625	-0.96083
WDR1	1.06736	12.0704	5.1746	0.00145655	0.0297625	-0.96096
SH3PXD2B	0.814059	9.32109	5.16827	0.00146642	0.0298949	-0.968241
ABCG4	-0.632286	7.98803	-5.16456	0.00147225	0.0299674	-0.972515
SLC2A4	-1.03557	10.0787	-5.16152	0.00147705	0.0300421	-0.976028
MTPN	0.666954	10.6159	5.15718	0.00148393	0.0301356	-0.981033
PER2	-0.501093	8.49886	-5.15442	0.00148831	0.0302015	-0.984216
MAN2B1	0.737988	11.0626	5.15186	0.0014924	0.030238	-0.987172
GATA6	-0.654688	9.31105	-5.14633	0.00150127	0.0303493	-0.993557
H2-Q6	0.515534	9.17951	5.14629	0.00150134	0.0303493	-0.993609
NEDD4L	0.930264	11.0202	5.14091	0.00151001	0.0305013	-0.999819
HOXD9	-0.551999	8.085	-5.13751	0.00151553	0.0305642	-1.00375
CTDSPL	-0.546295	10.4689	-5.11552	0.00155176	0.0310129	-1.02922
ADCY8	-0.621967	8.14376	-5.11295	0.00155606	0.0310587	-1.03221
ART3	-0.53259	8.9024	-5.10415	0.00157087	0.0312531	-1.04242
GYPA	-0.662209	7.54492	-5.10237	0.00157389	0.0312662	-1.04449
SDCBP	0.750951	9.58347	5.09688	0.00158324	0.0313824	-1.05087
CAP1	0.688691	10.6428	5.09684	0.00158331	0.0313824	-1.05092
MMD2	-0.695054	8.75893	-5.09525	0.00158601	0.031389	-1.05276
NUDT5	-0.544989	10.47	-5.09373	0.00158862	0.0314131	-1.05453
SC4MOL	0.558998	9.65323	5.08326	0.00160668	0.0316796	-1.06672
VEGFB	-0.821791	12.1789	-5.08055	0.00161139	0.0317251	-1.06988
A630064P09RIK	-0.83201	8.39783	-5.07959	0.00161306	0.0317298	-1.07099
AI132487	-0.583415	8.19323	-5.07766	0.00161643	0.0317298	-1.07324
TIMM50	-0.557431	10.6135	-5.06159	0.00164478	0.0321668	-1.09198
CYFIP1	0.724585	9.0871	5.05234	0.00166136	0.0323172	-1.1028
HP	0.584263	15.2505	5.0503	0.00166503	0.0323172	-1.10518
PLEKHB2	1.09049	10.6073	5.05024	0.00166514	0.0323172	-1.10525
TAOK3	0.925204	8.21026	5.04534	0.00167402	0.0323172	-1.11098
SNCA	-0.747798	8.34486	-5.04442	0.00167569	0.0323172	-1.11206
CHPT1	-0.816357	12.585	-5.03977	0.00168417	0.0324099	-1.1175
PTGES	-0.621	8.70424	-5.03739	0.00168853	0.0324701	-1.12029
C130072A16RIK	0.543386	7.15656	5.03558	0.00169186	0.0325105	-1.12241
ACTN1	0.841913	11.0984	5.03444	0.00169396	0.0325272	-1.12375
SLC43A1	-0.57932	8.52167	-5.02895	0.0017041	0.0326036	-1.13019
C2	-0.576019	12.366	-5.01107	0.00173759	0.0330055	-1.15117
COL6A3	0.613041	9.10562	4.9946	0.00176911	0.03346	-1.17055
TMEM159	-0.605614	9.82931	-4.97536	0.00180673	0.0338659	-1.19323
VPS18	0.864632	9.69069	4.9702	0.00181697	0.0339458	-1.19933
SLC2A6	0.533868	8.16289	4.96973	0.00181791	0.0339458	-1.19988
MDH2	-0.541233	10.581	-4.96481	0.00182774	0.0340573	-1.2057
MYL1	-0.554715	9.53486	-4.9612	0.00183498	0.0341682	-1.20996
TLR7	0.888596	8.71558	4.9573	0.00184286	0.0342425	-1.21458
PAWR	0.607705	8.16175	4.9535	0.00185056	0.0343373	-1.21907
FAHD2A	-0.569063	9.35076	-4.94718	0.00186345	0.034528	-1.22656
PTS	-0.698494	9.94881	-4.9411	0.00187595	0.0346866	-1.23376
STXBP2	0.532999	11.3208	4.93624	0.001886	0.0348482	-1.23953
FASN	-0.681534	7.60925	-4.92803	0.00190312	0.0350205	-1.24927
MOCS1	-0.519663	11.4314	-4.92763	0.00190396	0.0350205	-1.24974
CDKL4	0.637455	7.92562	4.92712	0.00190503	0.0350205	-1.25035
A930021K20RIK	-0.504883	8.2664	-4.92607	0.00190725	0.0350205	-1.2516
HOXC6	-0.967479	11.3423	-4.91924	0.00192165	0.0352605	-1.25971
NANS	0.659606	9.26589	4.91775	0.00192483	0.0352843	-1.26149
ABHD11	-0.609428	10.643	-4.91674	0.00192695	0.0352843	-1.26268
AKR1A4	0.519928	14.1716	4.90411	0.00195401	0.0356072	-1.27771
CPA3	0.75073	7.95353	4.90019	0.0019625	0.0357278	-1.28239
APRT	1.07241	11.9335	4.89815	0.00196695	0.0357689	-1.28483
SLC44A3	-0.695932	8.06387	-4.894	0.00197598	0.0358592	-1.28977
EAR11	-1.48152	7.47117	-4.88916	0.00198659	0.0360023	-1.29554
PRPS1	0.56425	10.322	4.88444	0.00199701	0.0360675	-1.30118
PLEKHA1	0.687468	9.87659	4.87986	0.00200718	0.0362018	-1.30665
PVALB	1.62828	8.74536	4.87418	0.00201984	0.0363317	-1.31343
NR1D1	-0.739817	9.10468	-4.87191	0.00202494	0.0363394	-1.31615
LOC100044692	0.623509	13.3448	4.87153	0.0020258	0.0363394	-1.31661
CPE	1.27633	11.3677	4.86354	0.00204384	0.0365638	-1.32617
LOC385699	1.0544	12.451	4.86157	0.00204832	0.0366191	-1.32852
ACVR1C	-1.29981	9.26939	-4.85942	0.00205322	0.036657	-1.3311
CITED4	-0.613249	8.38465	-4.85046	0.00207377	0.0369491	-1.34184
TMEM189	0.652415	8.50067	4.84895	0.00207727	0.0369865	-1.34365
SHKBP1	0.501701	8.42353	4.84582	0.00208451	0.0370655	-1.3474
CTNNAL1	-0.574614	10.5161	-4.84518	0.002086	0.0370672	-1.34818
SORL1	-0.883313	9.40144	-4.84091	0.00209594	0.0371937	-1.3533
ACLY	-1.11997	13.0682	-4.83011	0.00212131	0.0375432	-1.36627
ATP6AP2	0.838138	10.7761	4.8284	0.00212537	0.0375899	-1.36833
WSB2	0.864	11.7544	4.82072	0.00214367	0.0377892	-1.37757
ARHGAP22	0.954244	9.08172	4.81967	0.00214618	0.0377892	-1.37883
ATP6V0B	0.84342	11.7191	4.81948	0.00214664	0.0377892	-1.37906
CSAD	-0.634778	9.89781	-4.81451	0.0021586	0.0379491	-1.38505
CCNB1	0.504891	7.19641	4.80091	0.00219168	0.0383522	-1.40144
PPP1R3C	-1.11783	10.6918	-4.79833	0.00219802	0.038387	-1.40456
A130038J17RIK	-0.934687	10.9318	-4.79349	0.00220995	0.0385443	-1.41039
GDE1	-0.679701	10.591	-4.79107	0.00221595	0.0386236	-1.41331
UBD	2.02201	11.5299	4.78342	0.00223505	0.0388796	-1.42256
AGPAT9	-1.07187	10.4569	-4.78158	0.00223967	0.0389204	-1.42479
AP2M1	0.569466	10.9874	4.76524	0.00228115	0.0393964	-1.44457
RHOC	0.534562	9.32547	4.75793	0.0023	0.0395698	-1.45343
LOC381691	0.563855	7.80101	4.75778	0.00230038	0.0395698	-1.45361
NUP93	0.566617	10.4365	4.75413	0.00230985	0.0396774	-1.45804
GPSM3	0.598315	7.70049	4.74906	0.00232308	0.0397828	-1.4642
LOC677317	-0.979597	9.40878	-4.7457	0.00233189	0.039882	-1.46828
D330001F17RIK	0.617048	9.53746	4.73944	0.00234843	0.0400871	-1.47589
LOC100047653	-0.551058	8.76562	-4.73676	0.00235552	0.0401149	-1.47914
LY86	0.91029	10.1371	4.7306	0.00237196	0.0403066	-1.48664
CAMK2N1	-0.871169	9.84691	-4.72289	0.00239273	0.0404515	-1.49603
CD93	0.532085	10.0618	4.71182	0.00242288	0.0407355	-1.50953
SLA	0.737337	8.27471	4.71095	0.00242527	0.0407355	-1.51058
PPP1R1A	-1.43002	10.8558	-4.71085	0.00242553	0.0407355	-1.5107
CLDN10	-0.745627	8.69276	-4.70535	0.00244069	0.0409379	-1.51742
LOC547380	-0.543572	8.71006	-4.68307	0.0025032	0.0416795	-1.54466
PIRA2	0.616528	7.51886	4.67469	0.00252715	0.0419989	-1.55492
MDH1B	-0.516705	7.77038	-4.65911	0.00257238	0.0424837	-1.57404
ARPC5	0.7141	10.7626	4.65132	0.00259533	0.0427559	-1.58361
B430114K07RIK	-0.689776	8.46044	-4.64607	0.00261093	0.0429059	-1.59006
STAMBPL1	0.75047	9.52602	4.64257	0.00262137	0.043024	-1.59436
ST6GALNAC2	-0.631166	10.2353	-4.63326	0.00264943	0.0433147	-1.60583
GRB7	-0.566207	9.45296	-4.63289	0.00265055	0.0433147	-1.60629
PLA2G15	1.00954	12.7914	4.63049	0.00265783	0.0433533	-1.60924
DDIT4L	-0.669853	8.7809	-4.62862	0.00266353	0.0433708	-1.61155
TPH2	1.66424	10.4322	4.62852	0.00266382	0.0433708	-1.61167
CDC2L6	0.741745	10.0626	4.621	0.00268684	0.0436404	-1.62094
TNFRSF11A	1.18288	8.4082	4.62096	0.00268699	0.0436404	-1.621
ATP8B4	0.577813	7.30217	4.61258	0.00271289	0.0438167	-1.63133
LRRC51	-0.813415	9.67074	-4.59906	0.00275532	0.0442609	-1.64805
EHBP1L1	0.513702	9.88625	4.59725	0.00276106	0.0442993	-1.65029
PRRX2	0.503064	7.86694	4.59556	0.00276641	0.0443581	-1.65237
CDKN1A	0.938791	9.68114	4.58994	0.00278435	0.0445648	-1.65934
CDA	-0.60827	8.01909	-4.58062	0.00281436	0.0448963	-1.67088
EIF4A1	0.658996	12.6136	4.58034	0.00281525	0.0448963	-1.67122
TATDN2	0.740326	8.82713	4.57394	0.00283608	0.0451196	-1.67916
C230067O06RIK	0.643862	9.47814	4.56516	0.00286492	0.04536	-1.69006
LGALS3BP	0.573627	13.0167	4.5565	0.00289372	0.0456793	-1.70083
ARRB2	0.567155	9.94544	4.5504	0.00291415	0.0458104	-1.70841
TRIP6	-0.515023	9.5878	-4.53955	0.00295096	0.0461694	-1.72193
BCL2A1D	0.89414	7.96884	4.53411	0.00296959	0.0463786	-1.7287
LOC331595	-0.549011	7.62488	-4.52053	0.00301671	0.0468653	-1.74565
D12ERTD647E	-0.652155	13.8575	-4.51933	0.00302091	0.0469031	-1.74715
PFKFB4	0.639383	11.2815	4.51543	0.00303459	0.0470326	-1.75202
ARPC2	0.553116	8.88621	4.51291	0.00304349	0.0471429	-1.75517
SNX24	0.518119	9.9111	4.50417	0.00307456	0.0473855	-1.76611
RCL1	-0.512695	9.76185	-4.50176	0.00308318	0.0474795	-1.76912
KIF11	0.735027	7.4858	4.5005	0.00308769	0.0475075	-1.7707
IAP	-0.621849	11.6354	-4.49975	0.00309039	0.0475075	-1.77164
CTTNBP2NL	0.621257	9.13987	4.49497	0.00310762	0.047634	-1.77762
GPR81	-0.912711	10.7685	-4.49271	0.00311582	0.0476767	-1.78046
APAF1	0.62636	9.15629	4.48477	0.00314475	0.0479253	-1.79041
PNLDC1	-0.539176	7.65403	-4.47309	0.00318786	0.0483871	-1.80507
KHK	-0.588217	9.47482	-4.47028	0.00319835	0.0484628	-1.8086
HEATR5A	0.508152	7.87849	4.46677	0.00321146	0.0486336	-1.81301
LOC381285	0.724365	8.23111	4.4613	0.00323205	0.0488894	-1.81989
RAB8A	0.510382	11.0517	4.45968	0.00323816	0.0488978	-1.82192
CISD1	-0.847003	9.89737	-4.45415	0.00325918	0.0491151	-1.82888
GSTT1	-0.931532	10.7469	-4.45	0.00327504	0.0491738	-1.83411
CSK	0.716215	11.0496	4.44309	0.00330165	0.0493772	-1.84282
SPRED1	0.615907	9.87223	4.43737	0.00332383	0.0495302	-1.85002
MCAM	-0.509484	11.1603	-4.42504	0.00337225	0.0500369	-1.86559
NME5	-0.548506	7.86563	-4.42159	0.00338597	0.0502122	-1.86996
DPP7	0.60041	10.297	4.41225	0.00342331	0.0505393	-1.88176
LCN2	-0.970371	11.3033	-4.40739	0.00344294	0.050744	-1.88791
GPR109A	-0.743395	9.63751	-4.40597	0.0034487	0.0507723	-1.88971
BC013529	-0.716771	11.5093	-4.39858	0.00347884	0.0510306	-1.89908
ITFG3	0.648236	10.8075	4.39252	0.00350376	0.05117	-1.90676
HAGH	-0.618493	11.432	-4.38252	0.00354533	0.0515219	-1.91945
CD99L2	-0.758274	9.57397	-4.38227	0.00354638	0.0515219	-1.91977
LOC381284	-0.692472	8.07774	-4.36534	0.00361804	0.0522472	-1.94129
LOC209281	0.739906	8.05638	4.35262	0.00367292	0.052809	-1.95748
WWP1	0.56748	9.2053	4.34952	0.00368643	0.0528952	-1.96143
SPCS3	0.605948	9.24873	4.34912	0.00368818	0.0528952	-1.96194
MFAP2	0.709622	8.3343	4.34697	0.00369759	0.0529334	-1.96468
EG624219	-0.813943	8.51741	-4.34421	0.00370973	0.0530784	-1.96821
PRM1	-0.777595	7.45721	-4.34234	0.00371793	0.053167	-1.97058
LOC666036	-0.633627	9.30697	-4.33666	0.00374308	0.0533535	-1.97783
ADAMTSL5	0.886094	8.05305	4.33236	0.00376227	0.0535693	-1.98333
CAPZA1	0.773661	8.95164	4.32397	0.00379994	0.0537325	-1.99405
GATA2	-0.632295	8.98478	-4.32392	0.00380015	0.0537325	-1.99411
MFNG	-0.759548	8.99877	-4.31837	0.00382535	0.0538871	-2.00122
BB128963	0.734027	9.54046	4.31599	0.00383618	0.0539821	-2.00426
CAR5B	-0.694385	11.1776	-4.31156	0.00385646	0.054126	-2.00993
AU018778	-0.730958	10.1043	-4.31055	0.00386109	0.054131	-2.01122
KNSL5	0.703806	13.3203	4.30386	0.00389199	0.0543051	-2.01979
INMT	-0.758673	13.2715	-4.27828	0.0040127	0.0556663	-2.05263
PDZK1IP1	-0.841484	8.05562	-4.27727	0.00401755	0.0557042	-2.05393
DBP	-1.22964	11.636	-4.27556	0.00402578	0.0557891	-2.05613
SMPD3	0.895725	7.99301	4.27495	0.00402868	0.0558001	-2.0569
CBS	-0.541055	7.61598	-4.27101	0.00404773	0.0560053	-2.06197
CYP2C70	0.501299	7.79574	4.26987	0.00405328	0.0560095	-2.06345
CMTM8	-0.724695	8.60355	-4.26703	0.00406706	0.0560674	-2.0671
COX6A2	1.02887	8.00316	4.26348	0.00408439	0.0562184	-2.07167
PPIL6	-0.654793	8.00012	-4.25797	0.00411144	0.0564145	-2.07876
BHLHB9	-0.729903	10.0557	-4.22068	0.00429988	0.0583696	-2.12692
EG632802	-0.670702	7.70423	-4.21182	0.00434603	0.0587792	-2.1384
CMA1	1.07687	8.85183	4.21092	0.00435072	0.0588125	-2.13956
PCCA	-0.665167	10.4631	-4.21037	0.00435363	0.0588219	-2.14028
CCL7	0.853679	8.86064	4.20776	0.00436733	0.05886	-2.14365
PIP4K2A	1.01276	11.6188	4.20739	0.00436931	0.05886	-2.14414
MDM2	0.578915	9.74555	4.20535	0.00438007	0.058865	-2.14678
RETNLA	-2.04673	12.0823	-4.20408	0.00438678	0.0589085	-2.14842
RAP2A	0.526624	9.20161	4.20304	0.00439229	0.0589525	-2.14977
TPSAB1	0.69044	7.51484	4.2008	0.00440418	0.0590441	-2.15268
LOC637353	0.557613	8.58918	4.2005	0.00440581	0.0590441	-2.15307
LOC232060	-0.520268	7.05074	-4.17968	0.00451806	0.0602127	-2.1801
C130022E19RIK	-0.74477	9.04551	-4.17595	0.00453855	0.0603649	-2.18496
LOC675572	-0.694905	8.2025	-4.15884	0.00463365	0.0611369	-2.20724
BMP4	-0.521939	8.4104	-4.13799	0.00475255	0.0623016	-2.23445
PPARGC1B	-0.508766	8.69274	-4.13082	0.00479425	0.0626308	-2.24382
FCNA	-0.750144	11.2135	-4.1303	0.00479727	0.0626394	-2.2445
BC005537	0.733662	8.0529	4.11743	0.0048731	0.0634103	-2.26134
NID2	-0.610032	10.3589	-4.1118	0.00490673	0.0637537	-2.26872
TMEM120A	-0.685056	13.3993	-4.11016	0.00491655	0.06385	-2.27087
TMEM134	-0.623807	11.0721	-4.10474	0.00494921	0.0641167	-2.27798
EBI3	0.626286	8.55811	4.08972	0.00504097	0.0650504	-2.29769
CAR3	-0.621264	15.5072	-4.08834	0.00504945	0.06508	-2.2995
EG667977	0.580951	11.5643	4.08346	0.00507976	0.0653914	-2.30592
TREML1	0.676685	7.96003	4.07314	0.00514443	0.0658308	-2.3195
HOXB7	-0.685164	10.0164	-4.07285	0.00514626	0.0658308	-2.31988
MAST3	0.681908	10.8143	4.07236	0.00514933	0.0658383	-2.32052
LOC380844	-0.526763	7.90043	-4.06775	0.00517855	0.0660256	-2.32659
PIK3CG	0.514572	8.26389	4.06768	0.00517897	0.0660256	-2.32667
LOC100044204	-0.700374	12.2611	-4.06458	0.00519871	0.0660844	-2.33076
MMP11	0.703186	9.02297	4.06453	0.00519907	0.0660844	-2.33083
LAG3	-0.610733	8.0044	-4.06075	0.00522328	0.0662627	-2.33582
CMTM7	0.699303	9.13655	4.04807	0.00530534	0.0670867	-2.35254
BEX4	-0.69751	8.03888	-4.04492	0.00532593	0.0672792	-2.35669
LOC100046395	-0.60305	10.1283	-4.04457	0.00532819	0.0672792	-2.35715
PXMP2	-0.967699	9.82345	-4.04162	0.00534758	0.0673831	-2.36105
LOC331507	-0.551246	10.7883	-4.04105	0.00535134	0.0673831	-2.3618
PITPNA	0.784902	11.0241	4.04066	0.00535395	0.0673831	-2.36232
PACS2	0.515208	10.9604	4.03851	0.00536812	0.0674877	-2.36516
C1QA	0.945073	11.1075	4.03661	0.00538067	0.0675548	-2.36766
E330027G05RIK	-0.542658	7.75822	-4.02782	0.0054393	0.0679206	-2.37929
SESN1	0.527439	10.4308	4.02511	0.00545754	0.0680446	-2.38288
HOXA7	-1.0298	9.63456	-4.01509	0.00552547	0.0686233	-2.39614
ATP5C1	-0.551844	13.2666	-4.00143	0.00561957	0.0692714	-2.41425
ZFAND2A	0.924839	11.3296	3.99942	0.00563362	0.0693476	-2.41693
WFDC2	-0.68903	9.02357	-3.97533	0.00580435	0.0708881	-2.44893
IGH-VJ558	-1.12623	8.33383	-3.9734	0.00581831	0.0709603	-2.45151
FFAR2	-0.558079	12.2491	-3.97121	0.00583413	0.0710877	-2.45442
TMEM53	-0.627639	8.58188	-3.97059	0.00583864	0.0711098	-2.45525
LOC268569	0.672758	12.3676	3.96602	0.00587184	0.0713827	-2.46132
METRN	-0.886429	9.28131	-3.96263	0.00589663	0.0714953	-2.46584
GSTT2	-0.759736	9.75208	-3.95306	0.00596728	0.0719475	-2.4786
SLC4A2	0.696589	10.9204	3.94139	0.00605467	0.0726387	-2.49418
DCI	-0.767192	12.0829	-3.93495	0.00610345	0.0730893	-2.50277
SMOC1	-0.653304	12.2785	-3.93244	0.0061226	0.0732076	-2.50613
HEBP1	-0.835491	12.6185	-3.93221	0.0061244	0.0732076	-2.50645
IDH3B	-0.502422	12.0902	-3.92196	0.00620329	0.0736842	-2.52016
BCL2A1B	1.21518	9.52319	3.92022	0.00621677	0.073785	-2.52248
RAMP2	-0.676868	11.8126	-3.92014	0.00621743	0.073785	-2.5226
FAM132A	-0.576951	10.4925	-3.9135	0.00626925	0.0741679	-2.53148
MTDNA_ATP8	-0.818663	12.4286	-3.89742	0.0063967	0.0751378	-2.55304
LOC234882	0.543152	12.4508	3.89461	0.00641929	0.0753362	-2.55681
SLC22A1	-0.898197	8.03116	-3.89306	0.00643178	0.0754158	-2.55889
MYCL1	-1.11144	8.73464	-3.88134	0.00652705	0.0760215	-2.57463
MAX	0.5417	8.07868	3.87875	0.00654829	0.0761645	-2.57811
H2AFZ	0.726244	11.8188	3.85626	0.00673618	0.0775071	-2.60839
ALOX5AP	0.749599	12.1002	3.85073	0.00678327	0.0777924	-2.61585
CBFB	0.731964	10.2659	3.84319	0.00684807	0.0783174	-2.62602
SORT1	-0.671083	11.4132	-3.83079	0.0069561	0.0792785	-2.64277
PEA15A	0.732157	10.1481	3.8302	0.0069613	0.0793036	-2.64356
TMED10	0.677684	12.5834	3.82693	0.00699009	0.0795298	-2.64798
SLC25A1	-0.690583	11.1972	-3.82294	0.00702546	0.079659	-2.65338
BCDO2	-0.520537	7.72827	-3.82292	0.00702563	0.079659	-2.65341
RAB15	0.685154	9.87261	3.806	0.00717777	0.0807606	-2.67632
LOC100047712	-0.510584	9.34067	-3.799	0.00724172	0.0811349	-2.6858
PPARG	-0.514671	9.60429	-3.79563	0.00727277	0.0813448	-2.69038
ID1	-0.994752	10.1673	-3.78673	0.0073554	0.0817847	-2.70245
UHRF1BP1L	0.513537	8.45145	3.78367	0.00738397	0.0820334	-2.7066
SCARF2	0.676604	11.2513	3.77767	0.0074405	0.0825573	-2.71475
LTB4R1	-0.681334	8.79064	-3.77292	0.00748564	0.0828843	-2.72122
HSPA8	0.664139	11.9142	3.76767	0.00753578	0.0831951	-2.72835
CLEC4B1	0.869987	8.81994	3.76497	0.0075617	0.0832732	-2.73202
CYB5	-0.86251	11.7517	-3.76166	0.00759368	0.083521	-2.73653
PLCL2	0.513685	9.03757	3.75562	0.00765233	0.083887	-2.74475
NTHL1	-0.526145	8.97949	-3.75366	0.00767146	0.0839562	-2.74742
PKM2	0.518378	11.0091	3.73	0.00790678	0.0856115	-2.7797
MGST3	-0.871423	12.8843	-3.72578	0.00794957	0.0858459	-2.78546
CCDC109A	0.555485	7.68608	3.72436	0.00796399	0.0859143	-2.7874
TBC1D1	0.535321	8.48554	3.72139	0.00799437	0.0861717	-2.79146
KRT18	-0.678733	8.0349	-3.72061	0.00800235	0.0862226	-2.79253
TOB1	-0.537391	10.5841	-3.71782	0.00803097	0.0863901	-2.79634
FAM107A	-0.504538	7.52725	-3.70172	0.00819834	0.0873819	-2.81836
FBLN2	0.516493	9.92941	3.69721	0.00824601	0.087669	-2.82455
BEX2	-0.62437	7.98565	-3.6912	0.0083098	0.088197	-2.83278
LOC100047126	-0.647204	8.50827	-3.68538	0.00837224	0.0885836	-2.84077
NNMT	-0.527054	12.8188	-3.68283	0.00839965	0.0888025	-2.84426
TNFRSF12A	0.696533	9.85609	3.67473	0.00848765	0.0895181	-2.85538
LOC635601	-0.662869	7.82206	-3.67377	0.00849817	0.0895724	-2.8567
MCPT4	0.972596	9.34352	3.67276	0.00850917	0.0895724	-2.85808
GSN	0.831052	11.0198	3.67157	0.00852224	0.0895724	-2.85972
CC2D1A	0.565653	10.0494	3.66862	0.00855463	0.0897591	-2.86377
B230322F03RIK	-0.573074	7.73864	-3.66376	0.00860842	0.090109	-2.87045
MT-ND1	-0.748457	11.615	-3.66194	0.00862863	0.0902133	-2.87295
FCER1G	1.34748	12.8984	3.65607	0.00869412	0.0905757	-2.88102
TRPT1	-0.631458	8.83184	-3.65517	0.00870428	0.0906458	-2.88227
MRC1	0.512591	11.7969	3.64992	0.00876341	0.0910139	-2.88949
D330046C14RIK	-0.534195	7.83993	-3.64989	0.00876371	0.0910139	-2.88953
EIF4EBP1	-0.890448	13.1355	-3.63737	0.00890662	0.0920655	-2.90678
EMP3	1.36319	12.6556	3.6339	0.00894669	0.092306	-2.91156
PALLD	0.51728	9.16558	3.62991	0.008993	0.092631	-2.91707
ATP1B1	-0.780106	10.5316	-3.62715	0.00902514	0.0928536	-2.92087
WFDC1	-0.513847	8.06649	-3.61425	0.00917716	0.0939424	-2.93868
MKNK2	-0.549139	12.484	-3.60793	0.00925259	0.0943618	-2.9474
ODF3L1	-0.50572	8.2892	-3.60692	0.00926484	0.0944014	-2.94881
LOC386520	-1.03964	8.43337	-3.60343	0.00930687	0.0946837	-2.95363
H2-KE6	-0.804137	11.7109	-3.58557	0.00952521	0.0957627	-2.97834
CD63	0.583726	12.4412	3.55518	0.00990982	0.0981855	-3.0205
DGCR6	-0.673142	10.0809	-3.55505	0.00991155	0.0981855	-3.02068
IMMP2L	-1.22366	10.2801	-3.55382	0.0099274	0.0981855	-3.02238
DPAGT1	0.503582	11.8922	3.54979	0.00997984	0.0985435	-3.02799
ABCD2	-0.580991	10.389	-3.54724	0.0100131	0.0986061	-3.03154
G630019A19RIK	0.949022	7.88032	3.54682	0.0100185	0.0986223	-3.03211
CLDN11	-0.877798	9.35468	-3.54039	0.0101031	0.09905	-3.04106
TUBB5	0.534489	10.4555	3.53974	0.0101117	0.09905	-3.04196
LOC619973	-0.594441	9.88802	-3.53966	0.0101127	0.09905	-3.04207
PDHA1	-0.710432	12.5313	-3.53836	0.01013	0.0991325	-3.04388
LSM12	-0.592614	8.95788	-3.53785	0.0101366	0.0991575	-3.04459
VWA5A	0.550144	9.49082	3.53533	0.0101701	0.0994478	-3.04809
MT-ATP6	-0.771187	9.46477	-3.53348	0.0101948	0.099542	-3.05067
B430219N15RIK	-1.16097	10.0658	-3.52618	0.0102926	0.100091	-3.06084
AATK	-0.621742	11.6024	-3.52011	0.0103748	0.100705	-3.06929
CBR2	-0.836542	10.7621	-3.51907	0.0103888	0.100804	-3.07074
RBPMS2	-0.583709	9.22546	-3.48029	0.0109316	0.104047	-3.12489
PDK4	0.524635	9.13666	3.47731	0.0109745	0.104192	-3.12905
LIPF	0.576887	10.0693	3.47613	0.0109915	0.104298	-3.1307
RASA1	1.34577	11.6983	3.46073	0.0112169	0.105735	-3.15227
CSTB	0.941155	14.4651	3.4582	0.0112543	0.105937	-3.15581
ATXN1	-0.573188	9.21836	-3.44993	0.0113779	0.106531	-3.16741
D12ERTD553E	0.646239	10.8374	3.44932	0.011387	0.10654	-3.16826
PMVK	-0.53045	8.75674	-3.44765	0.0114121	0.106549	-3.1706
PRKX	0.509977	9.28421	3.43798	0.0115589	0.107502	-3.18417
ORM1	-0.818195	13.5862	-3.42541	0.0117528	0.108504	-3.20183
GLB1L2	-0.741535	11.8589	-3.42483	0.0117618	0.10855	-3.20265
COL6A1	0.531156	11.3416	3.42377	0.0117783	0.108601	-3.20413
BC018462	0.564874	7.54846	3.42334	0.011785	0.108601	-3.20474
FRMD6	0.753624	10.5684	3.42236	0.0118002	0.108676	-3.20611
HAT1	0.502294	11.6415	3.4217	0.0118106	0.108696	-3.20705
NNAT	-0.740452	9.61466	-3.4183	0.0118639	0.108917	-3.21182
RAB25	-0.813722	7.81339	-3.4157	0.0119049	0.109146	-3.21548
EG633692	0.792471	11.3378	3.41485	0.0119183	0.109196	-3.21668
TNNC2	-0.669866	7.59435	-3.41069	0.0119841	0.109531	-3.22252
MIR16	-0.620442	12.7375	-3.4071	0.0120414	0.109971	-3.22758
MFSD1	0.506433	11.4874	3.40629	0.0120544	0.110021	-3.22873
CLPP	-0.767541	10.7758	-3.40564	0.0120647	0.110039	-3.22963
LOC635815	-2.0056	9.81786	-3.40282	0.0121099	0.110132	-3.2336
SLC29A3	0.704982	10.3851	3.39389	0.0122545	0.110701	-3.24619
BC034902	-0.864125	11.5448	-3.38936	0.0123283	0.111059	-3.25257
LOC386005	-0.574056	9.66983	-3.38557	0.0123907	0.111271	-3.25792
SFRP5	0.547197	11.7396	3.38545	0.0123926	0.111271	-3.25809
LOC384538	-0.831071	7.92163	-3.38117	0.0124633	0.111488	-3.26412
CCL27	-0.751298	8.5988	-3.37963	0.0124889	0.111598	-3.26629
CCK	0.56394	7.15965	3.35197	0.0129579	0.114245	-3.30537
E330019C05RIK	-1.04705	8.29821	-3.33332	0.0132847	0.116048	-3.33176
A2LD1	-0.559307	9.0457	-3.32457	0.0134411	0.117004	-3.34416
TRFR2	0.581767	8.3916	3.31447	0.0136241	0.117916	-3.35847
LOC640340	-0.750577	7.58751	-3.30658	0.0137689	0.118665	-3.36966
MCCC2	-0.504389	8.44846	-3.30558	0.0137874	0.118785	-3.37109
AZGP1	-1.01961	7.47551	-3.30495	0.0137991	0.118848	-3.37199
HSP105	0.774714	9.84732	3.30063	0.0138794	0.119228	-3.37812
PRTN3	-0.699133	7.99014	-3.29287	0.0140247	0.120242	-3.38915
LONP2	-0.536518	11.788	-3.29222	0.0140369	0.120308	-3.39007
TYROBP	1.56946	10.8227	3.29057	0.0140681	0.120458	-3.39241
EPS8	0.664278	9.36384	3.28321	0.0142078	0.121144	-3.40286
PANK3	-0.914076	9.16485	-3.27546	0.0143568	0.122021	-3.4139
TCEAL5	-0.54272	7.89321	-3.27509	0.0143639	0.122043	-3.41443
LOC224532	-0.543222	11.3076	-3.27384	0.014388	0.122051	-3.41619
MACROD1	-0.524717	9.37426	-3.26984	0.0144657	0.122396	-3.42189
IGSF21	0.50372	7.58785	3.26357	0.0145883	0.122849	-3.43081
ATP6A1	1.04919	9.15242	3.25839	0.0146905	0.123508	-3.4382
D4ERTD681E	-0.728794	8.36621	-3.25801	0.0146981	0.123532	-3.43874
GUS-S	0.606946	9.11662	3.25718	0.0147144	0.123559	-3.43991
PARK7	-0.606937	13.5882	-3.25101	0.0148374	0.123999	-3.44871
ATP1A1	0.669039	12.9967	3.25098	0.0148381	0.123999	-3.44876
CFD	-0.744103	15.6191	-3.24646	0.0149287	0.12452	-3.45519
LOC624610	-0.689564	7.67613	-3.24352	0.014988	0.124858	-3.45939
KHDRBS1	0.500157	9.47367	3.23878	0.0150844	0.125582	-3.46616
RGS5	-0.7816	9.53179	-3.22857	0.0152939	0.126662	-3.48073
SAT2	-0.680561	9.23018	-3.22849	0.0152954	0.126662	-3.48083
RGS10	0.799929	8.83006	3.22537	0.0153602	0.126918	-3.48529
PXMP4	-0.500761	9.49386	-3.22172	0.0154363	0.127348	-3.49051
ZYX	0.582072	13.8737	3.22083	0.0154549	0.127462	-3.49178
SLC5A7	0.735098	9.4606	3.21514	0.0155742	0.128126	-3.49991
LOC100047934	-0.57782	12.3311	-3.209	0.0157043	0.128896	-3.50869
LOC381774	-1.0549	9.34834	-3.20263	0.0158405	0.129551	-3.5178
BGN	0.720375	13.8013	3.19723	0.0159568	0.130221	-3.52552
LOC234081	-0.738465	11.2526	-3.19418	0.0160231	0.13048	-3.52989
STARD8	0.558854	10.6947	3.19212	0.0160679	0.130725	-3.53284
UFSP1	-0.518792	8.01832	-3.19211	0.016068	0.130725	-3.53285
S3-12	-0.554373	15.1546	-3.18763	0.016166	0.131137	-3.53926
CXCL1	0.716607	8.60472	3.18258	0.0162772	0.131486	-3.54649
BC054059	-1.1603	12.6414	-3.18246	0.01628	0.131486	-3.54667
RBP7	-0.549154	8.92689	-3.15723	0.0168482	0.134995	-3.58284
ANK	0.633785	10.6721	3.15474	0.0169054	0.135304	-3.58641
GNS	0.544786	11.4681	3.14959	0.0170244	0.135954	-3.59381
AP1B1	0.59673	12.0792	3.10683	0.0180481	0.140985	-3.65529
TMEM45B	-0.596539	15.029	-3.10615	0.018065	0.140985	-3.65627
GSTP1	-0.70361	10.1902	-3.10063	0.0182021	0.141553	-3.66423
A330102K04RIK	-0.80861	8.1339	-3.10012	0.0182147	0.141568	-3.66495
TWIST2	-0.5814	8.87487	-3.09828	0.0182608	0.141768	-3.66761
PLEKHA2	0.606922	11.3981	3.09823	0.0182619	0.141768	-3.66768
HMGN3	-0.67875	11.3089	-3.09607	0.0183162	0.141955	-3.6708
CDH16	-0.698967	9.45539	-3.0929	0.0183958	0.142265	-3.67536
TENS1	0.956153	8.9552	3.08568	0.0185789	0.143053	-3.68577
NPY	1.29206	7.86798	3.0821	0.0186703	0.143381	-3.69093
PFN1	0.727643	11.6627	3.06467	0.0191224	0.145547	-3.71608
CCL4	0.87371	8.12994	3.06038	0.0192356	0.14611	-3.72228
FTL1	0.52665	9.59049	3.05856	0.0192836	0.146265	-3.7249
C130008L17RIK	-0.597578	8.93619	-3.0558	0.0193571	0.146612	-3.72889
CYTIP	0.540727	10.2664	3.03959	0.0197937	0.147933	-3.75232
SVS5	-3.94479	9.35193	-3.0332	0.0199686	0.148865	-3.76155
LOC385959	-0.584047	7.81126	-3.02829	0.0201042	0.149403	-3.76865
MTDNA_ND5	-0.563102	12.483	-3.0235	0.0202376	0.150015	-3.77559
AI875142	-0.756492	9.60475	-3.01842	0.0203798	0.150622	-3.78294
ATP6V1C2	-0.579533	7.68127	-3.01716	0.0204153	0.150783	-3.78476
SGK1	0.762262	12.3601	3.01505	0.0204748	0.151095	-3.78781
DYNLRB2	-0.923686	8.79759	-3.0115	0.0205754	0.151626	-3.79295
SCAMP2	0.723644	12.6717	3.0015	0.0208616	0.152734	-3.80744
COL5A1	0.561969	12.3346	2.9839	0.0213758	0.15505	-3.83295
LAMP1	0.67094	14.1083	2.9744	0.0216589	0.15596	-3.84674
HIST1H2BE	-0.510913	11.543	-2.97382	0.0216765	0.156001	-3.84758
C330013E15RIK	-0.66101	8.78141	-2.97023	0.0217846	0.15643	-3.8528
SNX30	0.654001	8.81016	2.96984	0.0217962	0.156437	-3.85335
MND1	-0.589466	8.40277	-2.96806	0.0218502	0.156655	-3.85594
GSTK1	-0.784779	11.1686	-2.96712	0.0218785	0.156815	-3.8573
SVS7	-3.48382	8.65742	-2.95796	0.0221583	0.158006	-3.8706
IAH1	-0.621581	11.1582	-2.95242	0.0223295	0.158842	-3.87865
LOC666904	0.668814	13.5218	2.94744	0.0224842	0.159559	-3.88588
FXYD5	0.819318	10.4408	2.93551	0.0228602	0.161369	-3.90322
GNB1	0.655082	12.2444	2.93424	0.0229008	0.161472	-3.90508
TBC1D22A	0.570443	11.5387	2.93217	0.0229667	0.161721	-3.90808
NDUFS3	-0.668705	11.8607	-2.92764	0.0231118	0.162379	-3.91467
TRF	-0.656163	14.6428	-2.92695	0.0231341	0.162467	-3.91568
HSD17B10	-0.782485	10.4723	-2.92569	0.0231747	0.162709	-3.91751
SLC25A26	-0.529697	9.4972	-2.90185	0.0239573	0.166154	-3.9522
LOX	0.758343	10.7825	2.90174	0.0239607	0.166154	-3.95235
LOC100041103	-0.508127	10.8763	-2.88778	0.024432	0.167996	-3.97269
HOXC9	-0.906273	9.52042	-2.87761	0.0247816	0.169228	-3.98751
PDIA3	0.591218	12.7349	2.87645	0.0248218	0.169371	-3.9892
FBXO36	-0.650888	9.3248	-2.85942	0.0254203	0.171595	-4.01405
LOC100046552	-0.656387	7.90314	-2.8546	0.0255923	0.17236	-4.02108
TRAM1	0.532919	10.7847	2.8523	0.0256747	0.172651	-4.02443
A330057G13RIK	-0.511971	8.59656	-2.85021	0.0257501	0.172991	-4.02748
APOC3	-1.19779	8.2341	-2.84639	0.0258882	0.173469	-4.03305
SVS4	-2.44562	8.6708	-2.84611	0.0258983	0.173493	-4.03346
CXCL13	-0.986121	7.78722	-2.82644	0.0266224	0.176378	-4.06217
SLC27A2	-0.626324	8.07049	-2.8069	0.0273633	0.179559	-4.09073
DDIT4	-0.527573	10.885	-2.80573	0.0274082	0.179559	-4.09244
ODZ4	-0.654214	12.0168	-2.79407	0.0278613	0.181404	-4.10949
B930008G03RIK	-0.605811	10.1102	-2.78729	0.0281286	0.18225	-4.11941
MIA1	-0.920531	8.64476	-2.78496	0.0282208	0.182531	-4.12281
MCL1	0.648013	11.6181	2.75678	0.0293642	0.187205	-4.16404
LOC100041569	-0.503931	8.84515	-2.75208	0.0295599	0.188018	-4.17093
LOC381801	0.53724	7.71116	2.73962	0.0300844	0.189848	-4.18917
AACS	-0.607136	11.3681	-2.7371	0.0301917	0.190207	-4.19286
DNAJC4	-0.532604	9.5912	-2.73474	0.0302928	0.190446	-4.19633
ETFB	-0.518471	13.6024	-2.73453	0.0303017	0.190446	-4.19663
RABL4	-0.556075	9.28826	-2.69988	0.0318243	0.196192	-4.2474
DRCTNNB1A	0.639792	10.8871	2.69633	0.0319852	0.196633	-4.25261
CSRP2	-0.711281	10.6944	-2.695	0.0320452	0.196865	-4.25455
SVS2	-1.06275	7.24189	-2.66933	0.0332337	0.201599	-4.2922
AP4S1	-0.519541	11.0568	-2.66075	0.0336414	0.202854	-4.30479
SLC38A5	-0.506871	8.37038	-2.65853	0.0337478	0.203171	-4.30805
IGK-V5	-0.88623	8.7906	-2.65241	0.0340423	0.204478	-4.31702
DEGS2	-0.631968	7.05782	-2.64845	0.0342347	0.205121	-4.32283
HBB-B1	-0.547953	13.9251	-2.64686	0.0343123	0.205374	-4.32517
CCL21C	-0.963971	11.6493	-2.64406	0.0344493	0.205847	-4.32928
UBE2O	-0.613849	11.3192	-2.64377	0.0344632	0.205884	-4.3297
EG546143	-0.790934	10.0351	-2.63652	0.0348208	0.206991	-4.34034
F9	0.523429	7.22464	2.63539	0.0348765	0.207043	-4.34199
IGL-V1	-0.941604	9.83298	-2.62489	0.0354017	0.208836	-4.3574
LOC383897	-0.527468	8.8533	-2.59994	0.0366836	0.213223	-4.39403
RP9	-0.550433	10.0585	-2.59072	0.0371691	0.214864	-4.40755
CCND2	-0.512349	9.42826	-2.58369	0.0375441	0.216087	-4.41788
TAPBP	0.642316	9.38953	2.57866	0.0378152	0.217132	-4.42527
IGH-V11	-1.3045	8.58817	-2.56642	0.0384821	0.219621	-4.44323
MRPS35	-0.595231	9.29458	-2.55401	0.0391711	0.222106	-4.46145
ZBTB16	-0.758438	8.62375	-2.55328	0.0392121	0.222205	-4.46253
VGLL4	-0.51211	9.35981	-2.5491	0.0394475	0.222965	-4.46867
IER3	-0.616579	10.0568	-2.53254	0.0403934	0.225897	-4.49297
LOC100047788	0.80339	8.62844	2.51936	0.0411639	0.227892	-4.51233
HOXA5	-0.588126	9.57614	-2.50973	0.0417362	0.229786	-4.52647
ISOC2A	-0.662083	9.34702	-2.50391	0.0420856	0.23087	-4.535
BC031353	-0.517429	11.5262	-2.50209	0.0421956	0.231271	-4.53767
IGLC2_J00595_IG_LAMBDA_CONSTANT_2_14	-0.925942	9.28688	-2.4953	0.0426092	0.23268	-4.54764
BAX	0.554187	8.99854	2.49529	0.0426095	0.23268	-4.54765
GUCA1A	0.755813	8.09146	2.48872	0.0430133	0.234064	-4.5573
PHGDH	-0.651184	11.2612	-2.47126	0.0441055	0.236956	-4.58291
AI428936	-0.501758	7.20193	-2.45979	0.0448387	0.239056	-4.59974
SNHG10	-0.547259	9.02589	-2.45322	0.0452645	0.240038	-4.60938
CCL24	-0.684871	8.12381	-2.44481	0.0458155	0.241798	-4.62172
B230312L03RIK	-0.591166	9.54559	-2.44156	0.0460303	0.242231	-4.62648
B230342N21RIK	-0.640345	8.35652	-2.41933	0.0475277	0.246531	-4.65908
A530020H22RIK	-0.666195	7.85819	-2.40992	0.0481766	0.248408	-4.67288
E130216C05RIK	-0.572277	8.68941	-2.40654	0.0484115	0.248923	-4.67782
OSTM1	0.602739	12.1025	2.40645	0.0484176	0.248923	-4.67795
SPSB2	0.513878	8.94617	2.40266	0.0486834	0.249603	-4.68351
CBR1	-0.577961	9.715	-2.39525	0.049206	0.251315	-4.69436

## Sheet: Fig. 1d
Top 10 in network string_interactions.tsv ranked by MCC method
Rank	Name	Score
1	Lgals3	43
2	Lilrb4	42
3	Iqgap1	27
4	Aldh3b1	24
4	Lilra6	24
6	Mmp12	20
7	Emr1	17
8	Mpeg1	7
9	Gpnmb	6
10	Actb	5

## Sheet: Fig. 2b-1
β-elemene target prediction
Ligand: 6918391
Pharma Model	Num Feature	Fit	Norm Fit	Num Hydrophobic	Num HB Acceptor	Num HB Donor	Num Positive	Num Negative	Num Aromatic	Name	Class	Uniplot	Function	Disease	Idication
3irv_A_cavity_2	3	3	0.9999	3	0	0	0	0	0	NONE	NONE	NONE	NONE	NONE	NONE
2ziw_A_cavity_1	3	2.911	0.9705	3	0	0	0	0	0	Crossover junction endonuclease MUS81	NONE	Q7SXA9	NONE	NONE	NONE
1y64_B_cavity_6	3	2.883	0.9611	3	0	0	0	0	0	Actin, alpha skeletal muscle	NONE	P68135	NONE	NONE	NONE
2uxw_A_cavity_3	3	2.883	0.9611	3	0	0	0	0	0	Very long-chain specific acyl-CoA dehydrogenase, mitochondrial	NONE	P49748	NONE	NONE	NONE
2obh_B_cavity_1	3	2.883	0.9611	3	0	0	0	0	0	Centrin-2	CELL CYCLE	CETN2_HUMAN	Plays a fundamental role in microtubule-organizing center structure and function.	NONE	NONE
1zq1_B_cavity_3	3	2.861	0.9535	3	0	0	0	0	0	Glutamyl-tRNA(Gln) amidotransferase subunit D	NONE	Q9V0T9	NONE	NONE	NONE
2btv_A_cavity_7	3	2.859	0.953	3	0	0	0	0	0	Core protein VP3	NONE	P56582	NONE	NONE	NONE
1r5m_A_cavity_1	3	2.856	0.9519	3	0	0	0	0	0	SIR4-interacting protein SIF2	NONE	P38262	NONE	NONE	NONE
2wdv_G_cavity_2	3	2.855	0.9518	3	0	0	0	0	0	Succinate dehydrogenase flavoprotein subunit	NONE	P0AC41	Involved in oxidoreductase activity	NONE	NONE
2gbz_A_cavity_3	3	2.833	0.9445	3	0	0	0	0	0	Oligoribonuclease	NONE	Q8P8S1	NONE	NONE	NONE
2ho9_A_cavity_2	3	2.83	0.9434	3	0	0	0	0	0	Chemotaxis protein cheW	NONE	P0A964	NONE	NONE	NONE
2zjp_D_cavity_3	3	2.824	0.9412	3	0	0	0	0	0	50S ribosomal protein L33	NONE	Q9RSS4	NONE	NONE	NONE
1n23_B_cavity_9	3	2.823	0.941	3	0	0	0	0	0	(+)-bornyl diphosphate synthase, chloroplastic	NONE	O81192	Involved in lyase activity	NONE	NONE
2cwx_A_cavity_2	3	2.822	0.9407	3	0	0	0	0	0	Ribulose bisphosphate carboxylase	NONE	O58677	NONE	NONE	NONE
2gza_B_cavity_1	3	2.822	0.9405	3	0	0	0	0	0	Type IV secretion system protein virB11	NONE	Q8FXK7	NONE	NONE	NONE
2oqc_A_cavity_2	3	2.817	0.939	3	0	0	0	0	0	Uncharacterized protein yxeI	NONE	P54948	NONE	NONE	NONE
1wy5_B_cavity_4	3	2.807	0.9358	3	0	0	0	0	0	tRNA(Ile)-lysidine synthase	NONE	O67728	NONE	NONE	NONE
1h99_A_cavity_1	3	2.79	0.93	3	0	0	0	0	0	Transcription antiterminator licT	NONE	P39805	Involved in RNA binding	NONE	NONE
1ibm_N_cavity_1	3	2.779	0.9265	3	0	0	0	0	0	30S ribosomal protein S2	NONE	P80371	NONE	NONE	NONE
1cmx_C_cavity_1	3	2.75	0.9168	3	0	0	0	0	0	Ubiquitin carboxyl-terminal hydrolase YUH1	NONE	P35127	NONE	NONE	NONE
1e5p_A_cavity_1	3	2.746	0.9154	3	0	0	0	0	0	Aphrodisin	NONE	P09465	NONE	NONE	NONE
1pjr_A_cavity_5	3	2.724	0.908	3	0	0	0	0	0	ATP-dependent DNA helicase pcrA	NONE	P56255	NONE	NONE	NONE
2pih_A_cavity_2	3	2.722	0.9073	3	0	0	0	0	0	Uncharacterized protein ymcA	NONE	O31779	NONE	NONE	NONE
2dwk_A_cavity_1	3	2.717	0.9057	3	0	0	0	0	0	Protein RUFY3	NONE	Q9D394	NONE	NONE	NONE
3gi8_C_cavity_2	3	2.696	0.8987	3	0	0	0	0	0	Uncharacterized protein MJ0609	NONE	Q58026	NONE	NONE	NONE
3euk_E_cavity_1	3	2.691	0.8971	3	0	0	0	0	0	Chromosome partition protein mukB	NONE	Q7VL96	NONE	NONE	NONE
1mow_D_cavity_2	3	2.691	0.897	3	0	0	0	0	0	DNA endonuclease I-CreI	NONE	P05725	NONE	NONE	NONE
1qu6_A_cavity_2	3	2.68	0.8933	3	0	0	0	0	0	Interferon-induced, double-stranded RNA-activated protein kinase	NONE	P19525	NONE	NONE	NONE
2irp_A_cavity_2	3	2.669	0.8895	3	0	0	0	0	0	Methylthioribulose-1-phosphate dehydratase	NONE	O67788	NONE	NONE	NONE
1by1_A_cavity_1	3	2.668	0.8894	3	0	0	0	0	0	Rho guanine nucleotide exchange factor 7	TRANSPORT PROTEIN	ARHG7_HUMAN	Acts as a RAC1 guanine nucleotide exchange factor (GEF) and can induce membrane ruffling (By similarity).	NONE	NONE
1e0y_B_cavity_6	3	2.666	0.8888	3	0	0	0	0	0	Vanillyl-alcohol oxidase	NONE	P56216	Energy production and conversion	NONE	NONE
1d4m_1_cavity_1	3	2.66	0.8867	3	0	0	0	0	0	Genome polyprotein	NONE	P21404	NONE	NONE	NONE
2r7p_A_cavity_4	3	2.656	0.8854	3	0	0	0	0	0	Non-structural protein 2	NONE	Q03243	NONE	NONE	NONE
2a7s_A_cavity_5	3	2.656	0.8854	3	0	0	0	0	0	Probable propionyl-CoA carboxylase beta chain 5	NONE	P96885	NONE	NONE	NONE
2npu_A_cavity_1	3	2.653	0.8844	3	0	0	0	0	0	FKBP12-rapamycin complex-associated protein	TRANSFERASE	FRAP_HUMAN	Acts as the target for the cell-cycle arrest and immunosuppressive effects of the FKBP12-rapamycin complex. Part of the TORC2 complex which plays a critical role in AKT1 Ser-473 phosphorylation, and may modulate the phosphorylation of PKCA and regulate ac	NONE	Cancer;Solid tumor
1ase_A_cavity_4	3	2.651	0.8837	3	0	0	0	0	0	Aspartate aminotransferase	NONE	P00509	Amino acid transport and metabolism	NONE	NONE
2enx_A_cavity_1	3	2.644	0.8813	3	0	0	0	0	0	Probable manganese-dependent inorganic pyrophosphatase	NONE	Q3K0B5	NONE	NONE	NONE
3f11_A_cavity_1	3	2.629	0.8764	3	0	0	0	0	0	Iron uptake protein A1	NONE	P72827	NONE	NONE	NONE
1ije_A_cavity_5	3	2.627	0.8756	3	0	0	0	0	0	Elongation factor 1-alpha	NONE	P02994	GTP-binding component of the eukaryotic elongation factor 1 complex (eEF1). In its active GTP-bound form, binds to and delivers aminoacyl-tRNA to the A-site of ribosomes during protein biosynthesis. In the presence of a correct codon-anticodon match between the aminoacyl-tRNA and the A-site codon of the ribosome-bound mRNA, the ribosome acts as a GTPase activator and the GTP is hydrolyzed. The in…	NONE	NONE
2hdp_A_cavity_1	3	2.627	0.8756	3	0	0	0	0	0	E3 ubiquitin-protein ligase Mdm2	LIGASE	MDM2_HUMAN	Inhibits TP53/p53- and TP73/p73-mediated cell cycle arrest and apoptosis by binding its transcriptional activation domain. Functions as a ubiquitin ligase E3, in the presence of E1 and E2, toward p53 and itself. Permits the nuclear export of p53 and targe	Seems to be amplified in certain tumors (including soft tissue sarcomas, osteosarcomas and gliomas). A higher frequency of splice variants lacking p53 binding domain sequences was found in late-stage and high-grade ovarian and bladder carcinomas. Four of the splice variants show loss of p53 binding.	Leukemia;Cancer;Solid tumor
1s68_A_cavity_2	3	2.625	0.8752	3	0	0	0	0	0	RNA ligase 2	NONE	P32277	Catalyzes intramolecular and intermolecular RNA strand joining (in vitro). May play a role in the repair of nicked RNA molecules.	NONE	NONE
2imo_B_cavity_2	3	2.625	0.875	3	0	0	0	0	0	Allantoate amidohydrolase	NONE	P77425	Amino acid transport and metabolism	NONE	NONE
1t11_A_cavity_5	3	2.619	0.8729	3	0	0	0	0	0	Trigger factor	NONE	Q9KQS5	NONE	NONE	NONE
3f5c_B_cavity_1	3	2.614	0.8715	3	0	0	0	0	0	Nuclear receptor subfamily 5 group A member 2	NONE	P45448	NONE	NONE	NONE
2pmi_B_cavity_1	3	2.614	0.8715	3	0	0	0	0	0	Cyclin-dependent protein kinase PHO85	NONE	P17157	NONE	NONE	NONE
2b26_B_cavity_1	3	2.613	0.8711	3	0	0	0	0	0	Protein SIS1	NONE	P25294	NONE	NONE	NONE
3hja_A_cavity_2	3	2.603	0.8677	3	0	0	0	0	0	Glyceraldehyde-3-phosphate dehydrogenase	NONE	P46795	NONE	NONE	NONE
2dgr_A_cavity_1	3	2.596	0.8654	3	0	0	0	0	0	RNA-binding protein MEX3D	NONE	Q86XN8	NONE	NONE	NONE
2pv7_B_cavity_2	3	2.594	0.8647	3	0	0	0	0	0	T-protein	NONE	P43902	NONE	NONE	NONE
3c6g_B_cavity_3	3	2.59	0.8635	3	0	0	0	0	0	Vitamin D 25-hydroxylase	OXIDOREDUCTASE	CP2R1_HUMAN	Has a D-25-hydroxylase activity on both forms of vitamin D, vitamin D(2) and D(3).	Defects in CYP2R1 are a cause of 25-hydroxyvitamin D(3) deficiency [MIM:600081]; also known as pseudovitamin D(3) deficiency rickets due to 25-hydroxylase deficiency. First described in patients who had rickets at a young age despite a history of adequate vitamin D intake. The patients sera had low calcium concentrations, low phosphate concentrations, elevated alkaline phosphatase activity, and l…	NONE
2cpg_B_cavity_1	3	2.584	0.8615	3	0	0	0	0	0	Protein copG	NONE	P13920	NONE	NONE	NONE
3d7d_A_cavity_4	3	2.581	0.8602	3	0	0	0	0	0	Glutamate carboxypeptidase 2	NONE	Q04609	Involved in peptidase activity	NONE	For diagnosis of prostate cancer and detection of intra-pelvic metastases
2v3c_D_cavity_4	4	3.438	0.8596	4	0	0	0	0	0	Signal recognition particle 19 kDa protein	NONE	Q58440	NONE	NONE	NONE
1nlm_A_cavity_2	3	2.576	0.8588	3	0	0	0	0	0	UDP-N-acetylglucosamine--N-acetylmuramyl-(pentapeptide) pyrophosphoryl-undecaprenol N-acetylglucosamine transferase	NONE	P17443	Cell wall/membrane/envelope biogenesis	NONE	NONE
1qwg_A_cavity_2	3	2.574	0.858	3	0	0	0	0	0	Phosphosulfolactate synthase	NONE	Q57703	NONE	NONE	NONE
1i0s_A_cavity_2	3	2.57	0.8567	3	0	0	0	0	0	Hypothetical protein	NONE	O29428	Involved in oxidoreductase activity	NONE	NONE
1igw_B_cavity_3	3	2.567	0.8557	3	0	0	0	0	0	Isocitrate lyase	NONE	P0A9G6	NONE	NONE	NONE
1ukk_A_cavity_2	3	2.564	0.8546	3	0	0	0	0	0	Osmotically inducible protein C	NONE	P84124	Posttranslational modification, protein turnover, chaperones	NONE	NONE
2jr6_A_cavity_1	3	2.559	0.8531	3	0	0	0	0	0	UPF0434 protein NMA0874	NONE	A1IQS5	NONE	NONE	NONE
3hzq_A_cavity_2	3	2.553	0.8511	3	0	0	0	0	0	Large-conductance mechanosensitive channel	NONE	P68806	NONE	NONE	NONE
1ud9_A_cavity_1	4	3.401	0.8503	4	0	0	0	0	0	DNA polymerase sliding clamp A	NONE	Q975N2	NONE	NONE	NONE
2vrw_B_cavity_3	3	2.546	0.8486	3	0	0	0	0	0	Ras-related C3 botulinum toxin substrate 1	SIGNALING PROTEIN	RAC1_HUMAN	Plasma membrane-associated small GTPase which cycles between active GTP-bound and inactive GDP-bound states. In its active state, binds to a variety of effector proteins to regulate cellular responses such as secretory processes, phagocytosis of apoptotic;Isoform B has an accelerated GEF-independent GDP/GTP exchange and an impaired GTP hydrolysis, which is restored partially by GTPase-activating …	NONE	NONE
2asf_A_cavity_1	3	2.538	0.846	3	0	0	0	0	0	Uncharacterized protein Rv2074/MT2134	NONE	Q10682	NONE	NONE	NONE
2yxr_A_cavity_5	3	2.534	0.8448	3	0	0	0	0	0	Preprotein translocase subunit secY	NONE	Q60175	NONE	NONE	NONE
2idx_C_cavity_1	3	2.53	0.8433	3	0	0	0	0	0	Cob(I)yrinic acid a,c-diamide adenosyltransferase, mitochondrial	NONE	Q96EY8	NONE	NONE	NONE
2uuu_A_cavity_7	3	2.527	0.8423	3	0	0	0	0	0	Alkyldihydroxyacetonephosphate synthase	NONE	O96759	NONE	NONE	NONE
2rhk_D_cavity_1	3	2.526	0.842	3	0	0	0	0	0	Cleavage and polyadenylation specificity factor subunit 4	VIRAL PROTEIN/NUCLEAR PROTEIN	CPSF4_HUMAN	Component of the cleavage and polyadenylation specificity factor (CPSF) complex that play a key role in pre-mRNA 3-end formation, recognizing the AAUAAA signal sequence and interacting with poly(A) polymerase and other factors to bring about cleavage and	NONE	NONE
1bdg_A_cavity_4	3	2.52	0.8401	3	0	0	0	0	0	Hexokinase	NONE	Q26609	Involved in hexokinase activity	NONE	NONE
2i1y_A_cavity_1	3	2.498	0.8328	3	0	0	0	0	0	Receptor-type tyrosine-protein phosphatase-like N	NONE	Q16849	NONE	NONE	NONE
2ct7_A_cavity_1	3	2.497	0.8323	3	0	0	0	0	0	RING finger protein 31	NONE	Q96EP0	NONE	NONE	NONE
2pjw_H_cavity_2	3	2.492	0.8307	3	0	0	0	0	0	Class E vacuolar protein-sorting machinery protein HSE1	NONE	P38753	NONE	NONE	NONE
2nq2_B_cavity_1	3	2.492	0.8306	3	0	0	0	0	0	Probable ABC transporter permease protein HI1471	NONE	Q57130	NONE	NONE	NONE
2nya_A_cavity_6	3	2.488	0.8295	3	0	0	0	0	0	Periplasmic nitrate reductase	NONE	P33937	NONE	NONE	NONE
3epy_B_cavity_1	3	2.487	0.8289	3	0	0	0	0	0	Acyl-CoA-binding domain-containing protein 7	NONE	Q8N6N7	NONE	NONE	NONE
1wh9_A_cavity_1	3	2.478	0.8261	3	0	0	0	0	0	40S ribosomal protein S3	NONE	P23396	NONE	NONE	NONE
2jqd_A_cavity_1	3	2.469	0.8231	3	0	0	0	0	0	Acidic leucine-rich nuclear phosphoprotein 32 family member A	NONE	O35381	NONE	NONE	NONE
1ieb_A_cavity_1	4	3.233	0.8083	4	0	0	0	0	0	H-2 class II histocompatibility antigen, E-D alpha chain	NONE	P01904	NONE	NONE	NONE
1z0d_A_cavity_1	3	2.423	0.8077	3	0	0	0	0	0	Ras-related protein Rab-5C	NONE	P35278	NONE	NONE	NONE
1evy_A_cavity_2	3	2.418	0.806	3	0	0	0	0	0	Glycerol-3-phosphate dehydrogenase [NAD+], glycosomal	NONE	P90551	Involved in oxidoreductase activity	NONE	NONE
1h3b_C_cavity_7	3	2.414	0.8047	3	0	0	0	0	0	Squalene--hopene cyclase	NONE	P33247	Lipid transport and metabolism	NONE	NONE
1gt5_B_cavity_1	3	2.404	0.8015	3	0	0	0	0	0	Odorant-binding protein	NONE	P07435	Involved in chemical odorant binding	NONE	NONE
2zm5_B_cavity_1	3	2.401	0.8004	3	0	0	0	0	0	tRNA Delta(2)-isopentenylpyrophosphate transferase	NONE	P16384	NONE	NONE	NONE
1ghh_A_cavity_1	3	2.401	0.8004	3	0	0	0	0	0	DNA-damage-inducible protein I	NONE	P0ABR1	NONE	NONE	NONE
1vim_B_cavity_2	3	2.401	0.8002	3	0	0	0	0	0	Hypothetical protein AF_1796	NONE	O28478	Involved in sugar binding	NONE	NONE
1gk5_A_cavity_1	3	2.387	0.7955	3	0	0	0	0	0	Pro-epidermal growth factor	NONE	P01132	NONE	NONE	NONE
1xk4_E_cavity_1	3	2.386	0.7955	3	0	0	0	0	0	Protein S100-A8	METAL BINDING PROTEIN	S10A8_HUMAN	Expressed by macrophages in chronic inflammations. Also expressed in epithelial cells constitutively or induced during dermatoses. May interact with components of the intermediate filaments in monocytes and epithelial cells.	NONE	NONE
2iaz_C_cavity_1	3	2.374	0.7913	3	0	0	0	0	0	UPF0342 protein SP_1372	NONE	Q97Q59	NONE	NONE	NONE
3duz_A_cavity_3	3	2.368	0.7894	3	0	0	0	0	0	Major envelope glycoprotein	NONE	P17501	NONE	NONE	NONE
2p67_A_cavity_1	3	2.365	0.7882	3	0	0	0	0	0	LAO/AO transport system kinase	NONE	P27254	NONE	NONE	NONE
3dz7_A_cavity_2	3	2.36	0.7868	3	0	0	0	0	0	S-adenosylmethionine decarboxylase proenzyme	NONE	P17707	Involved in adenosylmethionine decarboxylase activity	NONE	S-Adenosylmethionine (SAMe) is used as a drug in Europe for the treatment of depression, liver disorders, fibromyalgia, and osteoarthritis. It has also been introduced into the United States market as a dietary supplement for the support of bone and joint health, as well as mood and emotional well being.
2i15_A_cavity_3	3	2.359	0.7863	3	0	0	0	0	0	Uncharacterized protein MG296 homolog	NONE	P75364	NONE	NONE	NONE
1o9y_C_cavity_2	3	2.348	0.7827	3	0	0	0	0	0	Type III secretion protein hrcQb	NONE	O85094	NONE	NONE	NONE
1o96_D_cavity_1	3	2.331	0.777	3	0	0	0	0	0	Electron transfer flavoprotein subunit beta	NONE	P53570	NONE	NONE	NONE
1vli_A_cavity_4	3	2.321	0.7738	3	0	0	0	0	0	Spore coat polysaccharide biosynthesis protein spsE	NONE	P39625	NONE	NONE	NONE
1m3s_A_cavity_3	3	2.307	0.7691	3	0	0	0	0	0	3-hexulose-6-phosphate isomerase	NONE	P42404	NONE	NONE	NONE
1cqa_A_cavity_1	3	2.307	0.7691	3	0	0	0	0	0	Profilin	NONE	P25816	NONE	NONE	NONE
2cfv_A_cavity_2	3	2.307	0.7689	3	0	0	0	0	0	Receptor-type tyrosine-protein phosphatase eta	NONE	Q12913	NONE	NONE	NONE
1o7d_B_cavity_2	3	2.304	0.7681	3	0	0	0	0	0	Lysosomal alpha-mannosidase	NONE	Q29451	Necessary for the catabolism of N-linked carbohydrates released during glycoprotein turnover.	NONE	NONE
2q2e_B_cavity_8	4	3.057	0.7643	4	0	0	0	0	0	Type II DNA topoisomerase VI subunit A	NONE	Q8PUB7	NONE	NONE	NONE
1v5v_B_cavity_2	3	2.289	0.763	3	0	0	0	0	0	Probable aminomethyltransferase	NONE	O58888	NONE	NONE	NONE
1ggz_A_cavity_1	3	2.283	0.7611	3	0	0	0	0	0	Calmodulin-like protein 3	NONE	P27482	NONE	NONE	NONE
1osa_A_cavity_2	4	3.034	0.7584	4	0	0	0	0	0	Calmodulin	NONE	P07463	Involved in calcium ion binding	NONE	NONE
1f3b_B_cavity_2	3	2.275	0.7584	3	0	0	0	0	0	Glutathione S-transferase A1	NONE	P13745	Involved in glutathione transferase activity	NONE	For nutritional supplementation, also for treating dietary shortage or imbalance
1u2w_C_cavity_1	3	2.269	0.7563	3	0	0	0	0	0	Cadmium efflux system accessory protein	NONE	P20047	NONE	NONE	NONE
2cr7_A_cavity_2	4	2.996	0.7491	4	0	0	0	0	0	Paired amphipathic helix protein Sin3b	NONE	Q62141	NONE	NONE	NONE
1b0n_B_cavity_2	4	2.984	0.7461	4	0	0	0	0	0	HTH-type transcriptional regulator sinR	NONE	P06533	NONE	NONE	NONE
2qby_A_cavity_2	3	2.237	0.7456	3	0	0	0	0	0	Cell division control protein 6 homolog 1	NONE	Q980N4	NONE	NONE	NONE
2g36_A_cavity_3	3	2.234	0.7447	3	0	0	0	0	0	Tryptophanyl-tRNA synthetase	NONE	Q9WYW2	NONE	NONE	NONE
3fwc_A_cavity_2	4	2.948	0.737	4	0	0	0	0	0	Cell division control protein 31	NONE	P06704	NONE	NONE	NONE
3b8c_B_cavity_7	4	2.899	0.7248	4	0	0	0	0	0	ATPase 2, plasma membrane-type	NONE	P19456	NONE	NONE	NONE
2hgk_A_cavity_2	4	2.895	0.7236	4	0	0	0	0	0	Uncharacterized protein yqcC	NONE	Q46919	NONE	NONE	NONE
2d2c_D_cavity_1	4	2.893	0.7232	4	0	0	0	0	0	Cytochrome b6	NONE	P83791	Involved in oxidoreductase activity	NONE	NONE
2veq_A_cavity_3	4	2.89	0.7226	4	0	0	0	0	0	Centromere DNA-binding protein complex CBF3 subunit B	NONE	P40969	NONE	NONE	NONE
1vb6_B_cavity_1	4	2.88	0.7199	4	0	0	0	0	0	Heme-regulated cyclic AMP phosphodiesterase	NONE	P76129	Involved in signal transducer activity	NONE	NONE
2ew0_A_cavity_1	4	2.876	0.719	4	0	0	0	0	0	UPF0301 protein ACIAD0353	NONE	Q6FF54	NONE	NONE	NONE
2wa0_A_cavity_4	4	2.876	0.719	3	0	0	0	1	0	Melanoma-associated antigen 4	NONE	P43358	NONE	NONE	NONE
1n2s_A_cavity_3	4	2.868	0.7169	4	0	0	0	0	0	dTDP-4-dehydrorhamnose reductase	NONE	P26392	Cell wall/membrane/envelope biogenesis	NONE	NONE
2k9p_A_cavity_1	4	2.867	0.7167	4	0	0	0	0	0	Pheromone alpha factor receptor	NONE	P06842	NONE	NONE	NONE
1taf_A_cavity_2	4	2.866	0.7164	4	0	0	0	0	0	Transcription initiation factor TFIID subunit 9	NONE	Q27272	NONE	NONE	NONE
2qtz_A_cavity_3	4	2.865	0.7164	4	0	0	0	0	0	Methionine synthase reductase, mitochondrial	NONE	Q9UBK8	NONE	NONE	NONE
1fft_A_cavity_1	4	2.861	0.7154	4	0	0	0	0	0	Ubiquinol oxidase subunit 1	NONE	P0ABI8	NONE	NONE	NONE
2ov6_A_cavity_1	4	2.861	0.7152	4	0	0	0	0	0	V-type ATP synthase subunit F	NONE	Q60185	NONE	NONE	NONE
3bxz_A_cavity_7	4	2.861	0.7151	4	0	0	0	0	0	Protein translocase subunit secA	NONE	P10408	NONE	NONE	NONE
1yed_B_cavity_2	4	2.86	0.715	4	0	0	0	0	0	Ig gamma-1 chain C region secreted form	NONE	P01868	NONE	NONE	NONE
1zrt_C_cavity_6	4	2.854	0.7136	4	0	0	0	0	0	Ubiquinol-cytochrome c reductase iron-sulfur subunit	NONE	P08500	NONE	NONE	NONE
2jub_A_cavity_1	4	2.849	0.7123	4	0	0	0	0	0	Internal protein I	NONE	P03718	NONE	NONE	NONE
2a2g_D_cavity_1	4	2.839	0.7099	4	0	0	0	0	0	Major urinary protein	NONE	P02761	Involved in phermone binding	NONE	NONE
1w5a_A_cavity_2	4	2.838	0.7095	4	0	0	0	0	0	Cell division protein ftsZ homolog 1	NONE	Q57816	Cell cycle control, cell division, chromosome partitioning	NONE	NONE
1oqn_A_cavity_1	4	2.837	0.7092	4	0	0	0	0	0	Disabled homolog 1	NONE	P97318	NONE	NONE	NONE
2pp4_A_cavity_2	4	2.834	0.7086	4	0	0	0	0	0	Protein CBFA2T1	TRANSCRIPTION	MTG8_HUMAN	Transcription regulator that excerts its function by binding to histone deacetylases and transcription factors. Can repress transactivation mediated by TCF12.	A chromosomal aberration involving RUNX1T1 is a cause of acute myeloid leukemia (AML-M2). Translocation t(8;21)(q22;q22) with RUNX1/AML1.;Defects in RUNX1T1 may be a cause of colorectal cancer (CRC) [MIM:114500].	NONE
3hki_E_cavity_1	4	2.834	0.7085	4	0	0	0	0	0	Prothrombin	NONE	P19221	NONE	NONE	NONE
3ct4_C_cavity_2	4	2.834	0.7084	4	0	0	0	0	0	PTS-dependent dihydroxyacetone kinase, dihydroxyacetone-binding subunit dhaK	NONE	Q9CIV8	NONE	NONE	NONE
1oqp_A_cavity_1	4	2.807	0.7016	4	0	0	0	0	0	Caltractin	NONE	P05434	NONE	NONE	NONE
2de0_X_cavity_2	4	2.805	0.7013	4	0	0	0	0	0	Alpha-(1,6)-fucosyltransferase	NONE	Q9BYC5	NONE	NONE	NONE
1ig3_A_cavity_1	4	2.79	0.6975	4	0	0	0	0	0	Thiamin pyrophosphokinase 1	NONE	Q9H3S4	Coenzyme transport and metabolism	NONE	For the treatment of thiamine and niacin deficiency states, Korsakovs alcoholic psychosis, Wernicke-Korsakov syndrome, delirium, and peripheral neuritis.
2jhq_A_cavity_2	4	2.782	0.6955	4	0	0	0	0	0	Uracil-DNA glycosylase	NONE	Q9KPK8	NONE	NONE	NONE
1xio_A_cavity_1	4	2.779	0.6948	4	0	0	0	0	0	Bacteriorhodopsin	NONE	Q8YSC4	Involved in ion channel activity	NONE	NONE
2ctk_A_cavity_1	3	2.077	0.6922	3	0	0	0	0	0	Vigilin	NONE	Q00341	NONE	NONE	NONE
2pka_X_cavity_1	4	2.73	0.6825	4	0	0	0	0	0	Glandular kallikrein	NONE	P00752	NONE	NONE	NONE
1ku5_A_cavity_1	4	2.729	0.6822	4	0	0	0	0	0	Archaeal histone A	NONE	O74098	Involved in sequence-specific DNA binding	NONE	NONE
1roz_A_cavity_4	3	2.037	0.6789	3	0	0	0	0	0	Deoxyhypusine synthase	TRANSFERASE	DHYS_HUMAN	Catalyzes the NAD-dependent oxidative cleavage of spermidine and the subsequent transfer of the butylamine moiety of spermidine to the epsilon-amino group of a specific lysine residue of the eIF-5A precursor protein to form the intermediate deoxyhypusine	NONE	NONE
1tyb_E_cavity_2	4	2.687	0.6718	4	0	0	0	0	0	Tyrosyl-tRNA synthetase	NONE	P00952	NONE	NONE	NONE
1wvc_A_cavity_2	4	2.68	0.67	4	0	0	0	0	0	Glucose-1-phosphate cytidylyltransferase	NONE	P26396	Involved in nucleotidyltransferase activity	NONE	NONE
1d06_A_cavity_1	4	2.661	0.6652	4	0	0	0	0	0	Sensor protein fixL	NONE	P10955	Involved in ATP binding	NONE	NONE
3emj_G_cavity_1	4	2.655	0.6637	4	0	0	0	0	0	Inorganic pyrophosphatase	NONE	Q9ZCW5	NONE	NONE	NONE
1f81_A_cavity_1	4	2.648	0.662	4	0	0	0	0	0	CREB-binding protein	NONE	P45481	NONE	NONE	NONE
1mkm_A_cavity_2	4	2.639	0.6598	4	0	0	0	0	0	Transcriptional regulator, IclR family	NONE	Q9WXS0	Involved in DNA binding	NONE	NONE
2inr_A_cavity_2	4	2.639	0.6598	4	0	0	0	0	0	DNA topoisomerase 4 subunit A	NONE	Q6G9K4	NONE	NONE	NONE
1xke_A_cavity_1	4	2.63	0.6575	4	0	0	0	0	0	E3 SUMO-protein ligase RanBP2	NONE	P49792	NONE	NONE	NONE
3eap_D_cavity_1	5	3.284	0.6567	5	0	0	0	0	0	Rho GTPase-activating protein 11A	NONE	Q6P4F7	NONE	NONE	NONE
2ex5_A_cavity_2	4	2.621	0.6552	4	0	0	0	0	0	DNA endonuclease I-CeuI	NONE	P32761	NONE	NONE	NONE
2opx_A_cavity_3	4	2.617	0.6544	4	0	0	0	0	0	Lactaldehyde dehydrogenase	NONE	P25553	NONE	NONE	NONE
2fm8_A_cavity_1	4	2.617	0.6541	4	0	0	0	0	0	Surface presentation of antigens protein spaK	NONE	P0A1N0	NONE	NONE	NONE
1jfi_A_cavity_1	4	2.601	0.6502	4	0	0	0	0	0	Dr1-associated corepressor	NONE	Q14919	NONE	NONE	NONE
2nro_B_cavity_4	4	2.6	0.6499	4	0	0	0	0	0	Molybdopterin biosynthesis protein moeA	NONE	P12281	NONE	NONE	NONE
2owi_A_cavity_1	4	2.592	0.6479	4	0	0	0	0	0	Regulator of G-protein signaling 18	SIGNALING PROTEIN	RGS18_HUMAN	Inhibits signal transduction by increasing the GTPase activity of G protein alpha subunits thereby driving them into their inactive GDP-bound form. Binds to G(i) alpha-1, G(i) alpha- 2, G(i) alpha-3 and G(q) alpha.	NONE	NONE
2dqn_A_cavity_2	4	2.591	0.6477	4	0	0	0	0	0	Glutamyl-tRNA(Gln) amidotransferase subunit A	NONE	P63488	NONE	NONE	NONE
1lj0_C_cavity_1	4	2.588	0.647	4	0	0	0	0	0	Cytochrome b5 type B	NONE	P04166	Involved in heme binding	NONE	NONE
1xag_A_cavity_2	4	2.584	0.6461	3	0	0	1	0	0	3-dehydroquinate synthase	NONE	Q6GGU4	Amino acid transport and metabolism	NONE	NONE
2v0v_B_cavity_1	4	2.577	0.6443	4	0	0	0	0	0	Nuclear receptor subfamily 1 group D member 2	NONE	Q14995	NONE	NONE	NONE
3d64_A_cavity_2	4	2.573	0.6433	4	0	0	0	0	0	Adenosylhomocysteinase	NONE	Q3JY79	NONE	NONE	NONE
1sse_B_cavity_1	4	2.573	0.6432	4	0	0	0	0	0	AP-1-like transcription factor YAP1	NONE	P19880	NONE	NONE	NONE
1clz_H_cavity_1	4	2.573	0.6432	4	0	0	0	0	0	Ig gamma-3 chain C region	NONE	P03987	NONE	NONE	NONE
2os6_A_cavity_1	5	3.182	0.6364	5	0	0	0	0	0	Rho guanine nucleotide exchange factor 12	CELL ADHESION	ARHGC_HUMAN	May play a role in the regulation of RhoA GTPase by guanine nucleotide-binding alpha-12 (GNA12) and alpha-13 (GNA13). Acts as guanine nucleotide exchange factor (GEF) for RhoA GTPase and may act as GTPase-activating protein (GAP) for GNA12 and GNA13.	A chromosomal aberration involving ARHGEF12 may be a cause of acute leukemia. Translocation t(11;11)(q23;23) with MLL.	NONE
1j3n_B_cavity_1	4	2.546	0.6364	4	0	0	0	0	0	Transferase	NONE	Q7SIC5	Involved in catalytic activity	NONE	NONE
1f5x_A_cavity_2	4	2.54	0.6349	3	0	0	0	1	0	Proto-oncogene vav	NONE	P27870	NONE	NONE	NONE
2gfp_B_cavity_5	4	2.528	0.632	4	0	0	0	0	0	Multidrug resistance protein D	NONE	P31442	NONE	NONE	NONE
1sh4_A_cavity_1	4	2.525	0.6312	4	0	0	0	0	0	Cytochrome b5	NONE	P00171	NONE	NONE	NONE
2e02_A_cavity_5	4	2.517	0.6293	4	0	0	0	0	0	Cysteine proteinase 1, mitochondrial	NONE	Q01532	NONE	NONE	NONE
1gmg_B_cavity_1	4	2.509	0.6272	4	0	0	0	0	0	Regulatory protein rop	NONE	P03051	Regulates plasmid DNA replication by modulating the initiation of transcription of the primer RNA precursor. Processing of the precursor of the primer, RNAII, is inhibited by hydrogen bonding of RNAII to its complementary sequence in RNAI. ROP increases the affinity of RNAI for RNAII and thus decreases the rate of replication initiation events	NONE	NONE
1es8_A_cavity_1	4	2.508	0.6269	4	0	0	0	0	0	Type II restriction enzyme BglII	NONE	Q45488	Recognizes the double-stranded sequence AGATCT and cleaves after A-1	NONE	NONE
1nvm_F_cavity_1	4	2.506	0.6266	3	0	0	0	1	0	4-hydroxy-2-oxovalerate aldolase	NONE	P51016	NONE	NONE	NONE
1yaa_A_cavity_1	4	2.486	0.6215	4	0	0	0	0	0	Aspartate aminotransferase, cytoplasmic	NONE	P23542	Involved in transferase activity, transferring nitrogenous groups	NONE	NONE
1rf8_A_cavity_3	4	2.483	0.6207	4	0	0	0	0	0	Eukaryotic translation initiation factor 4E	NONE	P07260	Involved in RNA binding	NONE	NONE
3ibv_B_cavity_6	5	3.102	0.6204	5	0	0	0	0	0	Exportin-T	NONE	O94258	NONE	NONE	NONE
2gj3_B_cavity_1	5	3.095	0.619	5	0	0	0	0	0	Nitrogen fixation regulatory protein	NONE	P30663	NONE	NONE	NONE
3cki_B_cavity_3	4	2.469	0.6172	3	0	0	0	1	0	ADAM 17	HYDROLASE, HYDROLASE INHIBITOR	ADA17_HUMAN	Cleaves the membrane-bound precursor of TNF-alpha to its mature soluble form. Responsible for the proteolytic release of several other cell-surface proteins, including p75 TNF-receptor, interleukin 1 receptor type II, p55 TNF-receptor, transforming growth	NONE	Psoriasis;Inflammation;Rheumatoid arthritis;Cardiac failure;Multiple sclerosis;Metastasis;Immune disorder
2c9o_B_cavity_3	4	2.465	0.6161	4	0	0	0	0	0	RuvB-like 1	NONE	Q9Y265	NONE	NONE	NONE
1nsh_B_cavity_1	5	3.077	0.6153	5	0	0	0	0	0	Protein S100-A11	NONE	P24480	NONE	NONE	NONE
1fj4_C_cavity_1	4	2.444	0.611	3	0	0	0	1	0	3-oxoacyl-[acyl-carrier-protein] synthase 1	NONE	P0A953	Lipid transport and metabolism	NONE	For use as a biochemical tool, Cerulenin is shown to cause dramatic weight loss in animals
2ix4_A_cavity_3	4	2.435	0.6088	4	0	0	0	0	0	3-oxoacyl-[acyl-carrier-protein] synthase, mitochondrial	NONE	Q8L3X9	NONE	NONE	NONE
3bhy_A_cavity_4	4	2.429	0.6072	4	0	0	0	0	0	Death-associated protein kinase 3	TRANSFERASE	DAPK3_HUMAN	Serine/threonine kinase which acts as a positive regulator of apoptosis. Phosphorylates histone H3 on Thr-11 at centromeres during mitosis.	NONE	NONE
2jwe_A_cavity_1	4	2.405	0.6014	4	0	0	0	0	0	Tight junction protein ZO-1	NONE	Q07157	NONE	NONE	NONE
1tnq_A_cavity_1	5	3.004	0.6008	5	0	0	0	0	0	Troponin C, skeletal muscle	NONE	P02588	Involved in calcium ion binding	NONE	NONE
1zo0_A_cavity_2	5	2.994	0.5987	3	0	1	1	0	0	Ornithine decarboxylase antizyme	NONE	P54370	NONE	NONE	NONE
1xdo_A_cavity_3	5	2.989	0.5978	4	0	1	0	0	0	Polyphosphate kinase	NONE	P0A7B1	NONE	NONE	NONE
1xqp_A_cavity_2	5	2.984	0.5969	3	0	1	1	0	0	N-glycosylase/DNA lyase	NONE	Q8ZVK6	DNA repair enzyme that is part of the base excision repair (BER) pathway; protects from oxidative damage by removing the major product of DNA oxidation, 8-oxoguanine (GO), from single- and double-stranded DNA substrates	NONE	NONE
2h63_A_cavity_1	5	2.983	0.5965	4	1	0	0	0	0	Biliverdin reductase A	NONE	P53004	NONE	NONE	NONE
1oy0_C_cavity_1	4	2.381	0.5953	3	0	0	1	0	0	3-methyl-2-oxobutanoate hydroxymethyltransferase	NONE	P0A5Q8	NONE	NONE	NONE
1ljp_A_cavity_1	4	2.377	0.5943	4	0	0	0	0	0	Beta-elicitin cinnamomin	NONE	P15569	NONE	NONE	NONE
1cpc_B_cavity_1	5	2.968	0.5936	3	1	0	1	0	0	C-phycocyanin-1 alpha chain	NONE	P07122	NONE	NONE	NONE
1wp1_B_cavity_1	5	2.965	0.5929	4	1	0	0	0	0	Outer membrane protein oprM	MEMBRANE PROTEIN	OPRM_PSEAE	The outer membrane component of the mexAB-oprM efflux system that confers multidrug resistance. Also functions as the major efflux pump for n-hexane and p-xylene efflux. Over- expression of the pump increases antibiotic and solvent efflux capacities. Can ;The ability to export antibiotics and solvents is dramatically decreased in the presence of the proton conductor carbonyl cyanide m-chloropheny…	NONE	NONE
3g9k_S_cavity_1	5	2.962	0.5924	5	0	0	0	0	0	Capsule biosynthesis protein capD	NONE	Q51693	NONE	NONE	NONE
1ay5_B_cavity_5	5	2.96	0.5921	3	0	1	1	0	0	Aromatic-amino-acid aminotransferase	NONE	P95468	Amino acid transport and metabolism	NONE	NONE
1oxy_A_cavity_2	5	2.948	0.5896	3	1	0	0	1	0	Hemocyanin II	NONE	P04253	NONE	NONE	NONE
2ay0_E_cavity_1	5	2.947	0.5895	5	0	0	0	0	0	Bifunctional protein putA	NONE	P09546	Energy production and conversion	NONE	NONE
2c0p_A_cavity_2	5	2.942	0.5885	3	1	0	1	0	0	Acetylcholinesterase	NONE	P21836	Lipid transport and metabolism	NONE	NONE
2dld_A_cavity_2	5	2.938	0.5876	3	0	1	1	0	0	D-lactate dehydrogenase	NONE	P30901	Energy production and conversion	NONE	NONE
2r0n_A_cavity_1	5	2.937	0.5873	5	0	0	0	0	0	Glutaryl-CoA dehydrogenase, mitochondrial	NONE	Q92947	Lipid transport and metabolism	NONE	NONE
1irz_A_cavity_1	4	2.349	0.5872	3	0	0	0	1	0	Two-component response regulator ARR10	NONE	O49397	NONE	NONE	NONE
2fbw_Q_cavity_1	5	2.931	0.5862	5	0	0	0	0	0	Succinate dehydrogenase [ubiquinone] flavoprotein subunit, mitochondrial	NONE	Q9YHT1	NONE	NONE	NONE
1fi6_A_cavity_2	5	2.912	0.5825	5	0	0	0	0	0	RalBP1-associated Eps domain-containing protein 1	NONE	O54916	NONE	NONE	NONE
2tpr_B_cavity_3	5	2.911	0.5822	5	0	0	0	0	0	Trypanothione reductase	NONE	P39040	Energy production and conversion	NONE	NONE
2jqe_A_cavity_1	5	2.91	0.582	4	0	1	0	0	0	Signal recognition 54 kDa protein	NONE	O29633	NONE	NONE	NONE
1b8h_B_cavity_1	5	2.902	0.5805	5	0	0	0	0	0	DNA polymerase processivity component	NONE	O80164	NONE	NONE	NONE
3b6x_B_cavity_1	5	2.902	0.5805	5	0	0	0	0	0	General odorant-binding protein lush	NONE	O02372	Involved in odorant binding	NONE	NONE
1vjh_A_cavity_1	5	2.902	0.5804	4	1	0	0	0	0	Uncharacterized protein At1g24000	NONE	P0C0B0	NONE	NONE	NONE
1m0t_A_cavity_2	5	2.9	0.58	4	0	1	0	0	0	Glutathione synthetase	NONE	Q08220	Involved in glutathione synthesis activity	NONE	NONE
1so0_C_cavity_2	5	2.898	0.5796	3	0	1	0	1	0	Aldose 1-epimerase	NONE	Q96C23	NONE	NONE	NONE
1x1f_A_cavity_2	5	2.891	0.5781	3	0	1	1	0	0	Signal-transducing adaptor protein 1	NONE	Q9ULZ2	NONE	NONE	NONE
2e9q_A_cavity_2	5	2.881	0.5761	5	0	0	0	0	0	11S globulin subunit beta	NONE	P13744	NONE	NONE	NONE
2iny_A_cavity_9	5	2.879	0.5758	4	1	0	0	0	0	Hexon protein	NONE	P42671	NONE	NONE	NONE
1pjs_B_cavity_2	5	2.875	0.5749	4	0	0	1	0	0	Siroheme synthase	NONE	P25924	Involved in methyltransferase activity	NONE	NONE
2vpk_A_cavity_1	5	2.873	0.5746	3	0	1	1	0	0	Myoneurin	NONE	Q9NPC7	NONE	NONE	NONE
1iah_A_cavity_1	5	2.861	0.5723	4	0	1	0	0	0	Transient receptor potential cation channel subfamily M member 7	NONE	Q923J1	Involved in ion channel activity	NONE	NONE
1yf6_L_cavity_1	5	2.861	0.5722	5	0	0	0	0	0	Reaction center protein H chain	NONE	P0C0Y7	NONE	NONE	NONE
1m1j_A_cavity_1	5	2.861	0.5722	4	1	0	0	0	0	Fibrinogen alpha chain	NONE	P14448	NONE	NONE	NONE
1v9s_A_cavity_1	5	2.857	0.5714	4	1	0	0	0	0	Uracil phosphoribosyltransferase	NONE	Q72J35	NONE	NONE	NONE
2gp6_B_cavity_1	5	2.852	0.5705	5	0	0	0	0	0	3-oxoacyl-[acyl-carrier-protein] synthase 2	NONE	P63456	NONE	NONE	NONE
3d8a_A_cavity_1	5	2.85	0.5701	4	1	0	0	0	0	Protein traM	NONE	P10026	NONE	NONE	NONE
1l0v_P_cavity_2	5	2.845	0.569	5	0	0	0	0	0	Fumarate reductase flavoprotein subunit	OXIDOREDUCTASE	FRDA_ECOLI	Two distinct, membrane-bound, FAD-containing enzymes are responsible for the catalysis of fumarate and succinate interconversion; the fumarate reductase is used in anaerobic growth, and the succinate dehydrogenase is used in aerobic growth.	NONE	NONE
2dgu_A_cavity_2	5	2.84	0.568	3	1	0	0	1	0	Heterogeneous nuclear ribonucleoprotein Q	NONE	O60506	NONE	NONE	NONE
1zte_C_cavity_1	5	2.84	0.568	5	0	0	0	0	0	Superoxide dismutase [Mn], mitochondrial	NONE	P04179	NONE	NONE	NONE
1r8u_A_cavity_1	5	2.837	0.5674	5	0	0	0	0	0	Cbp/p300-interacting transactivator 2	TRANSCRIPTION/TRANSCRIPTION ACTIVATOR	CITE2_HUMAN	Interferes with the binding of transcription factors HIF-1a and STAT2 to p300/CBP.	NONE	NONE
2uvn_B_cavity_3	5	2.827	0.5654	4	1	0	0	0	0	Putative cytochrome P450 130	NONE	Q11062	NONE	NONE	NONE
2f8n_G_cavity_1	5	2.823	0.5645	5	0	0	0	0	0	Histone H3.2	NONE	P84233	NONE	NONE	NONE
3cue_A_cavity_1	6	3.386	0.5644	4	0	1	1	0	0	Transport protein particle 23 kDa subunit	NONE	Q03784	NONE	NONE	NONE
1bsl_B_cavity_1	5	2.82	0.5641	4	0	0	0	1	0	Alkanal monooxygenase beta chain	NONE	P07739	NONE	NONE	NONE
1uv6_I_cavity_1	5	2.809	0.5619	4	1	0	0	0	0	Acetylcholine-binding protein	NONE	P58154	Involved in extracellular ligand-gated ion channel activity	NONE	For the relief of nicotine withdrawal symptoms and as an aid to smoking cessation.
3df0_A_cavity_7	5	2.809	0.5619	5	0	0	0	0	0	Calpain-2 catalytic subunit	NONE	Q07009	NONE	NONE	NONE
1n6b_A_cavity_1	5	2.809	0.5619	5	0	0	0	0	0	Cytochrome P450 2C5	NONE	P00179	Involved in monooxygenase activity	NONE	NONE
1na6_A_cavity_3	5	2.809	0.5618	5	0	0	0	0	0	Type-2 restriction enzyme EcoRII	NONE	P14633	NONE	NONE	NONE
1xes_A_cavity_1	5	2.805	0.561	5	0	0	0	0	0	Dihydropinosylvin synthase	NONE	Q02323	NONE	NONE	NONE
1yel_A_cavity_1	5	2.8	0.56	4	1	0	0	0	0	B3 domain-containing protein At1g16640	NONE	Q9FX77	NONE	NONE	NONE
2ap9_F_cavity_2	6	3.36	0.5599	6	0	0	0	0	0	Acetylglutamate kinase	NONE	P0A4Y6	NONE	NONE	NONE
1xwr_D_cavity_1	5	2.797	0.5593	5	0	0	0	0	0	Regulatory protein CII	NONE	P03042	NONE	NONE	NONE
1trb_A_cavity_1	5	2.789	0.5579	4	1	0	0	0	0	Thioredoxin reductase	NONE	P0A9P4	Posttranslational modification, protein turnover, chaperones	NONE	NONE
1yqo_A_cavity_2	5	2.784	0.5567	4	0	1	0	0	0	Bifunctional P-450/NADPH-P450 reductase	NONE	P14779	Inorganic ion transport and metabolism	NONE	NONE
2f5j_A_cavity_1	5	2.778	0.5556	4	0	1	0	0	0	Mortality factor 4-like protein 1	NONE	Q9UBU8	NONE	NONE	NONE
2bk3_B_cavity_1	5	2.772	0.5543	4	0	1	0	0	0	Amine oxidase [flavin-containing] B	OXIDOREDUCTASE	AOFB_HUMAN	Catalyzes the oxidative deamination of biogenic and xenobiotic amines and has important functions in the metabolism of neuroactive and vasoactive amines in the central nervous system and peripheral tissues. MAOB preferentially degrades benzylamine and phe	NONE	Alzheimers disease;Cocaine addiction;Major depressive disorder;Epilepsy;Neurodegenerative disease;Attention deficit hyperactivity disorder;Head injury;Parkinsons disease;Dementia;Nicotine dependence;Cerebrovascular ischemia
2voj_E_cavity_1	5	2.766	0.5533	3	0	1	0	1	0	Alanine dehydrogenase	NONE	P30234	NONE	NONE	NONE
3boa_A_cavity_7	5	2.763	0.5526	3	0	1	1	0	0	Protein disulfide-isomerase	NONE	P17967	NONE	NONE	NONE
1d8h_B_cavity_4	5	2.759	0.5518	4	0	1	0	0	0	mRNA-capping enzyme subunit beta	NONE	O13297	NONE	NONE	NONE
2h08_A_cavity_1	5	2.748	0.5496	5	0	0	0	0	0	Ribose-phosphate pyrophosphokinase 1	NONE	P60891	NONE	NONE	NONE
1hm9_A_cavity_4	5	2.739	0.5478	3	1	0	1	0	0	Bifunctional protein glmU	NONE	Q97R46	Involved in UDP-N-acetylglucosamine diphosphorylase activity	NONE	NONE
1uw4_D_cavity_1	5	2.737	0.5474	3	1	0	0	1	0	Regulator of nonsense transcripts 3B	NONE	Q9BZI7	NONE	NONE	NONE
2e7u_A_cavity_2	5	2.734	0.5469	4	1	0	0	0	0	Glutamate-1-semialdehyde 2,1-aminomutase	NONE	Q5SJS4	NONE	NONE	NONE
1myp_B_cavity_2	5	2.718	0.5436	4	0	1	0	0	0	Myeloperoxidase	MYELOPEROXIDASE	PERM_HUMAN	Part of the host defense system of polymorphonuclear leukocytes. It is responsible for microbicidal activity against a wide range of organisms. In the stimulated PMN, MPO catalyzes the production of hypohalous acids, primarily hypochlorous acid in physiol	Defects in MPO are the cause of myeloperoxidase deficiency (MPD) [MIM:254600]. MPD is an autosomal recessive defect that results in disseminated candidiasis.	NONE
1jhn_A_cavity_2	5	2.705	0.541	4	1	0	0	0	0	Calnexin	NONE	P27824	Involved in calcium ion binding	NONE	For management of acute myocardial infarction, acute ischemic strok and for lysis of acute pulmonary emboli
1vac_A_cavity_1	5	2.7	0.54	3	1	0	1	0	0	H-2 class I histocompatibility antigen, K-B alpha chain	NONE	P01901	NONE	NONE	NONE
2p0t_A_cavity_1	5	2.689	0.5378	4	1	0	0	0	0	UPF0307 protein PSPTO_4464	NONE	Q87WS9	NONE	NONE	NONE
1m1b_B_cavity_4	4	2.145	0.5363	3	0	0	0	1	0	Phosphoenolpyruvate phosphomutase	NONE	P56839	Carbohydrate transport and metabolism	NONE	NONE
3dwl_H_cavity_3	4	2.143	0.5358	3	0	0	1	0	0	Actin-related protein 3	NONE	P32390	NONE	NONE	NONE
1aur_B_cavity_1	5	2.676	0.5353	4	0	1	0	0	0	Carboxylesterase 2	NONE	Q53547	Hydrolyzes carboxylic ester bonds with relatively broad substrate specificity	NONE	NONE
1b0a_A_cavity_2	5	2.676	0.5351	5	0	0	0	0	0	Bifunctional protein folD	NONE	P24186	NONE	NONE	NONE
2p63_B_cavity_1	6	3.206	0.5343	6	0	0	0	0	0	Cell division control protein 4	NONE	P07834	NONE	NONE	NONE
1mg7_A_cavity_2	5	2.67	0.534	4	0	1	0	0	0	XO lethal protein 1	NONE	Q23229	NONE	NONE	NONE
1qu3_A_cavity_5	5	2.666	0.5332	4	0	1	0	0	0	Isoleucyl-tRNA synthetase	LIGASE/RNA	SYI1_STAAU	Catalyzes the attachment of isoleucine to tRNA(Ile). As IleRS can inadvertently accommodate and process structurally similar amino acids such as valine, to avoid such errors it has two additional distinct tRNA(Ile)-dependent editing activities. One activi	NONE	NONE
2p54_A_cavity_4	5	2.666	0.5332	3	0	1	0	1	0	Peroxisome proliferator-activated receptor alpha	TRANSCRIPTION	PPARA_HUMAN	Receptor that binds peroxisome proliferators such as hypolipidemic drugs and fatty acids. Once activated by a ligand, the receptor binds to a promoter element in the gene for acyl-CoA oxidase and activates its transcription. It therefore controls the pero	NONE	Syndrome X;Lipid metabolism disorder;Non-insulin dependent diabetes;Atherosclerosis;Hypertriglyceridemia;Hyperlipidemia;Cardiovascular disease;Congestive heart failure;Diabetes mellitus;Obesity;Inflammation
1ggt_A_cavity_2	5	2.661	0.5321	4	1	0	0	0	0	Coagulation factor XIII A chain	BLOOD COAGULATION	F13A_HUMAN	Factor XIII is activated by thrombin and calcium ion to a transglutaminase that catalyzes the formation of gamma-glutamyl- epsilon-lysine cross-links between fibrin chains, thus stabilizing the fibrin clot. Also cross-link alpha-2-plasmin inhibitor, or fi	Defects in F13A1 are the cause of F13A deficiency [MIM:134570]. F13A deficiency is an autosomal recessive disorder characterized by a life-long bleeding tendency, impaired wound healing and spontaneous abortion in affected women. In addition to the common presentation such as subcutaneous and intramuscular haematomas, severe bleeding such as intracranial hemorrhages may occur.	NONE
1lbm_A_cavity_1	5	2.66	0.5321	4	1	0	0	0	0	N-(5-phosphoribosyl)anthranilate isomerase	NONE	Q56320	Involved in phosphoribosylanthranilate isomerase activity	NONE	NONE
1to6_A_cavity_3	6	3.192	0.5319	6	0	0	0	0	0	Glycerate kinase	NONE	P57098	NONE	NONE	NONE
1iq3_A_cavity_1	5	2.655	0.531	5	0	0	0	0	0	RalBP1-associated Eps domain-containing protein 2	NONE	Q8NFH8	NONE	NONE	NONE
3gtu_B_cavity_1	5	2.651	0.5302	3	0	1	1	0	0	Glutathione S-transferase Mu 2	TRANSFERASE	GSTM2_HUMAN	Conjugation of reduced glutathione to a wide number of exogenous and endogenous hydrophobic electrophiles.	NONE	NONE
3d47_B_cavity_3	5	2.647	0.5295	4	1	0	0	0	0	L-rhamnonate dehydratase	NONE	Q8ZNF9	NONE	NONE	NONE
1dc1_A_cavity_2	5	2.647	0.5294	4	0	1	0	0	0	Type-2 restriction enzyme BsoBI	NONE	P70985	NONE	NONE	NONE
2es0_A_cavity_1	5	2.646	0.5292	5	0	0	0	0	0	Regulator of G-protein signaling 6	SIGNALING PROTEIN	RGS6_HUMAN	Inhibits signal transduction by increasing the GTPase activity of G protein alpha subunits thereby driving them into their inactive GDP-bound form. Activity on G(o)-alpha is specifically enhanced by the RGS6/Gbeta5 dimer.	NONE	NONE
2raw_B_cavity_1	5	2.645	0.5291	4	0	1	0	0	0	Baculoviral IAP repeat-containing protein 5	CELL CYCLE	BIRC5_HUMAN	May play a role in neoplasia. May counteract a default induction of apoptosis in G2/M phase. Interacts with tubulin. Inhibitor of caspase-3 and caspase-7. Component of the chromosomal passenger complex (CPC), a complex that acts as a key regulator of mito	NONE	Psoriasis;Alzheimers disease;Glioma;Cancer;Rheumatoid arthritis;Liver tumor;HIV infection;Head and neck tumor;Cervical dysplasia;Solid tumor
1ezr_B_cavity_2	5	2.634	0.5268	4	0	1	0	0	0	Inosine-uridine preferring nucleoside hydrolase	NONE	P83851	NONE	NONE	NONE
1ypf_B_cavity_2	5	2.633	0.5266	3	1	0	0	1	0	GMP reductase	NONE	Q81JJ9	NONE	NONE	NONE
2nne_A_cavity_1	5	2.63	0.5261	4	0	1	0	0	0	Major urinary protein 2	NONE	P11589	Involved in phermone binding	NONE	NONE
1swd_A_cavity_1	5	2.629	0.5257	3	0	1	1	0	0	Streptavidin	NONE	P22629	The biological function of streptavidin is not known. Forms a strong non-covalent specific complex with biotin (one molecule of biotin per subunit of streptavidin)	NONE	NONE
1onf_A_cavity_6	5	2.625	0.5251	4	1	0	0	0	0	Glutathione reductase	NONE	Q94655	Involved in oxidoreductase activity	NONE	NONE
1w2w_E_cavity_2	5	2.624	0.5247	4	0	1	0	0	0	Methylthioribose-1-phosphate isomerase	NONE	Q06489	NONE	NONE	NONE
1ord_B_cavity_7	5	2.623	0.5245	4	1	0	0	0	0	Ornithine decarboxylase, inducible	NONE	P43099	Amino acid transport and metabolism	NONE	NONE
1ny9_A_cavity_1	5	2.622	0.5244	4	0	1	0	0	0	HTH-type transcriptional activator tipA	NONE	P0A4T9	NONE	NONE	NONE
1wde_A_cavity_2	5	2.615	0.5229	3	1	0	1	0	0	Probable diphthine synthase	NONE	Q9YDI2	NONE	NONE	NONE
1eje_A_cavity_2	5	2.612	0.5224	4	0	1	0	0	0	Protein MTH_152	NONE	O26255	Involved in oxidoreductase activity	NONE	NONE
2qnc_B_cavity_2	6	3.133	0.5222	6	0	0	0	0	0	Recombination endonuclease VII	NONE	P13340	NONE	NONE	NONE
2d2m_A_cavity_1	6	3.128	0.5213	4	0	1	0	1	0	Extracellular giant hemoglobin major globin subunit A1	NONE	Q7M419	NONE	NONE	NONE
1ahj_F_cavity_2	6	3.125	0.5208	6	0	0	0	0	0	Nitrile hydratase subunit alpha	NONE	P13448	NONE	NONE	NONE
1gq2_I_cavity_3	5	2.59	0.5181	3	0	1	1	0	0	NADP-dependent malic enzyme	NONE	P40927	Energy production and conversion	NONE	NONE
1ivx_B_cavity_2	5	2.589	0.5177	4	1	0	0	0	0	Phenylethylamine oxidase	OXIDOREDUCTASE	PAOX_ARTGO	NONE	NONE	NONE
1j55_A_cavity_2	5	2.584	0.5168	4	0	1	0	0	0	Protein S100-P	METAL BINDING PROTEIN	S100P_HUMAN	NONE	NONE	NONE
2cpi_A_cavity_2	5	2.579	0.5157	4	0	1	0	0	0	CCR4-NOT transcription complex subunit 4	NONE	Q8BT14	NONE	NONE	NONE
1mg6_A_cavity_1	5	2.575	0.515	4	1	0	0	0	0	Phospholipase A2 homolog acutohaemolysin	NONE	O57385	Involved in phospholipase A2 activity	NONE	NONE
2yz2_A_cavity_2	5	2.572	0.5145	4	0	1	0	0	0	Putative ABC transporter ATP-binding protein TM_0222	NONE	Q9WY65	NONE	NONE	NONE
2nq5_A_cavity_5	5	2.572	0.5144	4	1	0	0	0	0	5-methyltetrahydropteroyltriglutamate--homocysteine methyltransferase	NONE	Q8CWX6	NONE	NONE	NONE
1jk0_B_cavity_1	5	2.567	0.5135	3	0	1	1	0	0	Ribonucleoside-diphosphate reductase small chain 1	NONE	P09938	NONE	NONE	NONE
2j47_A_cavity_6	5	2.566	0.5133	4	0	1	0	0	0	O-GlcNAcase BT_4395	NONE	Q89ZI2	NONE	NONE	NONE
1win_A_cavity_1	5	2.563	0.5126	3	1	0	1	0	0	Flotillin-2	NONE	Q60634	NONE	NONE	NONE
1gm6_A_cavity_1	5	2.555	0.5109	3	0	1	1	0	0	Salivary lipocalin	NONE	P81608	NONE	NONE	NONE
2rm4_A_cavity_3	5	2.547	0.5095	4	1	0	0	0	0	Enhancer of mRNA-decapping protein 3	NONE	Q9VVI2	NONE	NONE	NONE
2a2f_X_cavity_2	5	2.542	0.5084	4	0	1	0	0	0	Exocyst complex component 6	NONE	Q9VDE6	NONE	NONE	NONE
3c2o_A_cavity_1	5	2.54	0.5079	4	1	0	0	0	0	Nicotinate-nucleotide pyrophosphorylase [carboxylating]	NONE	P43619	NONE	NONE	NONE
1g31_E_cavity_1	5	2.526	0.5052	4	0	1	0	0	0	Capsid assembly protein Gp31	NONE	P17313	NONE	NONE	NONE
1yvw_A_cavity_1	6	3.03	0.5051	6	0	0	0	0	0	Phosphoribosyl-ATP pyrophosphatase	NONE	Q81G00	NONE	NONE	NONE
2a97_A_cavity_4	5	2.524	0.5048	4	0	1	0	0	0	Botulinum neurotoxin type F	NONE	P30996	NONE	NONE	NONE
1pul_A_cavity_1	5	2.507	0.5015	4	1	0	0	0	0	TPPP family protein C32E8.3	NONE	P91127	NONE	NONE	NONE

## Sheet: Fig. 2b-2
PTGS1	beta_elemene
CDKN1A	beta_elemene
RUNX1T1	beta_elemene
CCNB1	beta_elemene
ACADVL	beta_elemene
CETN2	beta_elemene
MDM2	beta_elemene
RAC1	beta_elemene
RNF31	beta_elemene
RPS3	beta_elemene
S100A8	beta_elemene
CALML3	beta_elemene
NR1D2	beta_elemene
ADAM17	beta_elemene
RUVBL1	beta_elemene
DAPK3	beta_elemene
TJP1	beta_elemene
BLVRA	beta_elemene
GALM	beta_elemene
PRPS1	beta_elemene
F13A1	beta_elemene
BIRC5	beta-elemene

## Sheet: Fig. 2c,d
ID	Description	GeneRatio	BgRatio	pvalue	p.adjust	qvalue	geneID	Count
mmu05219	Bladder cancer	44642	41/8087	0.00017423	0.0246006	0.0206068	CDKN1A/MDM2/DAPK3	3
mmu04218	Cellular senescence	44673	156/8087	0.000743213	0.0246006	0.0206068	CDKN1A/CCNB1/MDM2/CALML3	4
mmu05120	Epithelial cell signaling in Helicobacter pylori infection	44642	70/8087	0.000850107	0.0246006	0.0206068	RAC1/ADAM17/TJP1	3
mmu01524	Platinum drug resistance	44642	73/8087	0.000960806	0.0246006	0.0206068	CDKN1A/MDM2/BIRC5	3
mmu04115	p53 signaling pathway	44642	73/8087	0.000960806	0.0246006	0.0206068	CDKN1A/CCNB1/MDM2	3
mmu05214	Glioma	44642	75/8087	0.00103946	0.0246006	0.0206068	CDKN1A/MDM2/CALML3	3
mmu05210	Colorectal cancer	44642	86/8087	0.00154516	0.0313448	0.0262562	CDKN1A/RAC1/BIRC5	3

## Sheet: Fig. 2e
Pathway	Gene	Interaction
mmu05219	CDKN1A	KEGG
mmu05219	MDM2	KEGG
mmu05219	DAPK3	KEGG
mmu04218	CDKN1A	KEGG
mmu04218	CCNB1	KEGG
mmu04218	MDM2	KEGG
mmu04218	CALML3	KEGG
mmu05120	RAC1	KEGG
mmu05120	ADAM17	KEGG
mmu05120	TJP1	KEGG
mmu01524	CDKN1A	KEGG
mmu01524	MDM2	KEGG
mmu01524	BIRC5	KEGG
mmu04115	CDKN1A	KEGG
mmu04115	CCNB1	KEGG
mmu04115	MDM2	KEGG
mmu05214	CDKN1A	KEGG
mmu05214	MDM2	KEGG
mmu05214	CALML3	KEGG
mmu05210	CDKN1A	KEGG
mmu05210	RAC1	KEGG
mmu05210	BIRC5	KEGG

## Sheet: Fig. 2f
Results ranked by Degree					Results ranked by Betweenness
Date: 2021/02/05 15:36:00					Date: 2021/02/05 15:39:14
1	Eed	Degree: 1188.0			1	Eed	Betweenness: 200958.72
2	Ubc	Degree: 457.0			2	Ubc	Betweenness: 141259.92
3	Foxp3	Degree: 362.0			3	Pou5f1	Betweenness: 52364.79
4	Nanog	Degree: 286.0			4	Nanog	Betweenness: 52178.242
5	Pou5f1	Degree: 242.0			5	Foxp3	Betweenness: 43880.12
6	Kcnma1	Degree: 184.0			6	Ywhae	Betweenness: 26585.629
7	Chaf1a	Degree: 164.0			7	Ywhaz	Betweenness: 25353.533
8	Dlg4	Degree: 164.0			8	Tcf3	Betweenness: 21481.438
9	Ywhae	Degree: 155.0			9	Hdac1	Betweenness: 20875.377
10	Dlgap1	Degree: 128.0			10	Trp53	Betweenness: 20390.277
11	Ywhaz	Degree: 124.0			11	Ctnnb1	Betweenness: 19428.66
12	Cebpa	Degree: 118.0			12	Dlg4	Betweenness: 17563.592
13	Tcf3	Degree: 115.0			13	Grin1	Betweenness: 15904.967
14	Fbxo32	Degree: 107.0			14	Smarca4	Betweenness: 15031.2
15	Shank3	Degree: 106.0			15	Dlgap1	Betweenness: 14218.536
16	Htt	Degree: 100.0			16	Chaf1a	Betweenness: 14209.296
17	Iqcb1	Degree: 98.0			17	Gsk3b	Betweenness: 13518.59
18	Grin1	Degree: 92.0			18	Traf6	Betweenness: 12898.199
19	Nphp4	Degree: 91.0			19	Kcnma1	Betweenness: 12727.784
20	Hdac1	Degree: 90.0			20	Shank3	Betweenness: 12519.653
21	Elf5	Degree: 88.0			21	Mdm2	Betweenness: 10827.562
22	Tfcp2l1	Degree: 88.0			22	Fbxo32	Betweenness: 10409.545
23	Rnf2	Degree: 84.0			23	Rnf2	Betweenness: 10265.855
24	Trp53	Degree: 82.0			24	Grin2b	Betweenness: 10058.89
25	Rara	Degree: 80.0			25	Cebpa	Betweenness: 9513.399
26	Ndn	Degree: 76.0			26	Trim28	Betweenness: 8323.113
27	Traf6	Degree: 70.0			27	Htt	Betweenness: 8107.504
28	Esrrb	Degree: 70.0			28	Jun	Betweenness: 7932.635
29	Grin2b	Degree: 70.0			29	Ppp1cc	Betweenness: 7735.8477
30	Syngap1	Degree: 68.0			30	Gm5601	Betweenness: 7735.8477
31	Nphs2	Degree: 65.0			31	Hspa8	Betweenness: 7421.65
32	Smarca4	Degree: 65.0			32	Nphp4	Betweenness: 7233.315
33	Kat5	Degree: 58.0			33	Rac1	Betweenness: 7005.4033
34	Nphp1	Degree: 55.0			34	Rara	Betweenness: 6916.821
35	Hdac2	Degree: 55.0			35	Ewsr1	Betweenness: 6556.86
36	Ctnnb1	Degree: 53.0			36	Ppp1ca	Betweenness: 6480.4873
37	Invs	Degree: 53.0			37	Stat3	Betweenness: 6404.666
38	Mdm2	Degree: 50.0			38	Crebbp	Betweenness: 6313.1094
39	Sall4	Degree: 49.0			39	Cbl	Betweenness: 6285.063
40	Npm1	Degree: 48.0			40	Uba52	Betweenness: 5920.7607
41	Lmna	Degree: 47.0			41	Pik3r1	Betweenness: 5873.6055
42	Gsk3b	Degree: 46.0			42	Myod1	Betweenness: 5723.817
43	Rpgrip1l	Degree: 45.0			43	Iqcb1	Betweenness: 5687.8857
44	Hspa8	Degree: 44.0			44	Esrrb	Betweenness: 5536.5703
45	Nfe2	Degree: 44.0			45	Ezh2	Betweenness: 5367.439
46	Crebbp	Degree: 42.0			46	Src	Betweenness: 5285.9385
47	Src	Degree: 42.0			47	Hspa1b	Betweenness: 5081.3936
48	Ppp1ca	Degree: 41.0			48	Vcp	Betweenness: 4882.093
49	Otx2	Degree: 40.0			49	Rela	Betweenness: 4777.433
50	Uba52	Degree: 38.0			50	Ywhab	Betweenness: 4717.778
51	Akt1	Degree: 38.0			51	Hdac2	Betweenness: 4665.295
52	Ezh2	Degree: 37.0			52	Cdk1	Betweenness: 4628.876
53	Uvrag	Degree: 37.0			53	Ndn	Betweenness: 4537.7754
54	L3mbtl2	Degree: 37.0			54	Hdac3	Betweenness: 4529.717
55	Gm5601	Degree: 37.0			55	Gja1	Betweenness: 4482.4395
56	Ppp1cc	Degree: 37.0			56	Sirt1	Betweenness: 4410.8154
57	Stat3	Degree: 37.0			57	Pcna	Betweenness: 4344.914
58	Cbl	Degree: 36.0			58	Nedd4	Betweenness: 4317.512
59	Ewsr1	Degree: 36.0			59	Mapk1	Betweenness: 4236.51
60	Pik3r1	Degree: 36.0			60	Syngap1	Betweenness: 4229.127
61	Isg15	Degree: 36.0			61	Axin1	Betweenness: 4158.4277
62	Hdac3	Degree: 35.0			62	Kat5	Betweenness: 4136.892
63	Jun	Degree: 35.0			63	Sox2	Betweenness: 4098.8267
64	Cdk1	Degree: 34.0			64	Sall4	Betweenness: 4065.4163
65	Runx1	Degree: 34.0			65	Chd4	Betweenness: 3938.8118
66	Trim28	Degree: 33.0			66	Runx2	Betweenness: 3926.138
67	Rac1	Degree: 33.0			67	Cebpb	Betweenness: 3867.6382
68	Tcf4	Degree: 32.0			68	Ikbkg	Betweenness: 3859.4536
69	Sumo1	Degree: 32.0			69	Sqstm1	Betweenness: 3734.435
70	Cbx5	Degree: 32.0			70	Ddx5	Betweenness: 3702.3186
71	Mks1	Degree: 32.0			71	Hspa5	Betweenness: 3674.9287
72	Myod1	Degree: 32.0			72	Akt1	Betweenness: 3604.7053
73	Vcp	Degree: 31.0			73	Ube2i	Betweenness: 3600.1294
74	Ywhab	Degree: 31.0			74	Otx2	Betweenness: 3599.7183
75	Grb2	Degree: 31.0			75	Npm1	Betweenness: 3579.8135
76	Sirt1	Degree: 31.0			76	Tfcp2l1	Betweenness: 3578.2585
77	Gja1	Degree: 30.0			77	Nfe2	Betweenness: 3565.5408
78	Lmo2	Degree: 30.0			78	Runx1	Betweenness: 3482.5425
79	Ube2i	Degree: 29.0			79	Brca1	Betweenness: 3358.829
80	Park2	Degree: 29.0			80	Ppp2r1a	Betweenness: 3241.0784
81	Ep300	Degree: 29.0			81	Parp1	Betweenness: 3224.6948
82	Myd88	Degree: 29.0			82	Sumo1	Betweenness: 3203.9487
83	Rela	Degree: 29.0			83	Ep300	Betweenness: 3141.2847
84	Mapk1	Degree: 28.0			84	Iqgap1	Betweenness: 3129.7925
85	Sqstm1	Degree: 28.0			85	Elf5	Betweenness: 3089.981
86	Rb1	Degree: 28.0			86	Ctnnd1	Betweenness: 3052.261
87	Cul3	Degree: 27.0			87	Stub1	Betweenness: 3017.8438
88	Clock	Degree: 27.0			88	Ywhag	Betweenness: 2999.24
89	Hspa5	Degree: 27.0			89	Tuba1a	Betweenness: 2924.22
90	Ikbkg	Degree: 27.0			90	Park2	Betweenness: 2914.2708
91	Nfkbia	Degree: 27.0			91	Wwtr1	Betweenness: 2908.1667
92	Prnp	Degree: 27.0			92	Cul3	Betweenness: 2845.1643
93	Pcna	Degree: 27.0			93	Casp3	Betweenness: 2829.836
94	Sin3a	Degree: 27.0			94	Rb1	Betweenness: 2772.1753
95	Snap25	Degree: 27.0			95	Invs	Betweenness: 2705.5476
96	Axin1	Degree: 26.0			96	Dab2	Betweenness: 2698.584
97	Set	Degree: 26.0			97	Cblb	Betweenness: 2634.892
98	Hspa1b	Degree: 26.0			98	Smad1	Betweenness: 2615.1196
99	Lck	Degree: 26.0			99	Tjp1	Betweenness: 2605.6099
100	Ptpn11	Degree: 26.0			100	Lmna	Betweenness: 2583.1392
101	Tbp	Degree: 25.0			101	Grb2	Betweenness: 2583.1243
102	Epop	Degree: 25.0			102	Fyn	Betweenness: 2559.354
103	Actb	Degree: 25.0			103	Pml	Betweenness: 2555.76
104	Cdk2	Degree: 25.0			104	Nphp1	Betweenness: 2532.1716
105	Cebpb	Degree: 25.0			105	Polr2a	Betweenness: 2516.9854
106	Casp3	Degree: 25.0			106	Socs1	Betweenness: 2457.8823
107	Smarca2	Degree: 25.0			107	Esr1	Betweenness: 2395.1924
108	Map3k7	Degree: 24.0			108	Pparg	Betweenness: 2390.0945
109	Chd4	Degree: 24.0			109	Ube2n	Betweenness: 2385.8386
110	Btk	Degree: 24.0			110	Tbp	Betweenness: 2360.9556
111	Dmrt2	Degree: 24.0			111	Myd88	Betweenness: 2350.0388
112	Lrrk2	Degree: 24.0			112	Tcf4	Betweenness: 2308.4644
113	Sox2	Degree: 24.0			113	Actb	Betweenness: 2303.2703
114	Skp1a	Degree: 23.0			114	Ncoa3	Betweenness: 2266.2102
115	Hsp90ab1	Degree: 23.0			115	Nfkbia	Betweenness: 2256.7183
116	Per2	Degree: 23.0			116	Cbx3	Betweenness: 2245.3542
117	Tal1	Degree: 22.0			117	Lck	Betweenness: 2242.3606
118	Traf2	Degree: 22.0			118	Tlr4	Betweenness: 2209.8152
119	Ywhag	Degree: 22.0			119	Dlg3	Betweenness: 2200.705
120	Arrb1	Degree: 22.0			120	Fos	Betweenness: 2199.9165
121	Hist1h3i	Degree: 22.0			121	Shc1	Betweenness: 2185.5496
122	Hist1h3h	Degree: 22.0			122	Stat5a	Betweenness: 2179.7793
123	Cdk4	Degree: 22.0			123	Actg1	Betweenness: 2157.9246
124	Cbx3	Degree: 22.0			124	Vim	Betweenness: 2157.0874
125	Ddx5	Degree: 22.0			125	Ptpn11	Betweenness: 2151.87
126	Hist1h3a	Degree: 22.0			126	Lyn	Betweenness: 2137.7488
127	Jak2	Degree: 22.0			127	Mybbp1a	Betweenness: 2131.2522
128	Ncoa3	Degree: 22.0			128	Kit	Betweenness: 2097.4683
129	Pxn	Degree: 22.0			129	Sp1	Betweenness: 2051.4568
130	Shc1	Degree: 22.0			130	Pxn	Betweenness: 2021.5391
131	Hist1h3g	Degree: 22.0			131	Tpm1	Betweenness: 2003.005
132	Smarcc1	Degree: 22.0			132	Ncor1	Betweenness: 1995.6191
133	Tuba1a	Degree: 21.0			133	Hspd1	Betweenness: 1995.4819
134	Mta2	Degree: 21.0			134	Pdcd6ip	Betweenness: 1986.6957
135	Bcl2	Degree: 21.0			135	Skp1a	Betweenness: 1968.622
136	Brca1	Degree: 21.0			136	Bcl2	Betweenness: 1967.3217
137	Ctnnd1	Degree: 21.0			137	Khdrbs1	Betweenness: 1963.1108
138	Ccnd1	Degree: 21.0			138	Sin3a	Betweenness: 1961.0486
139	Crk	Degree: 21.0			139	Gata4	Betweenness: 1960.8036
140	Stub1	Degree: 21.0			140	Traf3	Betweenness: 1950.7416
141	Lipc	Degree: 21.0			141	Smad3	Betweenness: 1933.7343
142	Fyn	Degree: 21.0			142	Nsd2	Betweenness: 1897.5614
143	Smad1	Degree: 21.0			143	Hsp90ab1	Betweenness: 1869.9479
144	Polr2a	Degree: 21.0			144	Smad2	Betweenness: 1860.0797
145	Ahi1	Degree: 20.0			145	Lrrk2	Betweenness: 1859.4056
146	Actg1	Degree: 20.0			146	Gnb1	Betweenness: 1846.4666
147	Cdc42	Degree: 20.0			147	Ranbp2	Betweenness: 1828.3043
148	Cdkn1a	Degree: 20.0			148	L3mbtl2	Betweenness: 1811.9712
149	Socs1	Degree: 20.0			149	Pkm	Betweenness: 1808.0703
150	Btrc	Degree: 20.0			150	Ppp2ca	Betweenness: 1791.6605
151	Runx2	Degree: 20.0			151	Arrb1	Betweenness: 1789.9744
152	Daxx	Degree: 20.0			152	Jak2	Betweenness: 1788.4142
153	Kit	Degree: 20.0			153	Ar	Betweenness: 1780.1587
154	Smad4	Degree: 20.0			154	Irs1	Betweenness: 1765.6757
155	Ncor1	Degree: 20.0			155	Crk	Betweenness: 1743.5765
156	Rbbp4	Degree: 20.0			156	Map3k7	Betweenness: 1741.6857
157	Hist1h4m	Degree: 19.0			157	Smad4	Betweenness: 1732.3087
158	Tlr4	Degree: 19.0			158	Itpr1	Betweenness: 1721.349
159	Top2a	Degree: 19.0			159	Egfr	Betweenness: 1719.5852
160	Hist1h4h	Degree: 19.0			160	Clock	Betweenness: 1701.5017
161	Arntl	Degree: 19.0			161	Park7	Betweenness: 1690.7922
162	Parp1	Degree: 19.0			162	Traf2	Betweenness: 1669.3271
163	Hist1h4i	Degree: 19.0			163	Dnm1	Betweenness: 1667.4661
164	Hist1h4f	Degree: 19.0			164	Arid1a	Betweenness: 1656.0431
165	Hist1h4d	Degree: 19.0			165	Snap25	Betweenness: 1654.57
166	Hist1h4c	Degree: 19.0			166	Per2	Betweenness: 1645.109
167	Hist1h4n	Degree: 19.0			167	Atp1a1	Betweenness: 1632.5526
168	Hist1h4k	Degree: 19.0			168	Rack1	Betweenness: 1608.6711
169	Hist1h4j	Degree: 19.0			169	Kdm1a	Betweenness: 1606.9524
170	Dnm1	Degree: 19.0			170	Tubb5	Betweenness: 1595.8848
171	Hist4h4	Degree: 19.0			171	Pax3	Betweenness: 1574.7397
172	Hist1h4b	Degree: 19.0			172	Eef1a1	Betweenness: 1553.9375
173	Hist1h4a	Degree: 19.0			173	Eef1a1-ps1	Betweenness: 1553.9375
174	H3f3a	Degree: 19.0			174	Cdh2	Betweenness: 1546.549
175	H3f3b	Degree: 19.0			175	Map2k1	Betweenness: 1542.7047
176	Hsp90aa1	Degree: 19.0			176	Daxx	Betweenness: 1537.8403
177	Inpp5d	Degree: 19.0			177	Cttn	Betweenness: 1536.7065
178	Lyn	Degree: 19.0			178	Med16	Betweenness: 1536.0331
179	Psen1	Degree: 19.0			179	Psen1	Betweenness: 1531.1134
180	Hist2h4	Degree: 19.0			180	Smarce1	Betweenness: 1530.4636
181	Lbr	Degree: 19.0			181	Dync1h1	Betweenness: 1527.253
182	Arid1a	Degree: 19.0			182	Ap2b1	Betweenness: 1507.464
183	Rnf41	Degree: 19.0			183	Cry1	Betweenness: 1499.0814
184	Traf3	Degree: 18.0			184	Nf1	Betweenness: 1492.129
185	Rbbp7	Degree: 18.0			185	Ptk2b	Betweenness: 1491.3145
186	Ywhaq	Degree: 18.0			186	Btk	Betweenness: 1488.0692
187	Cul1	Degree: 18.0			187	Mapk14	Betweenness: 1479.5803
188	Rhoa	Degree: 18.0			188	Eloc	Betweenness: 1470.6566
189	Cops2	Degree: 18.0			189	Cdkn1a	Betweenness: 1458.3917
190	Nr0b1	Degree: 18.0			190	Cul1	Betweenness: 1452.1467
191	Cav1	Degree: 18.0			191	Lef1	Betweenness: 1440.4459
192	Dlg1	Degree: 18.0			192	Pias1	Betweenness: 1434.4491
193	Cry1	Degree: 18.0			193	Hsp90aa1	Betweenness: 1430.1836
194	Esr1	Degree: 18.0			194	Fbxw7	Betweenness: 1415.9443
195	Eef1a1	Degree: 18.0			195	Cdk2	Betweenness: 1407.7207
196	Gata1	Degree: 18.0			196	Sirt2	Betweenness: 1406.3702
197	Fos	Degree: 18.0			197	Uvrag	Betweenness: 1397.2689
198	Ep400	Degree: 18.0			198	Rnf41	Betweenness: 1366.5013
199	Mta1	Degree: 18.0			199	Flna	Betweenness: 1358.1086
200	Wwtr1	Degree: 18.0			200	Hif1a	Betweenness: 1355.5177
201	Kdm1a	Degree: 18.0			201	Yy1	Betweenness: 1350.0297
202	Eef1a1-ps1	Degree: 18.0			202	Dact2	Betweenness: 1348.5737
203	Tjp1	Degree: 17.0			203	Nr3c1	Betweenness: 1345.9006
204	Vamp2	Degree: 17.0			204	Ywhaq	Betweenness: 1338.1896
205	Yy1	Degree: 17.0			205	Mta1	Betweenness: 1337.9609
206	Mapk14	Degree: 17.0			206	Inpp5d	Betweenness: 1329.5957
207	Kdm2b	Degree: 17.0			207	Smarca2	Betweenness: 1314.2076
208	Raf1	Degree: 17.0			208	Ruvbl2	Betweenness: 1310.1727
209	Cdkn1b	Degree: 17.0			209	Ogt	Betweenness: 1297.6498
210	Ar	Degree: 17.0			210	Btrc	Betweenness: 1287.0621
211	Camk2a	Degree: 17.0			211	Dvl2	Betweenness: 1285.85
212	Csf1r	Degree: 17.0			212	Carm1	Betweenness: 1274.8016
213	Pik3cb	Degree: 17.0			213	Top2a	Betweenness: 1272.6215
214	Irak1	Degree: 17.0			214	Men1	Betweenness: 1267.4807
215	Wdr5	Degree: 17.0			215	Ercc3	Betweenness: 1265.3464
216	Itpr1	Degree: 17.0			216	Kat2b	Betweenness: 1263.073
217	Jarid2	Degree: 17.0			217	Camk2a	Betweenness: 1262.1084
218	Nedd4	Degree: 17.0			218	Rpgrip1l	Betweenness: 1257.4736
219	Nfe2l2	Degree: 17.0			219	Eno1	Betweenness: 1249.6132
220	Mybbp1a	Degree: 17.0			220	Eno1b	Betweenness: 1249.6132
221	Pak1	Degree: 17.0			221	Ppia	Betweenness: 1245.7822
222	Pml	Degree: 17.0			222	Rai14	Betweenness: 1231.2626
223	Pparg	Degree: 17.0			223	Lmo2	Betweenness: 1228.061
224	Ppp2ca	Degree: 17.0			224	Polr2b	Betweenness: 1215.5828
225	Smarca5	Degree: 17.0			225	Gtf2e1	Betweenness: 1208.6627
226	Sp1	Degree: 17.0			226	Ctcf	Betweenness: 1207.0299
227	Plcg2	Degree: 17.0			227	Ehmt2	Betweenness: 1206.7258
228	Vim	Degree: 16.0			228	Pabpc1	Betweenness: 1167.5006
229	Tubb5	Degree: 16.0			229	Rps6ka3	Betweenness: 1162.8296
230	Mapk8	Degree: 16.0			230	Rbm39	Betweenness: 1144.6332
231	Abi1	Degree: 16.0			231	Tal1	Betweenness: 1138.965
232	Atf4	Degree: 16.0			232	Nkx2-5	Betweenness: 1117.414
233	Suz12	Degree: 16.0			233	Pura	Betweenness: 1103.6228
234	Cdh2	Degree: 16.0			234	Sfpq	Betweenness: 1102.6156
235	Dlg3	Degree: 16.0			235	Sptbn1	Betweenness: 1101.2686
236	Casp7	Degree: 16.0			236	Gata6	Betweenness: 1098.5278
237	Dok1	Degree: 16.0			237	Mta2	Betweenness: 1097.505
238	Cyld	Degree: 16.0			238	Arntl	Betweenness: 1085.6321
239	Dvl2	Degree: 16.0			239	Sh3gl2	Betweenness: 1078.5349
240	Egfr	Degree: 16.0			240	Cbx1	Betweenness: 1063.4121
241	Nr3c1	Degree: 16.0			241	Ccnd1	Betweenness: 1061.0226
242	Itch	Degree: 16.0			242	Rbbp4	Betweenness: 1060.3326
243	Smad2	Degree: 16.0			243	Cdk6	Betweenness: 1051.4314
244	Cblb	Degree: 16.0			244	Vcl	Betweenness: 1050.7356
245	Mapt	Degree: 16.0			245	Irak1	Betweenness: 1050.0571
246	Ripk1	Degree: 16.0			246	Rps3	Betweenness: 1047.2747
247	Dact2	Degree: 15.0			247	Dnmt1	Betweenness: 1046.5876
248	Tsg101	Degree: 15.0			248	Id3	Betweenness: 1044.7229
249	Ywhah	Degree: 15.0			249	Amotl2	Betweenness: 1036.478
250	Zfp42	Degree: 15.0			250	Mks1	Betweenness: 1032.8181
251	Map3k1	Degree: 15.0			251	Creb1	Betweenness: 1027.6333
252	Ppp2r1a	Degree: 15.0			252	Phc1	Betweenness: 1026.7181
253	Fbxw7	Degree: 15.0			253	Ep400	Betweenness: 1024.2767
254	Abl1	Degree: 15.0			254	Tardbp	Betweenness: 1021.9227
255	Ccnb1	Degree: 15.0			255	Mapt	Betweenness: 1017.6029
256	Cdh1	Degree: 15.0			256	Actn4	Betweenness: 1017.5365
257	Socs3	Degree: 15.0			257	Ncl	Betweenness: 1015.7621
258	Creb1	Degree: 15.0			258	Ripk1	Betweenness: 1010.15875
259	Cbx1	Degree: 15.0			259	Srsf1	Betweenness: 1003.92145
260	Dab2	Degree: 15.0			260	Set	Betweenness: 997.8399
261	Gata4	Degree: 15.0			261	Mapk8	Betweenness: 983.46375
262	Hspa9	Degree: 15.0			262	Vamp2	Betweenness: 981.11395
263	Ikbkb	Degree: 15.0			263	Becn1	Betweenness: 980.63696
264	Smad3	Degree: 15.0			264	Cops5	Betweenness: 978.01544
265	Arrb2	Degree: 15.0			265	Cbx5	Betweenness: 976.4611
266	Med16	Degree: 15.0			266	Ssbp3	Betweenness: 973.6204
267	Prkce	Degree: 15.0			267	Csf1r	Betweenness: 968.0947
268	Khdrbs1	Degree: 15.0			268	Prnp	Betweenness: 966.58405
269	Nacc1	Degree: 15.0			269	Dlg1	Betweenness: 966.08704
270	Ube2n	Degree: 15.0			270	Mapk3	Betweenness: 954.95233
271	Stx1a	Degree: 15.0			271	Kif5b	Betweenness: 954.5819
272	Tcf12	Degree: 14.0			272	Hdac5	Betweenness: 947.83936
273	Traf1	Degree: 14.0			273	Gab2	Betweenness: 934.8136
274	Ikzf1	Degree: 14.0			274	Agap2	Betweenness: 928.6468
275	Map2k1	Degree: 14.0			275	Smarca5	Betweenness: 927.16205
276	Atad2	Degree: 14.0			276	Diaph1	Betweenness: 925.9152
277	Ssbp3	Degree: 14.0			277	Tcp1	Betweenness: 925.0023
278	Ehmt2	Degree: 14.0			278	Nfe2l2	Betweenness: 924.9205
279	Rbx1	Degree: 14.0			279	Ccnb1	Betweenness: 921.8643
280	Pias1	Degree: 14.0			280	Ruvbl1	Betweenness: 921.43427
281	Dvl1	Degree: 14.0			281	Phb2	Betweenness: 921.25116
282	Smarce1	Degree: 14.0			282	Cdkn1b	Betweenness: 920.8158
283	Tle6	Degree: 14.0			283	Plec	Betweenness: 919.3743
284	Gnb1	Degree: 14.0			284	Enah	Betweenness: 916.6771
285	Ptk2	Degree: 14.0			285	Tle6	Betweenness: 916.12915
286	H2afx	Degree: 14.0			286	Rhoa	Betweenness: 913.20337
287	Gria2	Degree: 14.0			287	Hist1h4a	Betweenness: 903.212
288	Grin2a	Degree: 14.0			288	Hist1h4b	Betweenness: 903.212
289	Insr	Degree: 14.0			289	Hist4h4	Betweenness: 903.212
290	Irs1	Degree: 14.0			290	Hist1h4j	Betweenness: 903.212
291	Cers2	Degree: 14.0			291	Hist1h4k	Betweenness: 903.212
292	Smad7	Degree: 14.0			292	Hist1h4n	Betweenness: 903.212
293	Pax3	Degree: 14.0			293	Hist1h4c	Betweenness: 903.212
294	Pura	Degree: 14.0			294	Hist1h4d	Betweenness: 903.212
295	Kat2b	Degree: 14.0			295	Hist1h4f	Betweenness: 903.212
296	Plcg1	Degree: 14.0			296	Hist1h4i	Betweenness: 903.212
297	Smarcd1	Degree: 14.0			297	Hist2h4	Betweenness: 903.212
298	Ruvbl2	Degree: 14.0			298	Hist1h4h	Betweenness: 903.212
299	Wdtc1	Degree: 14.0			299	Hist1h4m	Betweenness: 903.212
300	Lin7c	Degree: 13.0			300	Prkce	Betweenness: 896.25323
301	Tnfrsf1a	Degree: 13.0			301	Cdh1	Betweenness: 890.30597
302	Dlg2	Degree: 13.0			302	Smad7	Betweenness: 885.3191
303	Csnk1e	Degree: 13.0			303	Capza2	Betweenness: 885.1818
304	Cops5	Degree: 13.0			304	Ppp1cb	Betweenness: 884.75323
305	Nsd2	Degree: 13.0			305	Prkcz	Betweenness: 882.7448
306	Desi1	Degree: 13.0			306	Actn1	Betweenness: 876.7206
307	Bmi1	Degree: 13.0			307	Cltc	Betweenness: 867.5417
308	Dnmt1	Degree: 13.0			308	Snca	Betweenness: 867.5059
309	Cttn	Degree: 13.0			309	Cdk4	Betweenness: 867.36536
310	Becn1	Degree: 13.0			310	Hspa9	Betweenness: 864.3131
311	Eno1	Degree: 13.0			311	Trp53bp1	Betweenness: 864.0159
312	Hdac6	Degree: 13.0			312	Csnk1e	Betweenness: 853.58795
313	Kmt2d	Degree: 13.0			313	Cyld	Betweenness: 849.9103
314	Gria1	Degree: 13.0			314	Csnk2a1	Betweenness: 846.8601
315	Hspd1	Degree: 13.0			315	Pin1	Betweenness: 846.81555
316	Lef1	Degree: 13.0			316	Rpl28	Betweenness: 846.6214
317	Mbd3	Degree: 13.0			317	Nphs2	Betweenness: 842.1376
318	Ncl	Degree: 13.0			318	Numb	Betweenness: 831.88617
319	Eno1b	Degree: 13.0			319	Lin7c	Betweenness: 831.52277
320	Cep290	Degree: 13.0			320	Yap1	Betweenness: 831.3218
321	Pkm	Degree: 13.0			321	Gria2	Betweenness: 831.3153
322	Smurf2	Degree: 13.0			322	Nr5a1	Betweenness: 827.9168
323	Ndel1	Degree: 13.0			323	Rps6	Betweenness: 814.00104
324	Nedd4l	Degree: 13.0			324	LOC105244208	Betweenness: 814.00104
325	Smarcb1	Degree: 13.0			325	Cops2	Betweenness: 807.86273
326	Sptan1	Degree: 13.0			326	Synj1	Betweenness: 807.2928
327	Tgfbr1	Degree: 13.0			327	Ikbkb	Betweenness: 806.1508
328	Vcl	Degree: 12.0			328	Plcg1	Betweenness: 793.5203
329	Yap1	Degree: 12.0			329	Notch1	Betweenness: 788.433
330	Smc1a	Degree: 12.0			330	Grip1	Betweenness: 780.97375
331	Tlx3	Degree: 12.0			331	Suz12	Betweenness: 780.81726
332	Ogt	Degree: 12.0			332	Rbbp7	Betweenness: 776.6913
333	Iqgap1	Degree: 12.0			333	Grin2a	Betweenness: 773.41003
334	Atp1a1	Degree: 12.0			334	Gata1	Betweenness: 769.1855
335	Cdk6	Degree: 12.0			335	Isg15	Betweenness: 768.081
336	Patj	Degree: 12.0			336	Psmd1	Betweenness: 751.28845
337	App	Degree: 12.0			337	Mcm3	Betweenness: 750.9238
338	Dync1i1	Degree: 12.0			338	H2afx	Betweenness: 748.1418
339	Csnk2a1	Degree: 12.0			339	Mcm7	Betweenness: 739.05096
340	Sh3kbp1	Degree: 12.0			340	Ptges3	Betweenness: 737.3857
341	E2f1	Degree: 12.0			341	Ldha	Betweenness: 737.25244
342	Phc1	Degree: 12.0			342	Capza1	Betweenness: 735.31476
343	Gab2	Degree: 12.0			343	Smurf2	Betweenness: 731.42615
344	Ptpn6	Degree: 12.0			344	Lbr	Betweenness: 730.4811
345	Hif1a	Degree: 12.0			345	Smc3	Betweenness: 730.34564
346	Hoxa2	Degree: 12.0			346	Smurf1	Betweenness: 729.71387
347	Id3	Degree: 12.0			347	Ybx3	Betweenness: 728.54083
348	Sumo2	Degree: 12.0			348	Map2k2	Betweenness: 727.4715
349	Mbp	Degree: 12.0			349	Ctbp1	Betweenness: 726.7691
350	Mcl1	Degree: 12.0			350	Tbk1	Betweenness: 726.7095
351	Mef2c	Degree: 12.0			351	Sptan1	Betweenness: 726.0489
352	Notch1	Degree: 12.0			352	Hdac6	Betweenness: 723.91724
353	Nck1	Degree: 12.0			353	Map3k1	Betweenness: 717.4828
354	Nfkb1	Degree: 12.0			354	Mbp	Betweenness: 714.92993
355	Pdcd6ip	Degree: 12.0			355	Epop	Betweenness: 711.5991
356	Prkaca	Degree: 12.0			356	Hnrnpa1	Betweenness: 711.32635
357	Lin28a	Degree: 12.0			357	H3f3b	Betweenness: 710.2093
358	Stat1	Degree: 12.0			358	H3f3a	Betweenness: 710.2093
359	Syk	Degree: 12.0			359	Ikzf1	Betweenness: 709.68616
360	Snca	Degree: 12.0			360	Braf	Betweenness: 707.1248
361	Sptbn1	Degree: 12.0			361	Pou2f1	Betweenness: 706.8554
362	Trim24	Degree: 11.0			362	Smarcb1	Betweenness: 691.6847
363	Ubtf	Degree: 11.0			363	Mcl1	Betweenness: 691.2743
364	Was	Degree: 11.0			364	Plcg2	Betweenness: 689.9437
365	Baz1b	Degree: 11.0			365	Nbr1	Betweenness: 687.9905
366	Tnfaip3	Degree: 11.0			366	Ubtf	Betweenness: 677.75696
367	Pcgf2	Degree: 11.0			367	Cep290	Betweenness: 677.63385
368	Sharpin	Degree: 11.0			368	Tnfaip3	Betweenness: 677.27814
369	Mapk3	Degree: 11.0			369	Stx1a	Betweenness: 677.10486
370	Nr5a1	Degree: 11.0			370	Mitf	Betweenness: 677.04724
371	Homer1	Degree: 11.0			371	Hdac4	Betweenness: 670.4476
372	Foxl2	Degree: 11.0			372	Krt1	Betweenness: 665.655
373	Rps3	Degree: 11.0			373	Hnrnpd	Betweenness: 661.2657
374	Eif3b	Degree: 11.0			374	Bach1	Betweenness: 656.84796
375	Sfpq	Degree: 11.0			375	Dnm2	Betweenness: 655.91785
376	Rif1	Degree: 11.0			376	Dvl1	Betweenness: 655.7083
377	Bad	Degree: 11.0			377	Bax	Betweenness: 653.768
378	Bax	Degree: 11.0			378	E2f1	Betweenness: 653.2589
379	Apc	Degree: 11.0			379	Ptk2	Betweenness: 653.1117
380	Birc3	Degree: 11.0			380	Ncstn	Betweenness: 653.1009
381	Grip1	Degree: 11.0			381	Ptpn6	Betweenness: 649.78094
382	Diaph1	Degree: 11.0			382	Hnrnpu	Betweenness: 649.1794
383	Dync1h1	Degree: 11.0			383	Bcr	Betweenness: 641.69403
384	Cited4	Degree: 11.0			384	Kpna2	Betweenness: 641.5347
385	Rybp	Degree: 11.0			385	Vav1	Betweenness: 640.4775
386	Prmt1	Degree: 11.0			386	Gli2	Betweenness: 636.9513
387	Ephb2	Degree: 11.0			387	Gadd45a	Betweenness: 636.4489
388	Carm1	Degree: 11.0			388	Raf1	Betweenness: 633.3699
389	Dact1	Degree: 11.0			389	Macf1	Betweenness: 632.31555
390	Krt1	Degree: 11.0			390	Cyfip1	Betweenness: 630.6332
391	Aph1b	Degree: 11.0			391	Dctn1	Betweenness: 630.25635
392	Hdac4	Degree: 11.0			392	Skil	Betweenness: 629.29645
393	Myh9	Degree: 11.0			393	Rpl4	Betweenness: 626.9186
394	Ncoa2	Degree: 11.0			394	Sh3kbp1	Betweenness: 626.6983
395	Numb	Degree: 11.0			395	Tln1	Betweenness: 626.66296
396	Igbp1	Degree: 11.0			396	Ahi1	Betweenness: 623.621
397	Bhlhe41	Degree: 11.0			397	Zfp110	Betweenness: 620.88434
398	Ppargc1a	Degree: 11.0			398	Flii	Betweenness: 616.83997
399	Sh3gl2	Degree: 11.0			399	Stat1	Betweenness: 616.2242
400	Aph1a	Degree: 11.0			400	Cers2	Betweenness: 610.9775
401	Dpf2	Degree: 11.0			401	Mef2c	Betweenness: 610.93134
402	Smarcd3	Degree: 11.0			402	Fyb	Betweenness: 608.9721
403	Gapdh-ps15	Degree: 10.0			403	Insr	Betweenness: 601.9133
404	Arid1b	Degree: 10.0			404	Cav1	Betweenness: 598.416
405	Ctr9	Degree: 10.0			405	Tlx3	Betweenness: 598.3835
406	Ash2l	Degree: 10.0			406	Itch	Betweenness: 598.1927
407	Prmt5	Degree: 10.0			407	Casp8	Betweenness: 597.8122
408	Homer2	Degree: 10.0			408	Prkcb	Betweenness: 593.76086
409	Plekhg5	Degree: 10.0			409	Wdr5	Betweenness: 593.1378
410	Nono	Degree: 10.0			410	Nrip1	Betweenness: 591.9287
411	Xiap	Degree: 10.0			411	Bmi1	Betweenness: 591.01685
412	Grk2	Degree: 10.0			412	Zfp42	Betweenness: 589.89087
413	Cdkn2a	Degree: 10.0			413	Smarcc1	Betweenness: 589.73926
414	Cit	Degree: 10.0			414	Zmym2	Betweenness: 586.41876
415	Camk2b	Degree: 10.0			415	Pak1	Betweenness: 581.22754
416	Arhgef7	Degree: 10.0			416	Arhgap1	Betweenness: 578.0813
417	Phc2	Degree: 10.0			417	Rnf123	Betweenness: 563.6171
418	Dnmt3a	Degree: 10.0			418	Mpdz	Betweenness: 561.0202
419	Dok2	Degree: 10.0			419	Rplp0	Betweenness: 557.5665
420	Cryab	Degree: 10.0			420	Slc25a5	Betweenness: 555.5079
421	Smc3	Degree: 10.0			421	Hdac7	Betweenness: 555.3881
422	Ctbp1	Degree: 10.0			422	Nfkb2	Betweenness: 553.7652
423	Fzr1	Degree: 10.0			423	Scnn1b	Betweenness: 552.18225
424	Hras	Degree: 10.0			424	Eif3f	Betweenness: 548.1956
425	Ruvbl1	Degree: 10.0			425	Brd7	Betweenness: 544.24774
426	Sall1	Degree: 10.0			426	Igbp1	Betweenness: 543.5224
427	Eef2	Degree: 10.0			427	Usp9x	Betweenness: 543.1192
428	Enah	Degree: 10.0			428	Uchl1	Betweenness: 541.0457
429	Gapdh	Degree: 10.0			429	Ncoa2	Betweenness: 539.0525
430	Kat2a	Degree: 10.0			430	Kdm2b	Betweenness: 538.3619
431	Actn4	Degree: 10.0			431	Kif5a	Betweenness: 538.2192
432	Kif5b	Degree: 10.0			432	Abl1	Betweenness: 537.02203
433	Kif5c	Degree: 10.0			433	Eef1g	Betweenness: 532.15686
434	Itgb1	Degree: 10.0			434	Hnrnpk	Betweenness: 531.29443
435	Ehmt1	Degree: 10.0			435	Nfkb1	Betweenness: 528.1611
436	Rbm39	Degree: 10.0			436	Nr0b1	Betweenness: 527.7321
437	Ksr1	Degree: 10.0			437	Pcgf2	Betweenness: 527.46094
438	Map1b	Degree: 10.0			438	Nfatc1	Betweenness: 523.0076
439	Mcm7	Degree: 10.0			439	Syk	Betweenness: 521.642
440	Pias2	Degree: 10.0			440	Usp8	Betweenness: 521.13055
441	Mpdz	Degree: 10.0			441	Calr	Betweenness: 515.0199
442	Mtf2	Degree: 10.0			442	Kpnb1	Betweenness: 514.8604
443	Gps1	Degree: 10.0			443	Gtf2b	Betweenness: 513.7771
444	Rbbp5	Degree: 10.0			444	Jarid2	Betweenness: 513.1344
445	Nkx2-5	Degree: 10.0			445	Smarcd1	Betweenness: 512.3601
446	Pabpc1	Degree: 10.0			446	Nsf	Betweenness: 507.30832
447	Dmap1	Degree: 10.0			447	Ctnna1	Betweenness: 506.61545
448	Plec	Degree: 10.0			448	Actn2	Betweenness: 505.9654
449	Rnf123	Degree: 10.0			449	Homer2	Betweenness: 505.871
450	Ppp1cb	Degree: 10.0			450	Rpl5	Betweenness: 505.13168
451	Ppp3ca	Degree: 10.0			451	Trim24	Betweenness: 505.1129
452	Cltc	Degree: 10.0			452	Patj	Betweenness: 504.54526
453	Ighmbp2	Degree: 10.0			453	Ephb2	Betweenness: 499.84607
454	Trrap	Degree: 10.0			454	Eif3b	Betweenness: 498.92026
455	Gtf2e2	Degree: 10.0			455	Sumo2	Betweenness: 498.86926
456	Sorbs2	Degree: 9.0			456	Dact1	Betweenness: 496.04865
457	Gatad2a	Degree: 9.0			457	Nono	Betweenness: 494.9676
458	Ccnb1ip1	Degree: 9.0			458	Hipk2	Betweenness: 492.925
459	Tcp1	Degree: 9.0			459	Ccar1	Betweenness: 492.88422
460	Tuba1b	Degree: 9.0			460	Tubb2b	Betweenness: 490.96478
461	Ecsit	Degree: 9.0			461	Huwe1	Betweenness: 490.45792
462	Prdm16	Degree: 9.0			462	Dynll1	Betweenness: 489.8779
463	Hnrnpu	Degree: 9.0			463	Ash2l	Betweenness: 489.63394
464	Nrip1	Degree: 9.0			464	Dok1	Betweenness: 488.6285
465	Ercc8	Degree: 9.0			465	Trrap	Betweenness: 488.16397
466	Hist1h1c	Degree: 9.0			466	Kif5c	Betweenness: 486.77774
467	Atm	Degree: 9.0			467	Gtf2e2	Betweenness: 485.8469
468	Atp5b	Degree: 9.0			468	Traf1	Betweenness: 485.35666
469	Bach1	Degree: 9.0			469	Erbin	Betweenness: 484.17966
470	Bcl10	Degree: 9.0			470	Sharpin	Betweenness: 480.71884
471	Tax1bp1	Degree: 9.0			471	Prkaca	Betweenness: 478.7528
472	Rps6kb1	Degree: 9.0			472	Rplp1	Betweenness: 477.18762
473	Rnf31	Degree: 9.0			473	Camk2d	Betweenness: 476.58463
474	Alx4	Degree: 9.0			474	Tuba4a	Betweenness: 469.92468
475	Krt5	Degree: 9.0			475	Ywhah	Betweenness: 468.32364
476	Cdk5	Degree: 9.0			476	Setdb1	Betweenness: 468.07486
477	Bmpr2	Degree: 9.0			477	Gapdh	Betweenness: 462.42636
478	Rps6ka3	Degree: 9.0			478	Gapdh-ps15	Betweenness: 462.42636
479	Calr	Degree: 9.0			479	Ndel1	Betweenness: 462.23135
480	Capzb	Degree: 9.0			480	Ntrk2	Betweenness: 459.4932
481	Capza2	Degree: 9.0			481	Zfp292	Betweenness: 459.10547
482	Runx1t1	Degree: 9.0			482	Trim32	Betweenness: 458.6862
483	Ctcf	Degree: 9.0			483	Smc1a	Betweenness: 458.60977
484	Ctbp2	Degree: 9.0			484	Hist1h3a	Betweenness: 456.67554
485	Ptges3	Degree: 9.0			485	Hist1h3h	Betweenness: 456.67554
486	Pcbd1	Degree: 9.0			486	Hist1h3i	Betweenness: 456.67554
487	Gadd45a	Degree: 9.0			487	Hist1h3g	Betweenness: 456.67554
488	Actl6a	Degree: 9.0			488	Ybx1	Betweenness: 452.21176
489	Gtf2e1	Degree: 9.0			489	Hspa2	Betweenness: 452.12375
490	Park7	Degree: 9.0			490	Pik3r2	Betweenness: 451.3133
491	Hdac5	Degree: 9.0			491	Cit	Betweenness: 449.91705
492	Hells	Degree: 9.0			492	Aes	Betweenness: 445.8244
493	Nr4a1	Degree: 9.0			493	Ctbp2	Betweenness: 444.82764
494	Zmym2	Degree: 9.0			494	Kmt2d	Betweenness: 444.34314
495	Rack1	Degree: 9.0			495	Rps18	Betweenness: 443.86203
496	Rai14	Degree: 9.0			496	Psmc5	Betweenness: 442.36392
497	Kif5a	Degree: 9.0			497	Nedd4l	Betweenness: 439.4913
498	Ldha	Degree: 9.0			498	Ncor2	Betweenness: 436.917
499	Msx1	Degree: 9.0			499	Rangap1	Betweenness: 435.97592
500	Men1	Degree: 9.0			500	Irf4	Betweenness: 431.83682
501	Uhrf1	Degree: 9.0			501	Gria1	Betweenness: 430.82626
502	Myo5a	Degree: 9.0			502	Nckap1	Betweenness: 428.34784
503	Nf1	Degree: 9.0			503	Id2	Betweenness: 427.07065
504	Nefl	Degree: 9.0			504	Rpa1	Betweenness: 426.88516
505	Rad21	Degree: 9.0			505	Msx1	Betweenness: 425.66708
506	Ranbp2	Degree: 9.0			506	Cops8	Betweenness: 425.10825
507	Nsf	Degree: 9.0			507	Anxa2	Betweenness: 424.69092
508	Ntrk2	Degree: 9.0			508	Homer1	Betweenness: 424.28232
509	Orc2	Degree: 9.0			509	Pten	Betweenness: 423.68057
510	Agap2	Degree: 9.0			510	Rbx1	Betweenness: 422.20395
511	Psmc5	Degree: 9.0			511	Ccne1	Betweenness: 421.63052
512	Hdac9	Degree: 9.0			512	Fmr1	Betweenness: 416.94846
513	Ptk2b	Degree: 9.0			513	Dnajb6	Betweenness: 416.0388
514	Ube2d3	Degree: 9.0			514	Ppargc1a	Betweenness: 412.15765
515	Pik3ca	Degree: 9.0			515	Actc1	Betweenness: 410.7935
516	Prkcz	Degree: 9.0			516	Eef1b2	Betweenness: 408.81204
517	Usp8	Degree: 9.0			517	Mcm6	Betweenness: 408.61588
518	Zfp281	Degree: 9.0			518	Hras	Betweenness: 407.27432
519	Ring1	Degree: 9.0			519	Arrb2	Betweenness: 403.34937
520	Stat5a	Degree: 9.0			520	Atad3a	Betweenness: 402.15158
521	Eef1g	Degree: 9.0			521	Plk1	Betweenness: 400.60602
522	Leo1	Degree: 9.0			522	Prdm16	Betweenness: 399.23514
523	Smarcc2	Degree: 9.0			523	Tnk2	Betweenness: 398.94238
524	Rpl4	Degree: 8.0			524	Ube2d3	Betweenness: 398.52048
525	Ulk1	Degree: 8.0			525	Dmrt2	Betweenness: 397.4681
526	Tpm1	Degree: 8.0			526	Neurod1	Betweenness: 395.5727
527	Tnfrsf4	Degree: 8.0			527	Cryab	Betweenness: 395.10785
528	LOC105244208	Degree: 8.0			528	Gsn	Betweenness: 391.95395
529	Uchl1	Degree: 8.0			529	Tcf12	Betweenness: 390.1973
530	Map2k2	Degree: 8.0			530	Eef2	Betweenness: 389.6326
531	Amot	Degree: 8.0			531	Nck1	Betweenness: 388.42572
532	Ap2b1	Degree: 8.0			532	Phc2	Betweenness: 386.0992
533	Atp5a1	Degree: 8.0			533	Pik3cb	Betweenness: 382.98218
534	Phb2	Degree: 8.0			534	Bhlhe41	Betweenness: 380.97223
535	Ppia	Degree: 8.0			535	Baz1b	Betweenness: 379.939
536	Aldoa	Degree: 8.0			536	Xpo1	Betweenness: 379.036
537	Bcr	Degree: 8.0			537	Tubg1	Betweenness: 378.93805
538	Klf5	Degree: 8.0			538	Tgfbr1	Betweenness: 377.92883
539	Anxa2	Degree: 8.0			539	Prkca	Betweenness: 375.149
540	Nphp3	Degree: 8.0			540	Smarcc2	Betweenness: 372.70242
541	Ccnd3	Degree: 8.0			541	Hcfc1	Betweenness: 372.24023
542	Dnmt3b	Degree: 8.0			542	Hnrnpm	Betweenness: 368.87744
543	Cct2	Degree: 8.0			543	Ddb1	Betweenness: 367.88742
544	Dctn1	Degree: 8.0			544	Nxf1	Betweenness: 366.80392
545	Erbb2	Degree: 8.0			545	Trim71	Betweenness: 365.16858
546	Ybx3	Degree: 8.0			546	Dync1i1	Betweenness: 364.7106
547	Mtor	Degree: 8.0			547	Actr3	Betweenness: 363.30466
548	Arhgap32	Degree: 8.0			548	Ppp2cb	Betweenness: 360.5491
549	Gnao1	Degree: 8.0			549	Atp5c1	Betweenness: 356.141
550	Eps8	Degree: 8.0			550	Myh9	Betweenness: 354.2537
551	Eps15	Degree: 8.0			551	Nefl	Betweenness: 353.31317
552	Erbin	Degree: 8.0			552	Klf5	Betweenness: 352.90793
553	Ncstn	Degree: 8.0			553	Cdh5	Betweenness: 352.0714
554	Hcfc1	Degree: 8.0			554	Orc2	Betweenness: 351.08728
555	Smurf1	Degree: 8.0			555	Nacc1	Betweenness: 350.19705
556	Hgs	Degree: 8.0			556	Pfn1	Betweenness: 348.92667
557	Hipk2	Degree: 8.0			557	Tle1	Betweenness: 347.92282
558	Aes	Degree: 8.0			558	Hira	Betweenness: 347.21677
559	Grm1	Degree: 8.0			559	Rad21	Betweenness: 346.95816
560	Mta3	Degree: 8.0			560	Arhgdia	Betweenness: 345.44785
561	Hspa2	Degree: 8.0			561	Ulk1	Betweenness: 343.8254
562	Id2	Degree: 8.0			562	Cited4	Betweenness: 342.73193
563	Kpnb1	Degree: 8.0			563	Atm	Betweenness: 341.63458
564	Irf4	Degree: 8.0			564	Map1b	Betweenness: 341.28857
565	Jak1	Degree: 8.0			565	Hist1h1c	Betweenness: 338.5649
566	Hnrnpm	Degree: 8.0			566	Capzb	Betweenness: 338.0939
567	Krt10	Degree: 8.0			567	Myog	Betweenness: 338.01212
568	Krt17	Degree: 8.0			568	Dmap1	Betweenness: 337.9856
569	Flna	Degree: 8.0			569	Exoc4	Betweenness: 336.5352
570	Myog	Degree: 8.0			570	Ercc8	Betweenness: 333.25946
571	Nbr1	Degree: 8.0			571	Cdc42	Betweenness: 331.97623
572	Neurod1	Degree: 8.0			572	Mark2	Betweenness: 331.56995
573	Rps27a	Degree: 8.0			573	Tsg101	Betweenness: 329.08328
574	Pfn1	Degree: 8.0			574	Spata24	Betweenness: 325.98248
575	Pafah1b1	Degree: 8.0			575	Hist1h1a	Betweenness: 324.77014
576	Ube2d1	Degree: 8.0			576	Prkcg	Betweenness: 323.4942
577	Pten	Degree: 8.0			577	Matr3	Betweenness: 323.16028
578	Sirt2	Degree: 8.0			578	Sorbs2	Betweenness: 320.61453
579	Pik3r2	Degree: 8.0			579	Pcbp1	Betweenness: 318.75446
580	Hist1h1a	Degree: 8.0			580	Apex1	Betweenness: 318.43546
581	Prkcg	Degree: 8.0			581	Dnmt3a	Betweenness: 318.38596
582	Prkcb	Degree: 8.0			582	Foxp1	Betweenness: 317.77
583	Pkd2	Degree: 8.0			583	Psmc1	Betweenness: 317.01102
584	Pou2f1	Degree: 8.0			584	Sap130	Betweenness: 315.77713
585	Setdb1	Degree: 8.0			585	Rpl11	Betweenness: 315.42334
586	Ppp2cb	Degree: 8.0			586	App	Betweenness: 315.3663
587	Exoc4	Degree: 8.0			587	Hgs	Betweenness: 313.49484
588	Rlim	Degree: 8.0			588	Eif4a1	Betweenness: 312.9747
589	Pbrm1	Degree: 8.0			589	Mysm1	Betweenness: 312.5083
590	Rpl28	Degree: 8.0			590	Slc25a3	Betweenness: 311.49954
591	Gatad2b	Degree: 8.0			591	Aldoa	Betweenness: 311.2153
592	Pias3	Degree: 8.0			592	Pias2	Betweenness: 309.31287
593	Syn1	Degree: 8.0			593	Tuba1b	Betweenness: 308.90634
594	Rps6	Degree: 8.0			594	Atad2	Betweenness: 307.79965
595	Polr2b	Degree: 8.0			595	Map3k5	Betweenness: 306.80518
596	Sox8	Degree: 8.0			596	Grk2	Betweenness: 305.76312
597	Sp3	Degree: 8.0			597	Tab2	Betweenness: 305.7203
598	Fus	Degree: 8.0			598	Prmt1	Betweenness: 304.37512
599	Timeless	Degree: 7.0			599	Ntrk1	Betweenness: 300.93216
600	Gsk3a	Degree: 7.0			600	Otub1	Betweenness: 300.13522
601	Usp9x	Degree: 7.0			601	Itgb1	Betweenness: 294.7588
602	Vav1	Degree: 7.0			602	Ksr1	Betweenness: 293.15796
603	Vhl	Degree: 7.0			603	Eif3a	Betweenness: 292.95807
604	Wdr1	Degree: 7.0			604	Lcp1	Betweenness: 292.79684
605	Ybx1	Degree: 7.0			605	Actr1a	Betweenness: 292.78806
606	Tle1	Degree: 7.0			606	Hmgb1	Betweenness: 291.43622
607	Nr2c1	Degree: 7.0			607	Gm21596	Betweenness: 291.43622
608	Hsp90b1	Degree: 7.0			608	Erlin2	Betweenness: 291.18573
609	Trpc4	Degree: 7.0			609	Atf4	Betweenness: 287.78757
610	Tuba4a	Degree: 7.0			610	Atxn2	Betweenness: 286.28574
611	Ubb	Degree: 7.0			611	Pla2g4a	Betweenness: 284.4969
612	Pin1	Degree: 7.0			612	Dbnl	Betweenness: 284.45728
613	Synj1	Degree: 7.0			613	Socs3	Betweenness: 284.23737
614	Zap70	Degree: 7.0			614	Polr1a	Betweenness: 283.9747
615	Fyb	Degree: 7.0			615	Hoxa2	Betweenness: 282.7318
616	Dnajb6	Degree: 7.0			616	Ccnb1ip1	Betweenness: 281.99713
617	Stk38	Degree: 7.0			617	Bcl2l11	Betweenness: 280.8721
618	Map3k5	Degree: 7.0			618	Ubb	Betweenness: 280.86035
619	Trp53bp1	Degree: 7.0			619	Tsc22d3	Betweenness: 280.60635
620	Med23	Degree: 7.0			620	Pbrm1	Betweenness: 278.57632
621	Psmd1	Degree: 7.0			621	Id1	Betweenness: 278.49396
622	Usp7	Degree: 7.0			622	Myb	Betweenness: 277.98508
623	Foxp1	Degree: 7.0			623	Aph1a	Betweenness: 277.40857
624	Nbn	Degree: 7.0			624	Aph1b	Betweenness: 277.40857
625	Camk2d	Degree: 7.0			625	Rpl7	Betweenness: 276.39606
626	Baiap2	Degree: 7.0			626	Abi1	Betweenness: 275.4262
627	Spata24	Degree: 7.0			627	Pkd2	Betweenness: 274.54477
628	Raver1	Degree: 7.0			628	Rif1	Betweenness: 274.01337
629	Keap1	Degree: 7.0			629	Hnrnph2	Betweenness: 273.59644
630	Zfp292	Degree: 7.0			630	Supt16	Betweenness: 272.9012
631	Ss18	Degree: 7.0			631	Ube2d1	Betweenness: 272.22815
632	Cbx8	Degree: 7.0			632	Hap1	Betweenness: 271.72943
633	Actn1	Degree: 7.0			633	Ap2a2	Betweenness: 268.8001
634	Hnrnpd	Degree: 7.0			634	Nr4a1	Betweenness: 267.9344
635	Braf	Degree: 7.0			635	Hnrnpf	Betweenness: 267.81833
636	Bcl2l1	Degree: 7.0			636	Cand1	Betweenness: 265.39133
637	Tet1	Degree: 7.0			637	Erbb2	Betweenness: 263.93686
638	Acta1	Degree: 7.0			638	Map2k7	Betweenness: 263.79843
639	Actn2	Degree: 7.0			639	Bcl10	Betweenness: 262.63608
640	Akt2	Degree: 7.0			640	Arhgef7	Betweenness: 261.9688
641	Slc25a5	Degree: 7.0			641	Syn1	Betweenness: 259.9976
642	Srsf1	Degree: 7.0			642	Psmc2	Betweenness: 259.9649
643	Atxn3	Degree: 7.0			643	Nup93	Betweenness: 256.80902
644	Nxf1	Degree: 7.0			644	Eef1a2	Betweenness: 255.38045
645	Ctnna1	Degree: 7.0			645	Keap1	Betweenness: 252.61363
646	Ccne1	Degree: 7.0			646	2022-09-02	Betweenness: 252.50339
647	Ccnd2	Degree: 7.0			647	Uhrf1	Betweenness: 251.84427
648	Usp2	Degree: 7.0			648	Eps8	Betweenness: 251.12999
649	Dnm2	Degree: 7.0			649	Tcf7l1	Betweenness: 250.99185
650	Dnmt3l	Degree: 7.0			650	Uba1	Betweenness: 250.11108
651	Mysm1	Degree: 7.0			651	Relb	Betweenness: 248.7236
652	Eif3i	Degree: 7.0			652	Krt5	Betweenness: 247.68459
653	Csnk2b	Degree: 7.0			653	Apc	Betweenness: 244.85948
654	Sertad1	Degree: 7.0			654	Ehmt1	Betweenness: 244.5708
655	Eef1b2	Degree: 7.0			655	Copb1	Betweenness: 244.28423
656	Sfn	Degree: 7.0			656	Alx4	Betweenness: 243.18745
657	Hnrnph2	Degree: 7.0			657	Foxl2	Betweenness: 242.78888
658	Hdac7	Degree: 7.0			658	Ap2a1	Betweenness: 240.27623
659	Dapk3	Degree: 7.0			659	Atp5a1	Betweenness: 239.98483
660	Dcc	Degree: 7.0			660	Bclaf1	Betweenness: 239.87984
661	Ddb1	Degree: 7.0			661	Rap1a	Betweenness: 234.9937
662	Akap8	Degree: 7.0			662	Atp5b	Betweenness: 234.96478
663	Foxo1	Degree: 7.0			663	Rps6ka5	Betweenness: 234.28299
664	Pard6a	Degree: 7.0			664	Psmd11	Betweenness: 232.51501
665	Eef1a2	Degree: 7.0			665	Plekhg5	Betweenness: 231.91252
666	Efnb1	Degree: 7.0			666	Csnk2b	Betweenness: 230.97781
667	Eif4a1	Degree: 7.0			667	Arid1b	Betweenness: 228.99028
668	Huwe1	Degree: 7.0			668	Xrcc6	Betweenness: 228.63937
669	Gata6	Degree: 7.0			669	Trim27	Betweenness: 228.36311
670	Tsc22d3	Degree: 7.0			670	Nde1	Betweenness: 226.0516
671	Gli2	Degree: 7.0			671	Vhl	Betweenness: 225.96313
672	Eya1	Degree: 7.0			672	Akap8	Betweenness: 222.74406
673	Ezh1	Degree: 7.0			673	Cnn3	Betweenness: 222.21613
674	Fas	Degree: 7.0			674	Pias4	Betweenness: 221.61896
675	Flii	Degree: 7.0			675	Smarcd3	Betweenness: 221.54305
676	Fmr1	Degree: 7.0			676	Sfn	Betweenness: 220.17267
677	Hap1	Degree: 7.0			677	Lipc	Betweenness: 219.05748
678	Hmgb1	Degree: 7.0			678	Rnf31	Betweenness: 217.47491
679	Hnrnpa1	Degree: 7.0			679	Krt10	Betweenness: 216.7944
680	Hnrnpk	Degree: 7.0			680	Mtor	Betweenness: 216.66132
681	Id1	Degree: 7.0			681	Nbn	Betweenness: 216.39418
682	Igf1r	Degree: 7.0			682	Cct2	Betweenness: 216.30553
683	Tlr3	Degree: 7.0			683	Cops4	Betweenness: 216.14114
684	Kdm4c	Degree: 7.0			684	Dpf2	Betweenness: 214.6269
685	Kpna2	Degree: 7.0			685	Wdr1	Betweenness: 214.08391
686	Krt8	Degree: 7.0			686	Myh10	Betweenness: 213.5556
687	Lepr	Degree: 7.0			687	Sox8	Betweenness: 213.12456
688	Msh6	Degree: 7.0			688	Arf3	Betweenness: 212.63803
689	Arhgdia	Degree: 7.0			689	Rtn4	Betweenness: 212.42918
690	Map2	Degree: 7.0			690	Cdk5	Betweenness: 212.146
691	Mapkapk2	Degree: 7.0			691	Zfp219	Betweenness: 211.32835
692	Matr3	Degree: 7.0			692	Acta1	Betweenness: 211.16429
693	Max	Degree: 7.0			693	Rest	Betweenness: 211.1055
694	Mcm3	Degree: 7.0			694	Ecsit	Betweenness: 209.87791
695	Gm38431	Degree: 7.0			695	Csk	Betweenness: 208.5895
696	Myb	Degree: 7.0			696	Dok2	Betweenness: 207.40082
697	Neurl2	Degree: 7.0			697	Prmt5	Betweenness: 206.91495
698	2022-09-02	Degree: 7.0			698	Gps1	Betweenness: 204.9171
699	Nfatc1	Degree: 7.0			699	Gsk3a	Betweenness: 202.90123
700	Nfkb2	Degree: 7.0			700	Cdc73	Betweenness: 201.51712
701	Shank2	Degree: 7.0			701	Hnrnpa2b1	Betweenness: 200.89897
702	Pdgfrb	Degree: 7.0			702	Cbx8	Betweenness: 199.81606
703	Rangap1	Degree: 7.0			703	Sh3gl1	Betweenness: 199.02315
704	Krt77	Degree: 7.0			704	Hnrnpab	Betweenness: 198.98111
705	Ntrk1	Degree: 7.0			705	Grm1	Betweenness: 198.83205
706	Nucb1	Degree: 7.0			706	Rps26	Betweenness: 198.49376
707	Git1	Degree: 7.0			707	Col1a1	Betweenness: 198.47067
708	Gm21596	Degree: 7.0			708	Eif4g1	Betweenness: 197.45097
709	Jdp2	Degree: 7.0			709	Msh6	Betweenness: 196.58917
710	Prkca	Degree: 7.0			710	Rpl13a	Betweenness: 196.30946
711	Pla2g4a	Degree: 7.0			711	Rcor2	Betweenness: 195.50302
712	Wasf1	Degree: 7.0			712	Flnb	Betweenness: 195.27774
713	Gsn	Degree: 7.0			713	Homer3	Betweenness: 194.00266
714	Tab1	Degree: 7.0			714	Cul2	Betweenness: 193.97108
715	Atxn2	Degree: 7.0			715	Rock2	Betweenness: 192.42589
716	Nde1	Degree: 7.0			716	Morf4l1	Betweenness: 189.74693
717	Trim27	Degree: 7.0			717	Ppp3ca	Betweenness: 187.90181
718	Rorc	Degree: 7.0			718	Aifm1	Betweenness: 187.8619
719	Polr1a	Degree: 7.0			719	Fus	Betweenness: 186.95227
720	Gtf2b	Degree: 7.0			720	Satb2	Betweenness: 184.01291
721	Syp	Degree: 7.0			721	Rbbp5	Betweenness: 183.57521
722	Rpa1	Degree: 7.0			722	Camk2b	Betweenness: 181.56133
723	Six1	Degree: 7.0			723	Bmpr2	Betweenness: 181.38956
724	Hnrnpf	Degree: 7.0			724	Kdm4c	Betweenness: 180.12503
725	Eloc	Degree: 7.0			725	Hsp90b1	Betweenness: 177.66502
726	Xpo1	Degree: 6.0			726	Prkdc	Betweenness: 177.09471
727	Kat8	Degree: 6.0			727	Lrp1	Betweenness: 177.07489
728	Tbx5	Degree: 6.0			728	Nr2c1	Betweenness: 175.4918
729	Psmd2	Degree: 6.0			729	Bad	Betweenness: 173.21284
730	Morf4l1	Degree: 6.0			730	Hdac9	Betweenness: 172.43436
731	Tab2	Degree: 6.0			731	Eif2a	Betweenness: 171.97108
732	Atrx	Degree: 6.0			732	Gnao1	Betweenness: 170.45258
733	Rcor2	Degree: 6.0			733	Baiap2	Betweenness: 169.55574
734	Ddx1	Degree: 6.0			734	Fbxo2	Betweenness: 168.8408
735	Trp73	Degree: 6.0			735	Usp7	Betweenness: 168.59988
736	Rpl13a	Degree: 6.0			736	Kat2a	Betweenness: 163.8195
737	Gck	Degree: 6.0			737	Myo5a	Betweenness: 163.40448
738	Ubp1	Degree: 6.0			738	Amot	Betweenness: 162.85222
739	Trim32	Degree: 6.0			739	Baz1a	Betweenness: 162.12152
740	Zfp219	Degree: 6.0			740	Rps6kb1	Betweenness: 161.90137
741	Pcbp1	Degree: 6.0			741	Cul7	Betweenness: 161.23376
742	Map2k7	Degree: 6.0			742	Lin28a	Betweenness: 160.6492
743	Cops6	Degree: 6.0			743	Tbx5	Betweenness: 160.50279
744	Cops4	Degree: 6.0			744	Zap70	Betweenness: 159.53151
745	Aifm1	Degree: 6.0			745	Wasf1	Betweenness: 159.32162
746	Brd7	Degree: 6.0			746	Casp7	Betweenness: 157.71028
747	Mixl1	Degree: 6.0			747	Bcl2l1	Betweenness: 156.05717
748	Neto1	Degree: 6.0			748	Pdgfrb	Betweenness: 155.33633
749	Trim71	Degree: 6.0			749	Nkd2	Betweenness: 155.2051
750	Pcgf6	Degree: 6.0			750	Leo1	Betweenness: 152.87025
751	Cops8	Degree: 6.0			751	Mdc1	Betweenness: 150.66078
752	Grm5	Degree: 6.0			752	Tax1bp1	Betweenness: 150.24117
753	Nckap1	Degree: 6.0			753	Gpbp1	Betweenness: 150.15668
754	Olig1	Degree: 6.0			754	Cdkn2a	Betweenness: 149.64561
755	Olig2	Degree: 6.0			755	Top1	Betweenness: 149.56848
756	Pds5a	Degree: 6.0			756	Trpc4	Betweenness: 149.23671
757	Tnk2	Degree: 6.0			757	Psmd2	Betweenness: 149.06702
758	Atad3a	Degree: 6.0			758	Igf1r	Betweenness: 148.80634
759	Nup93	Degree: 6.0			759	Arhgap32	Betweenness: 147.89061
760	Col1a1	Degree: 6.0			760	Trp73	Betweenness: 147.57658
761	Actc1	Degree: 6.0			761	Alb	Betweenness: 147.52278
762	Alb	Degree: 6.0			762	Gm9855	Betweenness: 146.83865
763	Apex1	Degree: 6.0			763	Tdg	Betweenness: 146.83865
764	Cdh5	Degree: 6.0			764	Dapk3	Betweenness: 145.93022
765	Rplp0	Degree: 6.0			765	Snd1	Betweenness: 143.7626
766	Bcl2l11	Degree: 6.0			766	Was	Betweenness: 143.40715
767	Ciita	Degree: 6.0			767	LOC100044627	Betweenness: 143.32602
768	Hyou1	Degree: 6.0			768	Ripk2	Betweenness: 142.10246
769	Smad9	Degree: 6.0			769	Rel	Betweenness: 141.49901
770	Casp8	Degree: 6.0			770	Rps27a	Betweenness: 140.6336
771	Cbfb	Degree: 6.0			771	Sp3	Betweenness: 138.16115
772	Ddx20	Degree: 6.0			772	Sod1	Betweenness: 138.1245
773	Cct7	Degree: 6.0			773	Mapkapk2	Betweenness: 137.23843
774	Dpysl2	Degree: 6.0			774	Stk38	Betweenness: 137.1704
775	Csk	Degree: 6.0			775	Cad	Betweenness: 136.02028
776	Rev1	Degree: 6.0			776	Tnfrsf4	Betweenness: 135.76965
777	Rbm14	Degree: 6.0			777	Eya1	Betweenness: 135.08176
778	Dhx9	Degree: 6.0			778	Rybp	Betweenness: 134.5728
779	Actr3	Degree: 6.0			779	Birc3	Betweenness: 134.38184
780	Dynll1	Degree: 6.0			780	Ppp3cb	Betweenness: 131.70789
781	Snd1	Degree: 6.0			781	Sertad1	Betweenness: 131.37138
782	Tbk1	Degree: 6.0			782	Foxo1	Betweenness: 131.02858
783	Gmnn	Degree: 6.0			783	Eps15	Betweenness: 130.44447
784	Eif3a	Degree: 6.0			784	Stam2	Betweenness: 129.73392
785	Pias4	Degree: 6.0			785	Ap3b1	Betweenness: 129.39925
786	Mark2	Degree: 6.0			786	Ring1	Betweenness: 128.22495
787	Emx1	Degree: 6.0			787	Ret	Betweenness: 126.95768
788	Xrcc6	Degree: 6.0			788	Pik3ca	Betweenness: 126.52182
789	Hira	Degree: 6.0			789	Arhgef1	Betweenness: 125.36821
790	Hnrnpab	Degree: 6.0			790	Wdr18	Betweenness: 125.34456
791	Grin2c	Degree: 6.0			791	Rbm14	Betweenness: 124.183075
792	Hand2	Degree: 6.0			792	Cct4	Betweenness: 122.96488
793	Hand1	Degree: 6.0			793	Alyref	Betweenness: 122.08321
794	Supt16	Degree: 6.0			794	Xiap	Betweenness: 122.07903
795	Il16	Degree: 6.0			795	Gmnn	Betweenness: 122.06325
796	L1td1	Degree: 6.0			796	Atrx	Betweenness: 120.02411
797	Irf1	Degree: 6.0			797	Krt8	Betweenness: 119.32804
798	Rpl5	Degree: 6.0			798	Sec61a1	Betweenness: 119.13557
799	Kcna2	Degree: 6.0			799	Grin2c	Betweenness: 118.867645
800	Krt76	Degree: 6.0			800	Pard6a	Betweenness: 118.48506
801	Smad5	Degree: 6.0			801	Aicda	Betweenness: 117.53736
802	Mafk	Degree: 6.0			802	Desi1	Betweenness: 116.794586
803	Arhgef1	Degree: 6.0			803	Sap18	Betweenness: 116.66958
804	Msh2	Degree: 6.0			804	Ss18	Betweenness: 116.238
805	Myh10	Degree: 6.0			805	Tle4	Betweenness: 116.0923
806	Ripk2	Degree: 6.0			806	Fzr1	Betweenness: 115.522285
807	Lrp1	Degree: 6.0			807	Hyou1	Betweenness: 114.037
808	Mark3	Degree: 6.0			808	Pcbd1	Betweenness: 113.0898
809	Mbd2	Degree: 6.0			809	Emx1	Betweenness: 113.05762
810	Mcm6	Degree: 6.0			810	Neurl2	Betweenness: 112.88739
811	Mdm4	Degree: 6.0			811	Nr3c2	Betweenness: 112.87675
812	Mitf	Degree: 6.0			812	Pias3	Betweenness: 112.39183
813	Grap2	Degree: 6.0			813	Zfp281	Betweenness: 110.92698
814	Eif4g1	Degree: 6.0			814	Ddx1	Betweenness: 110.87975
815	Ncoa1	Degree: 6.0			815	Hells	Betweenness: 109.75406
816	Cdc73	Degree: 6.0			816	Mafk	Betweenness: 109.01873
817	Satb2	Degree: 6.0			817	Six1	Betweenness: 108.645615
818	Pax6	Degree: 6.0			818	Eif2s1	Betweenness: 107.39464
819	Prkdc	Degree: 6.0			819	Srebf1	Betweenness: 106.590034
820	Wdr18	Degree: 6.0			820	Sh3gl3	Betweenness: 105.35457
821	Psmc1	Degree: 6.0			821	Mtf2	Betweenness: 103.74156
822	Psmc2	Degree: 6.0			822	Mdm4	Betweenness: 103.38607
823	Baz1a	Degree: 6.0			823	Lepr	Betweenness: 103.042694
824	Zfp110	Degree: 6.0			824	Mixl1	Betweenness: 101.44536
825	Eif3f	Degree: 6.0			825	Irf1	Betweenness: 99.92318
826	Slc25a3	Degree: 6.0			826	Efnb1	Betweenness: 99.631714
827	Pick1	Degree: 6.0			827	Max	Betweenness: 98.74196
828	Prkcd	Degree: 6.0			828	Ngly1	Betweenness: 98.460815
829	Sf3b1	Degree: 6.0			829	Pafah1b1	Betweenness: 98.10309
830	Plk1	Degree: 6.0			830	Raver1	Betweenness: 95.919785
831	Lcp1	Degree: 6.0			831	Gm38431	Betweenness: 95.919785
832	Med1	Degree: 6.0			832	Nucb1	Betweenness: 95.150566
833	Cul7	Degree: 6.0			833	Axin2	Betweenness: 95.1348
834	Sap18	Degree: 6.0			834	Erg	Betweenness: 93.57287
[truncated: 2,341 more rows]

[truncated: 6 more sheets: Fig. 3, Fig. 4, Fig. 5, Fig. 6, Fig. 7, Fig. 8]
